# Supplementary material for: Integrated quantitative proteomic and transcriptomic analysis of lung tumor and control tissue: a lung cancer showcase
Source: Oncotarget. 2016 Feb 22;7(12):14857–70. doi: 10.18632/oncotarget.7562 (PMC4924757; doi:10.18632/oncotarget.7562)
Supplement: Supplementary file 2 [file oncotarget-07-14857-s002.xlsx]

## Sheet: ppm
	2014-077-01 Leidinger	2014-077-03 Leidinger	2014-077-05 Leidinger	2014-077-07 Leidinger	2014-077-09 Leidinger	2014-077-11 Leidinger	2014-077-13 Leidinger	2014-077-15 Leidinger	2014-077-17 Leidinger	2014-077-02 Leidinger	2014-077-04 Leidinger	2014-077-06 Leidinger	2014-077-08 Leidinger	2014-077-10 Leidinger	2014-077-12 Leidinger	2014-077-14 Leidinger	2014-077-16 Leidinger	2014-077-18 Leidinger	2014-077-19 Leidinger	2014-077-21 Leidinger	2014-077-23 Leidinger	2014-077-25 Leidinger	2014-077-27 Leidinger	2014-077-29 Leidinger	2014-077-31 Leidinger	2014-077-33 Leidinger	2014-077-35 Leidinger	2014-077-20 Leidinger	2014-077-22 Leidinger	2014-077-24 Leidinger	2014-077-26 Leidinger	2014-077-28 Leidinger	2014-077-30 Leidinger	2014-077-32 Leidinger	2014-077-34 Leidinger	2014-077-36 Leidinger	2014-077-01 Leidinger	2014-077-03 Leidinger	2014-077-05 Leidinger	2014-077-07 Leidinger	2014-077-09 Leidinger	2014-077-11 Leidinger	2014-077-13 Leidinger	2014-077-15 Leidinger	2014-077-17 Leidinger	2014-077-02 Leidinger	2014-077-04 Leidinger	2014-077-06 Leidinger	2014-077-08 Leidinger
accession	77-01 607T AdenoCa 1	77-03 634T AdenoCa 1	77-05 702T AdenoCa 1	77-07 711T AdenoCa 1	77-09 718T AdenoCa 1	77-11 732T AdenoCa 1	77-13 746T AdenoCa 1	77-15 777T AdenoCa 1	77-17 784T AdenoCa 1	77-02 607 L 1	77-04 634 L 1	77-06 702L 1	77-08 711L 1	77-10 718L 1	77-12 732L 1	77-14 746L 1	77-16 777L 1	77-18 784L 1	77-19 596T PEC 1	77-21 703T PCE 1	77-23 707T PEC 1	77-25 708T PEC 1	77-27 715T PEC 1	77-29 721T PEC 1	77-31 757T PEC 1	77-33 785T PEC 1	77-35 762T PEC 1	77-20 596L 1	77-22 703L 1	77-24 707L 1	77-26 708L 1	77-28 715L 1	77-30 721L 1	77-32 757L 1	77-34 785L 1	77-36 762L 1	AVERAGE 77-01 607T AdenoCa	AVERAGE 77-03 634T AdenoCa	AVERAGE 77-05 702T AdenoCa	AVERAGE 77-07 711T AdenoCa	AVERAGE 77-09 718T AdenoCa	AVERAGE 77-11 732T AdenoCa	AVERAGE 77-13 746T AdenoCa	AVERAGE 77-15 777T AdenoCa	AVERAGE 77-17 784T AdenoCa	AVERAGE 77-02 607 L	AVERAGE 77-04 634 L	AVERAGE 77-06 702L	AVERAGE 77-08 711L
Q9HCF6	128.648	414.612	104.343	103.418	223.963	343.518	229.652		278.203										319.483	202.182	269.049	159.139	137.884	200.04	312.358	100.811	150.498		164.547				262.927				128.648	414.612	104.343	103.418	223.963	343.518	229.652	0	278.203	0	0	0	0
Q9H583	116.693	243.688	211.981		215.349	150.495	253.409		125.401										159.861																		116.693	243.688	211.981	0	215.349	150.495	253.409	0	125.401	0	0	0	0
Q86WJ1	100.601	136.535	116.667	54.1199		125.705	162.151	141.622	93.3515										256.924	152.094	227.66	160.057	312.926	108.219	73.5764	286.548	198.351	63.5899	50.6805	45.3582				55.8222		66.0032	100.601	136.535	116.667	54.1199	0	125.705	162.151	141.622	93.3515	0	0	0	0
O43592	236.101	153.323	127.451		74.2321	154.168	108.652		53.7993										134.921	183.309	118.911	77.0385	125.24	77.4321		87.8264	117.748		35.5615			55.6978					236.101	153.323	127.451	0	74.2321	154.168	108.652	0	53.7993	0	0	0	0
O94855	126.635	205.586	123.157	82.9721	96.514	154.527	147.881	121.27	58.3617								30.7437		81.9445	114.568	131.373	70.431	167.583	84.8825		162.231	99.6783	81.1828				37.3773			56.0506	81.1889	126.635	205.586	123.157	82.9721	96.514	154.527	147.881	121.27	58.3617	0	0	0	0
Q96RQ9	146.755	140.594	88.1286	36.9633	177.495	118.339	128.928	151.189	65.7255									26.7514		47.456	36.7158	38.5091	30.8984	26.7886	55.6865	23.2604											146.755	140.594	88.1286	36.9633	177.495	118.339	128.928	151.189	65.7255	0	0	0	0
Q96MR6		135.423	68.2967		77.0383	163.045	115.473	84.4296	84.9464																												0	135.423	68.2967	0	77.0383	163.045	115.473	84.4296	84.9464	0	0	0	0
O95793	46.6874	89.3359	71.9244		49.9957	89.9992	65.1435	129.278	132.297										85.0616	68.0125	72.0181	140.684	31.4565	46.5894	25.4833	32.2271	79.7437									21.9098	46.6874	89.3359	71.9244	0	49.9957	89.9992	65.1435	129.278	132.297	0	0	0	0
Q8IVL6	76.7987	78.6424	38.5002	50.8539	84.0145	69.8924	86.8	44.5952	119.768											52.6422	83.0978	30.1548	123.898	43.9818		117.621	81.0912										76.7987	78.6424	38.5002	50.8539	84.0145	69.8924	86.8	44.5952	119.768	0	0	0	0
Q9Y6B6	112.987	120.951	81.5637	72.7882	83.6473	115.224	131.67	301.331									55.2061		27.9403	80.6085		51.319	58.3196	68.5482	39.2606							268.152		262.449	380.993		112.987	120.951	81.5637	72.7882	83.6473	115.224	131.67	301.331	0	0	0	0	0
Q96JH8		164.113	85.2589	40.2048	105.151	203.791	142.952	76.7016	207.705								61.0471		65.4322		54.607			60.2758		49.903					73.3179	80.8389			57.3338		0	164.113	85.2589	40.2048	105.151	203.791	142.952	76.7016	207.705	0	0	0	0
Q32P28	115.841	105.742	64.3477	59.3304	103.198	80.9403	113.218	52.4639	135.566					41.2172					96.8676	80.7249	144.877	65.1251	168.037	55.0337	38.2586	154.744	208.453									26.2077	115.841	105.742	64.3477	59.3304	103.198	80.9403	113.218	52.4639	135.566	0	0	0	0
Q9ULE3	103.229	156.674	99.4203	88.0754	96.2604	153.365	72.444				46.9244								88.7638	41.959		161.529	79.9197	53.6604	53.7507	100.032	85.2241		67.0073							73.8183	103.229	156.674	99.4203	88.0754	96.2604	153.365	72.444	0	0	0	46.9244	0	0
Q9NVZ3	16.0322	26.1273	14.6016	10.8398	25.342	25.7402	22.8691	304.253	28.2734										22.0667		19.7531	29.0098			29.5899	11.9237		291.097						29.8027		14.3382	16.0322	26.1273	14.6016	10.8398	25.342	25.7402	22.8691	304.253	28.2734	0	0	0	0
O00515	55.6898	118.771	25.4864	19.306	62.8316	46.3687	34.9516	109.316											463.734	91.5453	173.997	325.688	45.6905	109.361		65.3351	473.851										55.6898	118.771	25.4864	19.306	62.8316	46.3687	34.9516	109.316	0	0	0	0	0
Q9HD20	69.3138	144.863	66.5079	63.4387	81.3037	129.955	157.754		58.0405								55.4871		145.924	131.899	131.518	182.317	168.668	143.289	155.52	171.811	222.808	54.864	79.2132	69.5001	77.8735	69.8768	99.3381		135.519	103.204	69.3138	144.863	66.5079	63.4387	81.3037	129.955	157.754	0	58.0405	0	0	0	0
O15460	50.7267	73.4949	31.453	22.635	30.2885	39.152	53.9428	77.1171	46.4086										32.9224	44.7621	72.7185	65.6083	272.396	44.5969		83.9407	207.683										50.7267	73.4949	31.453	22.635	30.2885	39.152	53.9428	77.1171	46.4086	0	0	0	0
P33240	70.4466	75.8778	86.9623		60.2921	61.6549	98.1765	40.1228	72.7584	26.2894									78.5874	69.0035	66.7929	74.9539	60.3858	68.2533	95.8398	36.5566	40.0496		28.5586							21.0502	70.4466	75.8778	86.9623	0	60.2921	61.6549	98.1765	40.1228	72.7584	26.2894	0	0	0
Q13308	105.082	115.047	60.3156	87.0968		104.936	130		93.7201			50.1181							154.908	125.105	283.25	136.073	244.704	122.588		158.185	218.828	80.9942	164.436	99.1292		148.126	152.003	95.1579		90.4414	105.082	115.047	60.3156	87.0968	0	104.936	130	0	93.7201	0	0	50.1181	0
Q03154	20.7987	73.9277	23.0172	16.0996	74.6357	65.8689	45.2136		45.3998										37.1329		22.508	48.168			17.7976	16.0869			27.3141	15.5461			54.3811				20.7987	73.9277	23.0172	16.0996	74.6357	65.8689	45.2136	0	45.3998	0	0	0	0
P00813	24.4141	33.4582	36.1569	48.8273	40.8202	64.0128	20.2257	28.6726	31.7136										41.8331			18.2815	19.016	20.9621	43.6713	15.5157			17.4366								24.4141	33.4582	36.1569	48.8273	40.8202	64.0128	20.2257	28.6726	31.7136	0	0	0	0
Q16630	101.131	141.168	98.6855	38.9426	71.5804	75.4997	77.9746	64.3202		74.144									132.709	92.3719	173.276	141.238	104.262	141.658	133.704	79.896	128.132	66.5451		26.574		23.6415			29.9964	59.5022	101.131	141.168	98.6855	38.9426	71.5804	75.4997	77.9746	64.3202	0	74.144	0	0	0
Q9BWF3	57.6827	70.0819	53.7013	17.747		49.3891	42.2575		33.2002										130.408	63.0284	108.024	88.0873	54.1214	66.1693	87.4879	42.1476	58.5203	14.8321	13.2709	13.8042	13.3182		56.6744	26.7731		21.3408	57.6827	70.0819	53.7013	17.747	0	49.3891	42.2575	0	33.2002	0	0	0	0
Q9UKY7	36.8937	37.148	32.407	45.9393	56.9045	62.4132	38.1539	79.5339	36.9801									23.0017	52.007	34.8952	60.9745	42.1894	29.6572	34.2695	57.9499	32.0811	56.3262	32.843	12.1399	28.7663	16.9825	24.5647		24.6057	23.6118	26.3499	36.8937	37.148	32.407	45.9393	56.9045	62.4132	38.1539	79.5339	36.9801	0	0	0	0
P50479	51.095	53.6896		18.1681	13.6871	25.1057	42.3028	55.0435	52.8647										30.436	27.056	35.0022	15.4571	29.1826	16.1966	13.7651	34.7357	46.9123										51.095	53.6896	0	18.1681	13.6871	25.1057	42.3028	55.0435	52.8647	0	0	0	0
Q5VYY1		49.0718	52.1416		41.3148	50.541	47.0895	23.846	45.3167										69.5743	24.5168		24.5374	23.2393	22.0362													0	49.0718	52.1416	0	41.3148	50.541	47.0895	23.846	45.3167	0	0	0	0
Q7Z3B4	33.3801	43.5222	40.4714		37.2108	53.3908	21.8073		65.0035										75.7681	37.1825	69.6376	65.963	37.6496	41.9113	50.2931	36.4918	62.9042	27.7891	29.5451	29.9239	26.0935	26.8775	41.7329	40.7883	34.187	28.5729	33.3801	43.5222	40.4714	0	37.2108	53.3908	21.8073	0	65.0035	0	0	0	0
O00154	31.2491	44.0411	22.1208	14.6889	31.772	76.896	53.084	21.7721	81.8818								19.5521										32.3126										31.2491	44.0411	22.1208	14.6889	31.772	76.896	53.084	21.7721	81.8818	0	0	0	0
Q96EK6	12.9012	51.1961	35.8132		43.6194	57.113	31.9813	26.2723	24.6578										10.7547	9.70699		16.5075		9.52858		10.0961	9.602										12.9012	51.1961	35.8132	0	43.6194	57.113	31.9813	26.2723	24.6578	0	0	0	0
P51809	21.2396	121.023	22.3948	11.7009	34.4761	35.2221	27.7899												12.8855	11.7081		10.9885								8.78788							21.2396	121.023	22.3948	11.7009	34.4761	35.2221	27.7899	0	0	0	0	0	0
P52294	71.2569	36.8149	40.0663		23.806	41.9312	58.6121		78.4159							21.0235			63.8766	21.6869	38.171	39.4746	36.8353	33.4329	37.6966		45.1971	37.1059		48.7921		32.687	60.5659	29.7893		34.1999	71.2569	36.8149	40.0663	0	23.806	41.9312	58.6121	0	78.4159	0	0	0	0
Q96C36	71.0207	114.91	36.4109	23.9931	30.242	67.6765	120.891		20.6787									56.0338	36.067				9.85845	12.6023		11.2704											71.0207	114.91	36.4109	23.9931	30.242	67.6765	120.891	0	20.6787	0	0	0	0
P53582	17.5606	76.9757	50.023	28.6518	16.6756	61.6126	56.1541	27.7474	50.8292	32.918									86.5817	35.6245	104.888	75.0046	48.8924	42.0487	44.5488	23.9899	37.8915					19.0354				17.7296	17.5606	76.9757	50.023	28.6518	16.6756	61.6126	56.1541	27.7474	50.8292	32.918	0	0	0
Q9NY12		71.224	17.9377		33.4532	48.8969	44.4548	39.7677	45.1241								11.4167		177.233	141.977	307.363	74.8284	124.055	140.479	122.031	43.383	198.574	36.7933		31.3671		35.6852	89.6282	38.3581	35.2382	62.6814	0	71.224	17.9377	0	33.4532	48.8969	44.4548	39.7677	45.1241	0	0	0	0
Q14257	34.7136	45.5687	71.6758	23.7468	18.4592		33.7869	30.4438	41.6425				13.5968						358.562	239.026	159.476	182.75	163.307	102.03	41.6267	57.2371	121.36	27.5908	38.875	21.2557	29.2542	36.0638		25.3185	30.8129	55.2697	34.7136	45.5687	71.6758	23.7468	18.4592	0	33.7869	30.4438	41.6425	0	0	0	13.5968
P50454	1663.17	1331.95	1242.16	1099.13	1038.72	837.053	1256.51	765.673	911.416	220.404	292.279	302.961	235.269	662.264	180.619	371.549	246.468	352.126	1528.42	1004.93	2153.75	1252.05	2269.99	1259.76	532.288	2331.32	1888.23	299.736	330.934	302.706	270.534	239.629	201.915	265.658	320.617	873.47	1663.17	1331.95	1242.16	1099.13	1038.72	837.053	1256.51	765.673	911.416	220.404	292.279	302.961	235.269
Q9H9J2	31.5399	48.6211	29.094	17.2797	31.0477	53.5427	39.5137		22.3578									15.0363	18.4153		14.7041	19.8424		26.8608		16.0339											31.5399	48.6211	29.094	17.2797	31.0477	53.5427	39.5137	0	22.3578	0	0	0	0
P09651	1037.35	1156.71	1336.07	556.472	647.354	1469.79	1357.02	863.135	1124.1	401.292	310.48	404.362	299.964	197.269	126.305	447.451	445.039	227.843	1501.73	1027.82	1118.6	1289.72	926.385	1211.97	1295.33	629.274	600.033	371.823	266.795	387.162	374.597	272.253	33.9733	331.844	158.626	391.891	1037.35	1156.71	1336.07	556.472	647.354	1469.79	1357.02	863.135	1124.1	401.292	310.48	404.362	299.964
Q14919	11.0179	29.1251	26.2275	17.8776			30.3776	41.3975	39.8319										13.1358	21.5104	21.9434	9.84755		9.11888	20.1874		11.9261		8.85127							7.39993	11.0179	29.1251	26.2275	17.8776	0	0	30.3776	41.3975	39.8319	0	0	0	0
O75934	23.3619	37.2223	27.6095		25.6723	35.9011	25.9858	23.8828	37.4703									13.057	13.4462	14.3473	21.88	15.6429	19.89	22.0418	19.4582		18.2748									9.8324	23.3619	37.2223	27.6095	0	25.6723	35.9011	25.9858	23.8828	37.4703	0	0	0	0
P05387	146.145	278.539	190.1	103.487	157.002	293.89	196.377	246.184	264.487	69.7106	40.7909	59.2594	53.7764	46.5409	27.9668	72.7291	72.5031	87.5427	148.196	169.399	173.7	143.161	159.66	214.967	139.826	96.3217	154.498	66.1948	45.2299	84.0739	18.1572	56.1474	21.0384	66.1882	40.052	81.1309	146.145	278.539	190.1	103.487	157.002	293.89	196.377	246.184	264.487	69.7106	40.7909	59.2594	53.7764
P51858	312.732	339.816	302.369	340.429	197.083	343.217	163.08	242.118	233.06	115.25	103.334	117.966	42.8132	28.9493	34.0149	100.825	109.075	77.2773	425.769	115.828	275.178	258.962	154.176	181.933	174.1	136.648	171.952	144.012	72.5696	99.0683	108.218	106.293	69.3622	150.062	131.381	189.828	312.732	339.816	302.369	340.429	197.083	343.217	163.08	242.118	233.06	115.25	103.334	117.966	42.8132
Q03405	16.4062	30.3298	29.57		36.4246		11.7714	75.3791	35.648									14.9079	33.2918				38.3394	36.0009		17.2217	32.3385										16.4062	30.3298	29.57	0	36.4246	0	11.7714	75.3791	35.648	0	0	0	0
O14498	77.3228	55.0188	41.5751	22.9978		32.5422	42.339	20.3447								34.0425			53.459	45.4195	51.4712	29.5969	38.3875	63.9901	24.0755	42.3946	53.8478					45.224		27.1121	26.8796	22.4032	77.3228	55.0188	41.5751	22.9978	0	32.5422	42.339	20.3447	0	0	0	0	0
Q53H96	10.3667	46.6821	16.0214		20.6817	21.6874	44.4036		23.6391										32.691		10.8368	9.61463	11.5344	10.4457		19.6161											10.3667	46.6821	16.0214	0	20.6817	21.6874	44.4036	0	23.6391	0	0	0	0
P04075	1979.12	2665.33	1779.49	924.929	1978.78	2980.15	2201.7	2175.17	1562.89	764.511	585.227	824.352	543.198	590.417	433.44	764.054	817.742	641.069	1678.61	1594.6	2000.11	2338.78	1541.44	1285.93	1302.69	1114.02	1698.28	645.197	517.034	578.321	410.008	449.86	542.132	557.215	438.426	634.631	1979.12	2665.33	1779.49	924.929	1978.78	2980.15	2201.7	2175.17	1562.89	764.511	585.227	824.352	543.198
Q66LE6		35.6953	46.5881		31.6799	41.4792	32.0425	20.6501	22.781								23.2423					44.3673	19.039														0	35.6953	46.5881	0	31.6799	41.4792	32.0425	20.6501	22.781	0	0	0	0
Q8N1A0	24.8405	29.8782	20.0665	10.2995	30.0167	32.0501	30.5627		15.6161								10.1076		228.575	79.7008	55.5355	46.8736	67.584	259.378	26.6297	55.4107	242.891	9.07288	10.1627	8.52481	7.74432	7.92076	28.6795	10.0643	9.23884	13.6203	24.8405	29.8782	20.0665	10.2995	30.0167	32.0501	30.5627	0	15.6161	0	0	0	0
Q96K17	13.5038	24.6785	19.3146		16.685	24.4895	16.5798	22.7337	23.6482										11.2185	11.0359	14.9164		13.861	11.7355	12.8165	7.27943	12.2665			7.88648		6.76797		7.21473		5.61667	13.5038	24.6785	19.3146	0	16.685	24.4895	16.5798	22.7337	23.6482	0	0	0	0
P53999	157.766	104.544	129.691	82.2923	78.507	112.654	66.4267	101.462	131.542	46.7848	39.2079	32.3996	22.8744	34.7886	13.7315	32.0916	38.7609	27.667	118.058	91.196	134.572	79.6076	100.909	76.421	187.578	53.1992	58.7067	46.5102	44.7335	48.5757	39.6162	41.7687	28.8429	40.2846	37.2494	60.8814	157.766	104.544	129.691	82.2923	78.507	112.654	66.4267	101.462	131.542	46.7848	39.2079	32.3996	22.8744
P32321	14.0751	20.4289		13.2429	26.3325	15.5874	20.1327	23.3239	24.0121										12.6499		11.8552	13.4991	7.33127		11.9666								15.8121				14.0751	20.4289	0	13.2429	26.3325	15.5874	20.1327	23.3239	24.0121	0	0	0	0
Q8WZ82	15.1657	30.5037	15.52		21.5564	34.1006	23.6758		42.7717									9.63927		9.02508		9.84372			8.60418												15.1657	30.5037	15.52	0	21.5564	34.1006	23.6758	0	42.7717	0	0	0	0
P23284	486.661	588.479	641.311	575.501	767.003	862.036	454.946	724.687	697.997	287.89	221.251	235.533	174.277	246.289	83.4563	289.397	304.503	252.971	580.568	489.662	493.317	631.104	844.972	383.256	698.579	591.266	443.688	328.917	363.965	289.103	222.926	249.085	687.011	268.117	292.914	438.132	486.661	588.479	641.311	575.501	767.003	862.036	454.946	724.687	697.997	287.89	221.251	235.533	174.277
O15155	11.3641	24.8296	10.3696		9.83241	49.2192	51.2564		8.89874									5.41673	15.6217	6.78691		10.1594	11.6517	13.9121	13.2069	7.72523	5.98581	6.15259	6.97609	10.7428	7.97052	4.75916				5.75158	11.3641	24.8296	10.3696	0	9.83241	49.2192	51.2564	0	8.89874	0	0	0	0
Q07955	279.615	385.584	258.061	125.516	193.451	290.961	318.371	224.063	355.922	132.407	99.0084	94.0172	80.608	116.998	66.188	89.0381	94.5759	100.597	438.548	302.437	412.001	482.486	323.853	344.398	508.882	280.03	406.293	190.81	152.997	175.882	179.154	220.402	40.6369	231.171	170.55	262.962	279.615	385.584	258.061	125.516	193.451	290.961	318.371	224.063	355.922	132.407	99.0084	94.0172	80.608
P24534	351.53	475.53	328.97	270.527	273.585	465.43	373.264	323.489	348.531	137.019	113.307	118.938	110.345	142.143	86.1831	179.011	151.042	147.262	262.013	198.747	229.544	238.469	246.764	336.772	156.8	213.872	232.456	70.2331	100.935	131.62	95.9256	73.2895	26.7645	100.546	106.275	108.27	351.53	475.53	328.97	270.527	273.585	465.43	373.264	323.489	348.531	137.019	113.307	118.938	110.345
O75380	13.6807	24.586	18.76	27.1919	14.1226	12.8292	10.8536	16.205	16.7043								5.64488		6.029		5.21658																13.6807	24.586	18.76	27.1919	14.1226	12.8292	10.8536	16.205	16.7043	0	0	0	0
Q9UKM9	84.1018	84.4629	105.848	66.3206	57.699	98.4733	86.6544	101.014	75.9385	40.9956	32.6945	25.8173	28.6148	21.6395	20.7116	20.7197	28.8413	25.9356	98.2407	84.2611	155.55	170.347	69.1217	106.563	116.834	52.4473	51.3248	50.8917	49.442	48.3209	26.8698	34.6077	50.3393	48.6749	35.8489	59.6516	84.1018	84.4629	105.848	66.3206	57.699	98.4733	86.6544	101.014	75.9385	40.9956	32.6945	25.8173	28.6148
Q9Y6M1	7.45923	25.8671	10.1684			28.8203	46.3461	33.2615	77.0275	37.5617									241.918	177.512	143.575		83.7098	99.918		129.803	298.421										7.45923	25.8671	10.1684	0	0	28.8203	46.3461	33.2615	77.0275	37.5617	0	0	0
Q13636		33.7899	11.056	23.8389	45.6176	9.73812	34.3996	23.1698										18.7885	22.009	30.0951	22.0284	34.091	30.3396	18.6974		34.6574	16.5671	38.2919		7.32916		7.8112	22.4488	28.4668		19.3077	0	33.7899	11.056	23.8389	45.6176	9.73812	34.3996	23.1698	0	0	0	0	0
P18669	630.745	565.053	576.305	319.449	744.291	759.942	574.104	489.329	739.271	276.918	222.917	296.334	212.769	110.483	86.7222	290.45	341.901	278.047	1092.9	926.488	831.74	1775.91	905.307	604.567	1048.43	757.359	702.798	355.606	435.993	321.709	332.466	360.472	645.787	353.904	409.708	485.57	630.745	565.053	576.305	319.449	744.291	759.942	574.104	489.329	739.271	276.918	222.917	296.334	212.769
Q13765	173.472	264.597	151.765	128.316	195.342	236.234	161.412	213.743	235.997	84.8106	58.9461	57.2993	92.4171	60.0585	68.8452	75.0983	77.5767	80.9951	444.366	404.572	282.253	239.64	154.163	249.836	410.583	198.574	193.917	154.486	109.308	136.326	105.075	138.567	25.3142	187.076	102.166	197.919	173.472	264.597	151.765	128.316	195.342	236.234	161.412	213.743	235.997	84.8106	58.9461	57.2993	92.4171
P62829	127.719	222.381	121.427	220.981	180.616	230.634	215.813	266.834	145.061	46.1542	71.0179	84.0911	89.1542	67.326	85.8873	65.0625	87.9976	80.158	203.26	170.304	84.1645	103.198	124.752	199.124	132.632	116.597	230.454	41.3067	68.0325	48.3474	60.5225	77.0964	102.187	35.7602	79.0254	53.4666	127.719	222.381	121.427	220.981	180.616	230.634	215.813	266.834	145.061	46.1542	71.0179	84.0911	89.1542
O15511	143.998	148.749	177.828	112.335	235.323	171.713	137.361	156.274	126.239	78.7376	80.4643	50.9577	54.1919	35.201	17.0434	80.2809	98.0571	49.1344	46.2086	64.4581	75.2112	77.8526	80.1972	67.3094	144.328	67.5112	62.2301	54.1822	79.306	85.1011	48.5779	54.7095	48.3735	54.9455	47.4595	69.1729	143.998	148.749	177.828	112.335	235.323	171.713	137.361	156.274	126.239	78.7376	80.4643	50.9577	54.1919
O43447	15.3818	36.768	6.2581		8.48245	34.485	9.66371		28.6446									7.20345																			15.3818	36.768	6.2581	0	8.48245	34.485	9.66371	0	28.6446	0	0	0	0
P13693	178.852	193.811	232.435	113.024	196.286	217.054	182.55	151.421	105.506	88.3776	79.0947	81.5358	40.416	48.4075	37.2726	102.389	96.8498	42.605	251.291	157.51	213.888	266.737	184.068	143.197	128.488	175.322	237.756	67.4436	70.7061	114.612	62.5054	49.2773	61.4631	57.1375	61.6892	96.8838	178.852	193.811	232.435	113.024	196.286	217.054	182.55	151.421	105.506	88.3776	79.0947	81.5358	40.416
Q8N5N7	10.3359	18.2606	12.3944		11.9062	24.7284	18.9346		23.5345										22.3761	16.8443	27.8803	20.6259	17.9819	20.7442	22.7104	20.4992	12.5169								6.76907	10.3585	10.3359	18.2606	12.3944	0	11.9062	24.7284	18.9346	0	23.5345	0	0	0	0
P29692	364.377	367.568	342.472	218.947	254.634	291.979	437.888	217.632	373.225	147.248	118.871	147.912	110.86	111.457	75.7076	190	167.498	116.026	663.615	301.088	306.275	564.293	526.193	409.116	454.347	514.648	416.553	176.071	215.873	168.823	156.627	159.618	81.8649	180.127	174.899	238.97	364.377	367.568	342.472	218.947	254.634	291.979	437.888	217.632	373.225	147.248	118.871	147.912	110.86
Q1KMD3	396.16	458.643	371.267	307.282	346.175	401.101	448.645	238.046	366.367	185.428	174.829	121.432	82.642	241.596	93.7817	214.917	171.082	109.938	382.811	361.078	574.779	407.201	297.926	417.363	503.732	319.35	267.131	225.971	261.059	221.005	170.546	183.773	182.837	209.206	151.269	305.822	396.16	458.643	371.267	307.282	346.175	401.101	448.645	238.046	366.367	185.428	174.829	121.432	82.642
P30101	1830.26	1518.63	2065.65	1394.21	1598.72	2082.97	1893.26	1375.35	1787.57	821.143	769.21	751.023	775.55	900.584	439.556	915.342	796.338	644.137	2849.71	1963.49	1993.68	2840.81	2542.39	1431.38	1896.88	1328.51	1893.8	816.994	1300.2	944.654	733.448	873.797	425.317	1023.69	744.311	1351.28	1830.26	1518.63	2065.65	1394.21	1598.72	2082.97	1893.26	1375.35	1787.57	821.143	769.21	751.023	775.55
Q8N183	7.91313	19.6116			9.86943	20.7173	21.3195	14.7583	17.9889										10.5065			7.10516		13.828	10.4471								20.9674			10.1576	7.91313	19.6116	0	0	9.86943	20.7173	21.3195	14.7583	17.9889	0	0	0	0
O95881	57.3925	67.297	54.3347	34.8682	62.5693	78.1995	58.8163	68.129	97.6743	25.7442	13.9952	15.8967	21.2905	30.1388	11.0067	28.9552	29.1907	38.7333	52.4294	59.4566	37.8451	43.1692	35.1272	35.5236	32.8737	25.6523	58.4178	13.6557	17.0126	19.0319	15.78	14.6593		15.0739	18.3859	15.4579	57.3925	67.297	54.3347	34.8682	62.5693	78.1995	58.8163	68.129	97.6743	25.7442	13.9952	15.8967	21.2905
P27797	2410.58	2474.61	2340.5	1640.09	2337.7	2911.47	2353.68	2395.09	2629.82	975.492	915.503	1242.34	1171.04	1190.3	569.286	1362.35	1470.25	1183.95	2118.44	3055.95	2299.79	2639.01	2262.16	1873.24	2217.95	1632.46	2271.93	1201.48	1816.81	1414.23	1170.59	984.104	275.113	1080.86	1121.89	1709.77	2410.58	2474.61	2340.5	1640.09	2337.7	2911.47	2353.68	2395.09	2629.82	975.492	915.503	1242.34	1171.04
P60468	24.4302	38.8515	27.3267	25.2933	26.1592	32.8512	40.8654	27.3782	22.3839	13.6303		11.2607	9.19114	10.1893		12.1721	15.4234	7.32867	56.0622	22.6236	28.0998	28.1239	50.7077	38.7215	54.9926	46.2151	55.5053	10.4116	17.8293	14.5611	17.9166	14.9645		11.0608	18.5254	16.5681	24.4302	38.8515	27.3267	25.2933	26.1592	32.8512	40.8654	27.3782	22.3839	13.6303	0	11.2607	9.19114
Q9NYL4	11.3907	9.05727	15.2057	20.5891	16.8973	23.8466	11.2538		9.07392					9.44977					15.5667	9.58606	19.2412	19.1548	48.8631	16.5634	35.8253	28.5865	13.7983										11.3907	9.05727	15.2057	20.5891	16.8973	23.8466	11.2538	0	9.07392	0	0	0	0
P52907	343.032	421.989	449.963	311.429	504.875	432.731	502.362	432.563	592.201	231.06	213.327	239.394	184.939	172.611	102.59	296.069	291.597	155.171	353.465	431.507	423.443	573.624	427.697	330.93	895.615	374.866	390.315	267.169	387.769	283.269	261.457	250.284	104.468	263.577	245.779	348.847	343.032	421.989	449.963	311.429	504.875	432.731	502.362	432.563	592.201	231.06	213.327	239.394	184.939
P55809	140.92	112.419	97.3566	120.977	120.661	118.847	181.599	104.961	128.856	80.6858	55.029	59.4424	36.6962	44.9719	23.5915	61.513	82.0802	57.1339	66.947	100.986	207.43	56.421	67.3777	101.432	92.888	82.7494	46.4206	43.9059	56.718	44.3888	20.8432	44.5166	60.5735	43.2975	22.8083	60.9241	140.92	112.419	97.3566	120.977	120.661	118.847	181.599	104.961	128.856	80.6858	55.029	59.4424	36.6962
Q9Y5J7	11.8577	16.8336	13.4304		13.0894	13.7504	14.6565	11.1144											12.2858		7.11665	6.60846	4.54287	3.73843	6.62675												11.8577	16.8336	13.4304	0	13.0894	13.7504	14.6565	11.1144	0	0	0	0	0
Q15056	138.395	141.498	159.141	73.0279	101.06	122.963	101.24	147.493	138.087	59.5214	67.2575	59.8742	54.9633	31.45	62.836	50.3675	69.9161	49.89	130.294	90.4154	122.566	106.123	115.728	107.057	86.1399	58.197	87.5045	43.3806	31.8553	57.28	56.3246	60.238	40.1405	54.3168	34.5544	50.9798	138.395	141.498	159.141	73.0279	101.06	122.963	101.24	147.493	138.087	59.5214	67.2575	59.8742	54.9633
Q9UBS4	118.167	78.4768	127.184	68.2282	82.5433	77.8059	79.98	88.4516	80.6812	46.1617	35.4739	41.1166	35.7244	39.8472	21.1836	40.281	47.9852	42.9267	172.66	231.107	212.111	157.236	208.554	156.307	253.378	104.488	161.785	99.5078	144.301	59.1545	75.3512	55.7635	28.6496	97.1986	70.5988	215.301	118.167	78.4768	127.184	68.2282	82.5433	77.8059	79.98	88.4516	80.6812	46.1617	35.4739	41.1166	35.7244
O95777	14.5078	25.5753	15.6926	5.12534	11.8362	22.1956			10.27	6.49621									26.0123	11.0222	18.7174	12.8294	9.46596	13.9625	12.6755	3.60411	7.94633	9.88484									14.5078	25.5753	15.6926	5.12534	11.8362	22.1956	0	0	10.27	6.49621	0	0	0
Q14103	568.179	574.327	456.735	383.413	336.662	542.191	542.159	440.353	538.88	307.648	257.958	240.728	215.397	142.393	146.549	329.736	276.575	213.952	1036.45	392.038	503.524	507.394	540.694	679.837	818.746	543.493	485.583	321.794	341.413	298.581	303.406	255.236	182.424	295.432	327.452	426.748	568.179	574.327	456.735	383.413	336.662	542.191	542.159	440.353	538.88	307.648	257.958	240.728	215.397
Q71UM5	25.2873	36.2099	25.5082	22.9625	43.4274	36.7244	36.0416	22.7744	33.8113	17.8032	9.96623	10.8579	11.0368	12.0033	9.17157	12.3019		13.3762	28.4796	23.3306	39.6225	60.5204	43.9505	27.7264	62.8271	28.0174	34.6988	20.6426	25.9206	33.9961	23.7326	20.0301	72.1632	26.6237	23.5331	29.4143	25.2873	36.2099	25.5082	22.9625	43.4274	36.7244	36.0416	22.7744	33.8113	17.8032	9.96623	10.8579	11.0368
Q14116	31.8417	34.4084		23.5021	19.2545	24.6341	26.6813		18.2769								46.1149		67.4149	38.1019	33.8561	34.5689	28.5232	29.8094	68.9937	15.4554	37.0964		9.65541	22.2638	19.6508	54.0808	43.4041	51.1276	120.196	35.0396	31.8417	34.4084	0	23.5021	19.2545	24.6341	26.6813	0	18.2769	0	0	0	0
P51991	851.968	1056.85	677.044	744.445	827.005	966.095	912.772	1103.04	864.618	646.409	469.996	444.251	531.854	271.487	419.039	459.858	459.663	342.894	934.148	845.035	916.42	806.161	554.786	794.589	930.924	441.004	752.239	406.693	387.078	414.573	345.299	292.267	230.997	394.101	333.661	447.499	851.968	1056.85	677.044	744.445	827.005	966.095	912.772	1103.04	864.618	646.409	469.996	444.251	531.854
P09132	7.19711	11.0615	10.4375	7.23633		14.2248		12.8179	21.6894											8.83395	9.18169	14.4383	9.11149		10.0934	11.8086	9.02535						10.5809				7.19711	11.0615	10.4375	7.23633	0	14.2248	0	12.8179	21.6894	0	0	0	0
O14745	67.8055	63.7711	53.1676	53.4008	73.982	58.8096	65.2612	64.0637	36.0419	36.007	24.511	29.1053	24.3079	22.877		43.4865	34.143	21.3865	284.446	453.156	203.927	142.869	140.331	254.092	150.363	96.6903	88.1326	73.7691	74.9229	60.0486	50.0891	62.9201	24.3614	62.7417	74.5334	67.7001	67.8055	63.7711	53.1676	53.4008	73.982	58.8096	65.2612	64.0637	36.0419	36.007	24.511	29.1053	24.3079
O43684	75.9989	97.8978	79.8736	58.1135	67.3476	104.489	95.9085	60.28	82.9162	47.9828	47.9332	44.2961	31.6134	34.3795	16.4195	32.504	32.7747	50.7446	97.1109	54.9803	74.6367	74.7503	60.9913	63.9441	82.1203	45.6954	68.4354	38.5261	40.4219	43.6928	18.1161	28.0834	37.2926	43.4265	18.7479	39.6321	75.9989	97.8978	79.8736	58.1135	67.3476	104.489	95.9085	60.28	82.9162	47.9828	47.9332	44.2961	31.6134
Q06323	398.254	384.265	497.701	381.925	379.494	376.903	410.433	338.723	399.162	253.909	269.3	171.006	212.488	178.425	144.156	195.004	215.41	215.594	362.015	232.577	296.338	774.303	302.652	231.864	622.306	264.882	258.77	185.201	484.165	240.341	242.383	211.15	118.992	226.264	219.428	259.365	398.254	384.265	497.701	381.925	379.494	376.903	410.433	338.723	399.162	253.909	269.3	171.006	212.488
Q13200	242.396	266.373	236.091	186.033	258.097	175.39	243.006	189.829	296.134	158.593	168.787	148.765	117.337	107.817	58.4888	111.497	129.717	103.892	501.484	444.366	304.59	269.813	274.587	335.625	219.807	300.146	282.534	136.942	218.493	163.886	130.353	139.714	80.4627	156.181	138.402	170.711	242.396	266.373	236.091	186.033	258.097	175.39	243.006	189.829	296.134	158.593	168.787	148.765	117.337
P09382	840.169	891.055	691.406	649.584	939.608	849.487	835.803	944.28	1101.11	568.255	518.787	522.053	482.514	309.665	304.648	604.84	495.72	390.624	222.131	349.744	549.669	379.377	510.088	238.371	324.895	517.533	430.621	405.109	416.259	403.471	351.545	350.022	477.772	333.628	412.001	434.447	840.169	891.055	691.406	649.584	939.608	849.487	835.803	944.28	1101.11	568.255	518.787	522.053	482.514
O15533	172.136	143.342	109.394	112.487	94.9911	106.915	106.207	134.826	129.271	53.6163	81.0172	63.7943	60.2571	52.6592	63.4245	61.8779	82.4031	49.7624	122.611	76.0309	71.0744	95.9593	81.5684	61.0282	117.281	84.1175	51.2162	68.2894	166.096	63.9365	63.0539	69.5561		74.2421	65.931	56.9916	172.136	143.342	109.394	112.487	94.9911	106.915	106.207	134.826	129.271	53.6163	81.0172	63.7943	60.2571
Q9Y5R8	7.52743	7.76287	9.87776	6.47792	23.4356	14.6381	14.8648	8.79483	7.86145									15.1255	19.9763	8.49608	10.3667		8.24388	7.66856	12.634	9.28117			21.3071		10.6996					11.2535	7.52743	7.76287	9.87776	6.47792	23.4356	14.6381	14.8648	8.79483	7.86145	0	0	0	0
P98179	41.9559	40.705	28.7258	36.6473	31.9995	53.0792	51.4029	39.77	58.246	23.2566	18.2676	18.4376	19.0343	15.4656	11.2413	20.4608	22.1534	24.6796	46.0146	26.1778	38.8373	25.0353	21.3156	22.958	35.6606	33.4433	31.493	28.512	11.9056		7.40064	14.7737		18.3492	11.4164	16.3542	41.9559	40.705	28.7258	36.6473	31.9995	53.0792	51.4029	39.77	58.246	23.2566	18.2676	18.4376	19.0343
Q9NQG5	43.0557	39.8961	62.3761	40.8633		63.8381	55.5302	42.9494	58.2947	25.3814	19.0527	32.9546	27.7354	16.3873		21.6847	26.0747	17.733				11.3048		19.5665			23.421										43.0557	39.8961	62.3761	40.8633	0	63.8381	55.5302	42.9494	58.2947	25.3814	19.0527	32.9546	27.7354
P45973	28.9227	33.5016	31.775		18.3883	31.9406	25.7684	29.1209	33.1574	17.3679	11.5157	10.204	11.6834			15.24	10.3075	14.2899	34.0193	13.8769	53.6288	25.4577	21.4584	15.1196	34.6498	15.67	25.8326	7.59208	8.63227	11.7953	11.0165	8.80361		9.63777	10.8466	9.78537	28.9227	33.5016	31.775	0	18.3883	31.9406	25.7684	29.1209	33.1574	17.3679	11.5157	10.204	11.6834
Q9UK45	6.01757	14.1167	9.43367		9.79271	18.0168	9.35664		8.80804									4.47544																			6.01757	14.1167	9.43367	0	9.79271	18.0168	9.35664	0	8.80804	0	0	0	0
P12110	3188.22	1874.82	2780.26	3703.38	2451.24	2941.49	3048.81	2556.95	2663.71	5670.17	5745.42	5060.3	4636.53	4539.06	5497.39	4673.7	4090.11	3437.31	1586.27	1404.15	1240.57	1372.33	2090.38	1165.87	3804.61	5229.78	2815.79	4914.39	2889.3	5181.6	3539.19	3606.31	1785.92	5358.72	3689.13	5432.2	3188.22	1874.82	2780.26	3703.38	2451.24	2941.49	3048.81	2556.95	2663.71	5670.17	5745.42	5060.3	4636.53
P18206	2331.14	1647.86	2597.16	1499.52	1736.61	2453.32	2457.77	1544.11	2647.94	4175.73	2967.1	3911.43	4991.57	5847.49	5139.86	3757.84	3696.93	4021.34	1721.09	1429.8	1375.75	2236.68	1691.52	1536.6	1113.77	2188.69	1755.38	4005.08	3599.39	2098.77	3255.99	3035.46	5470.2	2895.87	2502.35	2627.33	2331.14	1647.86	2597.16	1499.52	1736.61	2453.32	2457.77	1544.11	2647.94	4175.73	2967.1	3911.43	4991.57
Q13449											26.948	23.8791	24.9815	19.173		26.9692	30.9274	21.7065		47.073		24.531	20.8745	23.8314	55.0967			51.7933	65.5426	45.1673	73.047	67.4836	92.8739	51.1778	89.5606	60.2047	0	0	0	0	0	0	0	0	0	0	26.948	23.8791	24.9815
Q07507	86.1955	87.4375	146.845	97.888	71.0537	128.556	92.4554	140.989	51.662	358.232	496.359	367.113	293.264	221.471	317.303	391.2	315.552	155.728		61.6699	34.3515	34.1349	84.672	32.4287	55.7976	117.232	31.678	138.457	143.525	246.359	127.985	154.815	319.469	120.196	129.906	235.19	86.1955	87.4375	146.845	97.888	71.0537	128.556	92.4554	140.989	51.662	358.232	496.359	367.113	293.264
P11686		10.216								28.7267	21.3928	13.7181	24.8901	11.6511	31.9591	50.2192	20.6582	20.3473					7.36207	7.94019				84.6166	19.961	40.405	57.4084	15.9006	17.442		20.3898	11.9354	0	10.216	0	0	0	0	0	0	0	28.7267	21.3928	13.7181	24.8901
Q8IVU3	416.127	336.856	278.717	335.326	452.191	429.364	322.704	320.106	321.052	1592.21	1084.01	1149.71	1568.44	1574.53	936.62	1327.52	1189.32	1697.37	304.131	312.704	363.594	312.319	446.552	276.162	322.905	350.151	377.115	1731.91	733.583	1235.5	1044.98	1154.87	219.695	1011.93	825.205	999.587	416.127	336.856	278.717	335.326	452.191	429.364	322.704	320.106	321.052	1592.21	1084.01	1149.71	1568.44
Q9HCM2	420.119	368.096	369.886	1056.74	308.533	349.679	341.312	212.888	702.789	2132.01	2299.04	1271.56	1899.14	808.24	1774.92	2109.06	1970.63	1431.94	351.934	472.264	428.863	278.242	475.685	254.342	706.344	675.927	449.608	2147.71	1400	2264.06	1467.63	3136.32	3983.88	3109.21	2186.58	2735.46	420.119	368.096	369.886	1056.74	308.533	349.679	341.312	212.888	702.789	2132.01	2299.04	1271.56	1899.14
P20774	223.192	203.845	182.83	459.899	463.87	226.206	345.074	610.588	222.233	1526.86	869.31	1407.95	862.536	934.499	1356	2049.54	1461.54	920.205	66.2305	394.958	151.508	129.356	141.857	92.0017	698.841	1302.23	372.286	2034.08	702.704	1576.46	1006.56	1450.86	654.056	1347.35	1527.66	1043.31	223.192	203.845	182.83	459.899	463.87	226.206	345.074	610.588	222.233	1526.86	869.31	1407.95	862.536
Q03135	62.5742	64.1426	57.8974	64.5738	77.9046	89.8873	46.6816	43.373	42.5227	418.509	310.566	328.018	287.67	149.398	178.304	336.017	279.304	171.747	36.0548	41.2528	37.1466	28.6875	53.1543	33.089	41.1628	33.7128	30.8721	398.81	131.241	314.275	287.469	287.681	227.452	295.051	218.807	237.6	62.5742	64.1426	57.8974	64.5738	77.9046	89.8873	46.6816	43.373	42.5227	418.509	310.566	328.018	287.67
Q86YB8		81.077	211.338		77.1686	91.9598	89.4583	196.911	127.001	223.993	336.469	361.431	523.415	467.183	513.844	438.986	499.791	476.975	33.5458	53.7965	23.843	36.7835	27.6693	33.5291	13.2671	28.1784	47.645	34.8718	15.2857	92.9716	237.353	29.8212	328.098	143.547	17.3238		0	81.077	211.338	0	77.1686	91.9598	89.4583	196.911	127.001	223.993	336.469	361.431	523.415
Q16602										74.8362	124.83		53.8861		25.6994	20.7888	47.4856	23.2422										84.6113	109.185	111.925	153.034	127.391	56.952	162.492	58.9407	26.613	0	0	0	0	0	0	0	0	0	74.8362	124.83	0	53.8861
P06732						13.5713				21.687	16.5707	49.2261	18.6289	47.1513	131.167	39.0031	48.6234	129.811					7.81096			54.1066	36.014	135.381		114.98	130.536	67.8316	132.532	16.6404	42.4983	37.7422	0	0	0	0	0	13.5713	0	0	0	21.687	16.5707	49.2261	18.6289
Q4VCS5										64.6111	103.703	46.0886	59.8047		79.7334	45.879	48.4474				49.8795				74.9102			126.461		199.924	138.073			182.884	99.9691	98.5274	0	0	0	0	0	0	0	0	0	64.6111	103.703	46.0886	59.8047
Q96MM6				28.086						142.487	176.438	113.595	80.2622		37.6482	113.225	68.4184	22.7317										50.7463	35.4616	39.7802	67.2508	72.4172	125.795	99.507		25.2273	0	0	0	28.086	0	0	0	0	0	142.487	176.438	113.595	80.2622
Q9NZN3										142.701	145.368	87.7795	82.1065		34.9128	79.159	114.637	65.093	38.0027	22.4835		40.2784	14.2194	19.6523				44.6581	46.5871	86.0774	71.1017	105.17	66.4914	60.3465	32.8492	42.0896	0	0	0	0	0	0	0	0	0	142.701	145.368	87.7795	82.1065
O60218		18.2665			152.871	24.3073		23.2551											1606.48	34.5017	99.4473	9.66555	31.1271	839.024		75.4461	514.991										0	18.2665	0	0	152.871	24.3073	0	23.2551	0	0	0	0	0
P36952	19.4447			27.7585	103.98		25.3376	133.815				57.7329		29.8319	54.1919			57.1416	555.045	372.942	629.754	129.364	145.953	510.592		354.048	430.769						25.7373				19.4447	0	0	27.7585	103.98	0	25.3376	133.815	0	0	0	57.7329	0
Q02487		65.994					56.7105												321.119	64.5229	255.057		100.817	68.2826		35.052	1414.73										0	65.994	0	0	0	0	56.7105	0	0	0	0	0	0
P25205			54.8487						30.7588										374.996	107.919	321.24	89.4464	115.09	209.454	117.284	108.693	185.374										0	0	54.8487	0	0	0	0	0	30.7588	0	0	0	0
O00425	7.21279	64.8004	9.83249	33.2254	48.3242	126.086		68.9022	75.2417	51.679					53.4822				318.23	268.415	233.505		75.863	120.342		62.761	478.703										7.21279	64.8004	9.83249	33.2254	48.3242	126.086	0	68.9022	75.2417	51.679	0	0	0
P49736			79.4982	62.6891			40.5702												397.185	118.492	341.15	106.843	125.576	219.405	110.426	141.776	236.566			34.547							0	0	79.4982	62.6891	0	0	40.5702	0	0	0	0	0	0
O15327	103.564	216.108				98.7648	84.4051													77.6906	202.458	306.246	146.93	170.558	139.987		203.548										103.564	216.108	0	0	0	98.7648	84.4051	0	0	0	0	0	0
Q6ZRV2																			397.182	64.3304	146.667	157.795	71.2051	127.53		109.611	170.52										0	0	0	0	0	0	0	0	0	0	0	0	0
P29034		26.6757						23.1844											191.43		140.517	232.843	76.516	135.511		140.996	146.413										0	26.6757	0	0	0	0	0	23.1844	0	0	0	0	0
Q9H0A0																			182.758	87.4494	77.0449	62.7322	93.1083	345.215	54.2501	78.7675	82.4418										0	0	0	0	0	0	0	0	0	0	0	0	0
O94985																			103.036	70.8344	347.611		109.372	96.2748	46.4289	145.504	104.023										0	0	0	0	0	0	0	0	0	0	0	0	0
Q9HAW8																			94.7122	50.2064	248.183	78.3346	22.6238	349.361	34.2678	24.5376	99.7396										0	0	0	0	0	0	0	0	0	0	0	0	0
P33993			56.2205						46.3422										210.863	58.0885	179.409	63.1838	72.2731	135.941	47.1932	72.4733	133.892										0	0	56.2205	0	0	0	0	0	46.3422	0	0	0	0
Q8IVF5	90.3428		233.663		225.572	96.0741	62.6139												195.161	120.124	89.3997	228.788			77.9106	65.6233	123.193										90.3428	0	233.663	0	225.572	96.0741	62.6139	0	0	0	0	0	0
P18065		28.5841			18.0826	582.129		54.7003											33.7312	300.88	345.244		221.663	79.5092		11.0082	141.878					24.9662					0	28.5841	0	0	18.0826	582.129	0	54.7003	0	0	0	0	0
P43246	54.5769	50.8099					42.5819		49.0131										271.984	136.323	155.371	154.776	128.806	163.484	97.9925	85.2713	134.589		43.4582								54.5769	50.8099	0	0	0	0	42.5819	0	49.0131	0	0	0	0
P35052				74.6089					79.3582										164.01	125.498	202.217		53.1078	187.559		141.96	116.177								20.2626		0	0	0	74.6089	0	0	0	0	79.3582	0	0	0	0
Q8NFA0	162.263	166.66	182.498	265.504	202.667	184.274	270.846	395.082	141.236	175.423	551.624	63.213	278.907	361.195	333.481	108.325	76.5598	332.592		179.454	168.951	212.031	166.086	206.644	248.712	130.471	187.105		74.6357								162.263	166.66	182.498	265.504	202.667	184.274	270.846	395.082	141.236	175.423	551.624	63.213	278.907
Q12888	79.2886						87.2123												218.16	72.4311	206.933	234.637	146.956	71.2468	160.939	149.154	159.21		74.5325								79.2886	0	0	0	0	0	87.2123	0	0	0	0	0	0
Q8WVV4	31.0595				39.216					38.0754									159.263	68.4613	155.644	46.3036		56.6798		56.1329	165.41										31.0595	0	0	0	39.216	0	0	0	0	38.0754	0	0	0
P46087							40.2393		38.4087										158.462	97.3809		67.5173	49.0078	84.2952	56.9041	39.5495	98.3906										0	0	0	0	0	0	40.2393	0	38.4087	0	0	0	0
Q9UN81																			106.486	45.1601	82.582		71.8869	76.4782		40.9052	184.498										0	0	0	0	0	0	0	0	0	0	0	0	0
Q9NUQ8							33.0707												120.293	52.9944	88.4526	46.0749	31.9064	100.321	37.6987	38.8734	42.3221										0	0	0	0	0	0	33.0707	0	0	0	0	0	0
P52292	25.5349	38.9116	43.0503			83.7541	56.3014		29.7419										175.545	105.952	47.0898	68.661	58.1429	67.7405	27.4416	62.4413	52.041								16.888		25.5349	38.9116	43.0503	0	0	83.7541	56.3014	0	29.7419	0	0	0	0
Q9Y617	45.397	49.2209	65.9395			522.758	54.1504						268.11						107.954	94.1069	89.069	23.3531	26.7916	119.064		14.6246	44.9669										45.397	49.2209	65.9395	0	0	522.758	54.1504	0	0	0	0	0	268.11
Q16576	30.0115					20.2468	17.1057		18.5071										112.614	88.4417	90.8181	94.0273	49.6631	98.2589	73.9168	54.0671	83.1643				33.9786						30.0115	0	0	0	0	20.2468	17.1057	0	18.5071	0	0	0	0
Q14978	55.0923	132.882	87.4857	119.523	73.9854	215.891	111.965	122.722	170.875	50.5338		43.558	48.5913	50.2654			34.6778	67.4031	130.625	75.8916	45.1983	73.7739	37.2914	50.9869	34.2851	35.104	31.3409										55.0923	132.882	87.4857	119.523	73.9854	215.891	111.965	122.722	170.875	50.5338	0	43.558	48.5913
Q9H3D4																			107.182	39.056	94.8776	37.3398	26.1013	107.066			95.1004										0	0	0	0	0	0	0	0	0	0	0	0	0
Q08752	31.1642	31.7196	13.0035	16.966	11.5722	29.3978	33.3018		17.3877		18.1082	17.152							59.8597	67.0555	94.0915	29.6189	46.0525	62.5811	22.2962	14.6942	85.0219										31.1642	31.7196	13.0035	16.966	11.5722	29.3978	33.3018	0	17.3877	0	18.1082	17.152	0
P18510		21.1466			20.1348			11.2432									9.18316		109.572	28.5376	48.8296	119.688	34.6631	20.8938		43.6432	39.7237										0	21.1466	0	0	20.1348	0	0	11.2432	0	0	0	0	0
Q6FHJ7		16.785				13.9732														17.1606	46.9708		33.1601	31.9375	49.907	187.773	70.7857										0	16.785	0	0	0	13.9732	0	0	0	0	0	0	0
Q15427	54.0243	166.891	85.9661	53.8772	59.5794	112.567	94.3789	44.6059	99.0819		25.1003	20.4127		28.4939			31.0068	42.5239	97.4401	65.5151	124.702	76.6556	69.3497	64.0688	123.619	54.1949	85.4905							57.302			54.0243	166.891	85.9661	53.8772	59.5794	112.567	94.3789	44.6059	99.0819	0	25.1003	20.4127	0
P11172	41.3421	111.258	63.4605	29.2597	60.8591	100.24	78.8865	28.4711	61.8723	37.0624	21.8819	23.9169	19.7843			32.3878	41.0738	44.794	103.727	62.2869	76.92	75.1382	50.4808	52.4072	35.2768	51.1313	80.181			30.4986							41.3421	111.258	63.4605	29.2597	60.8591	100.24	78.8865	28.4711	61.8723	37.0624	21.8819	23.9169	19.7843
P42331	67.1836	50.3987	92.9627	104.235	110.616	44.1127	91.7155	101.611	65.2726	116.997			65.5563			64.2388	57.2875		32.9083	49.2843	28.2773	26.9691	54.8475	34.5337	150.492												67.1836	50.3987	92.9627	104.235	110.616	44.1127	91.7155	101.611	65.2726	116.997	0	0	65.5563
O15269	33.4874	39.0729			41.8351	30.907	51.2079		24.0808									25.0974	108.881	27.7728	38.7937	57.9534	28.0732	20.3643	28.0071	32.5016	33.4396										33.4874	39.0729	0	0	41.8351	30.907	51.2079	0	24.0808	0	0	0	0
Q9UBC9		58.1837			23.5422														136.338	16.3286	72.0762	18.167	57.2324	32.9663			40.5116										0	58.1837	0	0	23.5422	0	0	0	0	0	0	0	0
Q9BX40		24.391	36.8586			48.1832			31.7565										85.3885	44.8374	56.4632	44.9766	29.7293	24.3623	18.4442	22.5605	40.8436										0	24.391	36.8586	0	0	48.1832	0	0	31.7565	0	0	0	0
P37268	24.2934		22.5728																	126.22	26.8081	108.963	33.4854	61.0979		35.0759	75.5577									19.7985	24.2934	0	22.5728	0	0	0	0	0	0	0	0	0	0
Q8NFF5	49.9946	161.997	103.775		56.0301	128.122	95.6773	109.446	192.688	212.874	292.187	339.041	529.063	763.377	410.715	320.499	280.553	430.943	71.3204	37.3861	68.2301	57.3466		41.7424	36.5952		52.0654										49.9946	161.997	103.775	0	56.0301	128.122	95.6773	109.446	192.688	212.874	292.187	339.041	529.063
A6QL64		278.058				85.0537	99.2461												217.278	80.0524		93.3514	75.7567	74.7093	209.024	95.4943		112.975									0	278.058	0	0	0	85.0537	99.2461	0	0	0	0	0	0
Q6ZW33																			49.6605	56.5716	48.3751	45.6957	34.8968	32.577	62.7429	37.2781	67.884		28.7793								0	0	0	0	0	0	0	0	0	0	0	0	0
P34897	810.652	218.01	279.959	52.6149	158.54	378.974	331.758	170.146	300.893	155.011	127.919	279.167	489.75	429.789	959.244	256.944	184.506	283.492	301.14	441.549	251.005	156.404	227.69	199.081	176.878	237.56	169.748	36.96	58.1392	34.6932	31.5551	31.0838	94.0664	41.743	34.9357	58.1671	810.652	218.01	279.959	52.6149	158.54	378.974	331.758	170.146	300.893	155.011	127.919	279.167	489.75
Q6NYC8																			70.8963		95.8368	68.0392	31.8561	32.9912	148.298	31.1069									42.9725		0	0	0	0	0	0	0	0	0	0	0	0	0
Q13573		27.0713	29.5121			59.9327	27.4613	32.1075	39.4133										41.4363	21.039	51.2752	35.0203	25.9931	23.8619	30.9067	28.1424	33.2612										0	27.0713	29.5121	0	0	59.9327	27.4613	32.1075	39.4133	0	0	0	0
P48729																			55.685	40.3335	17.0552	28.2484	26.8014	44.9359		15.2783	59.2797										0	0	0	0	0	0	0	0	0	0	0	0	0
Q15366	365.71	847.637	559.849	293.503	533.85	1032.12	634.975	289.587	439.395	292.885	183.698	238.655	205.828	185.554	139.649	207.287	232.531	289.022	693.504	561.058	702.751	672.163	616.367	571.329	597.126	417.209	763.508	188.931	186.291	173.71	64.572	175.072	173.653	143.939	68.0176	206.671	365.71	847.637	559.849	293.503	533.85	1032.12	634.975	289.587	439.395	292.885	183.698	238.655	205.828
P20592	64.893	41.1748							40.9821										58.6758	14.8211	38.4669	32.9393	41.1368	26.4915	35.6645	56.3048	15.4157									16.1101	64.893	41.1748	0	0	0	0	0	0	40.9821	0	0	0	0
Q96EY1	26.7165	51.6557	23.0983			43.1167	61.9816		36.8445										42.8961	21.1538	47.7416	62.096		22.3497	30.4749		28.6529										26.7165	51.6557	23.0983	0	0	43.1167	61.9816	0	36.8445	0	0	0	0
Q15118	21.3196					16.5176													33.2772	21.2906	52.4902	46.0417	36.2413	40.7391	36.7689		50.2945			20.1428							21.3196	0	0	0	0	16.5176	0	0	0	0	0	0	0
P78330	9.94831	26.814	18.4085		19.9226	33.6194	18.8665												31.034	90.1264	32.5536	13.912	24.1817	21.3375			24.5408										9.94831	26.814	18.4085	0	19.9226	33.6194	18.8665	0	0	0	0	0	0
Q02338		39.9361			19.8616	50.4194	77.5966		31.3401								19.7021	30.1934	36.7128	38.693	47.1695	49.7924			13.822	22.0092	15.5233										0	39.9361	0	0	19.8616	50.4194	77.5966	0	31.3401	0	0	0	0
Q16774	69.0816	76.2651	36.5357	30.7405	33.5157	37.4534	38.0331	42.9175	21.74	33.3526		33.2862	20.4829	15.0071		26.7309	40.0118	38.1178	18.7135	10.9051	54.4528	31.814	18.8297	62.7084	20.3064	19.6632	17.5597									15.1263	69.0816	76.2651	36.5357	30.7405	33.5157	37.4534	38.0331	42.9175	21.74	33.3526	0	33.2862	20.4829
P09972	549.257	767.848	305.67	128.579	224.001	384.034	523.873	282.732	244.14	128.376	92.9084	80.2536	100.013	142.48	127.901	140.71	142.257	87.5132	1534.29	1409.98	1685.23	2301.05	1284.64	938.858	923.916	857.036	1600.77	369.729	427.005	413.287	271.56	422.415	560.7	422.79	356.882	516.607	549.257	767.848	305.67	128.579	224.001	384.034	523.873	282.732	244.14	128.376	92.9084	80.2536	100.013
P36639	11.0239	10.6379	13.0399						27.0523										32.3776	30.5158	12.4353	14.6763	14.8282	26.2287	23.9595	9.93557	34.8115										11.0239	10.6379	13.0399	0	0	0	0	0	27.0523	0	0	0	0
P20839		63.3272	19.7429		59.765	53.1822	55.1006		21.248										58.3043	33.6666			28.4729	32.4193	42.5324	24.1061	26.6665									17.4912	0	63.3272	19.7429	0	59.765	53.1822	55.1006	0	21.248	0	0	0	0
Q86W42	20.8376	55.5368	30.2807	14.7264	21.4497	45.3143	49.8786		18.3449	17.7619						14.577			34.2144	15.902	24.2826	36.0002	15.3061	23.4705	31.6077	12.6191	34.8415									11.8397	20.8376	55.5368	30.2807	14.7264	21.4497	45.3143	49.8786	0	18.3449	17.7619	0	0	0
Q92979		32.5937	12.8539			50.0338	11.9547		10.2997										33.0271	15.3255	12.0493	29.4263	16.9733	29.7573	24.7327	16.3885	13.0512										0	32.5937	12.8539	0	0	50.0338	11.9547	0	10.2997	0	0	0	0
P22234	109.497	129.699	87.9079	62.0635	66.9878	163.401	180.896	86.0205	117.453	56.7777	35.9853	45.4917	32.0162	30.691	31.5408	29.6741	37.1398	25.0859	242.358	176.464	173.667	126.977	138.178	148.553	67.2524	202.176	169.144	36.7295	44.7062	31.1273	43.8584	53.6476	83.8793	37.0352	34.8679	39.1214	109.497	129.699	87.9079	62.0635	66.9878	163.401	180.896	86.0205	117.453	56.7777	35.9853	45.4917	32.0162
Q13057	59.7617	141.528	69.1044	52.3381	66.8594	103.407	75.2824	35.1671	51.5325	62.8547	33.3527	30.8394	45.485	34.5967		46.0916	49.6981	51.4978	79.2622	34.4966	43.5216	67.8013	25.1371	25.8814	27.7073								39.267				59.7617	141.528	69.1044	52.3381	66.8594	103.407	75.2824	35.1671	51.5325	62.8547	33.3527	30.8394	45.485
P10809	1593.71	2243.95	1564.98	784.315	1646.32	4444.95	2407.36	533.562	1648.07	605.831	559.795	651.251	365.751	536.414	313.357	659.506	889.023	892.232	2630.5	1795.64	2174.97	2143.88	1618.51	3160.76	1879.28	2007.66	2607.64	570.386	917.946	835.459	706.014	613.708	743.869	707.503	618.993	961.186	1593.71	2243.95	1564.98	784.315	1646.32	4444.95	2407.36	533.562	1648.07	605.831	559.795	651.251	365.751
P17844	194.766	208.128	171.573	110.467	93.1382	209.674	159.362	80.1773	113.229	50.0784	73.279					62.2643	39.5219	18.196	353.765	308.153	352.347	315.286	222.216	231.465	275.651	223.234	196.825	78.4272	87.433	100.572	55.9608	69.7591	116.812	85.0172	81.1837	101.612	194.766	208.128	171.573	110.467	93.1382	209.674	159.362	80.1773	113.229	50.0784	73.279	0	0
P60866	24.7118	55.5427	34.646	33.3248	47.1512	55.3328	32.4913	64.4382	50.4997	13.6137	12.4115	12.1203	17.4445	9.44909	8.34613	11.9074	16.7922	32.2451	93.9526	62.8834	70.6244	74.1157	80.9234	65.4084	94.8337	47.4534	67.0365	17.005	13.0138	19.1765	11.7904	11.7489	34.0793	12.3648	15.6607	28.9268	24.7118	55.5427	34.646	33.3248	47.1512	55.3328	32.4913	64.4382	50.4997	13.6137	12.4115	12.1203	17.4445
P60842	394.548	264.144	399.816	190.289	335.534	503.7	373.36	147.949	375.856	154.826	145.79	148.746	107.449	146.038	93.3999	147.678	205.667	166.995	637.717	379.338	560.521	352.666	539.616	551.741	326.749	555.644	419.38	148.285	164.52	203.111	118.153	118.232	216.519	142.109	122.449	196.878	394.548	264.144	399.816	190.289	335.534	503.7	373.36	147.949	375.856	154.826	145.79	148.746	107.449
Q6UXH1	82.362	55.7945	39.1718	81.3116	80.2239	50.1491	56.1883	69.9312	68.8093	27.2201			21.1739	26.6503		21.7044	24.3057	60.1451	20.5824	16.0582	20.1388	18.9403	28.4502	24.4363	21.3983		17.2014										82.362	55.7945	39.1718	81.3116	80.2239	50.1491	56.1883	69.9312	68.8093	27.2201	0	0	21.1739
Q9P015	14.0171	20.4583			15.1638	13.7609	16.158		18.9744										33.9218	14.7596	28.9758	26.8424	13.0354	45.7313	22.1976	15.8566										12.4927	14.0171	20.4583	0	0	15.1638	13.7609	16.158	0	18.9744	0	0	0	0
P43487	52.2985	88.6763	109.861	38.7079	69.8484	105.358	101.906	146.792	206.634	39.0999	33.1279	46.7441	51.1016	44.554	41.617	44.3011	47.4695	57.5606	247.138	253.322	233.26	212.766	146.027	173.503	137.846	118.295	229.189	51.4628	62.4014	62.36	58.3801	67.9373	49.9913	70.0001	63.7379	73.6506	52.2985	88.6763	109.861	38.7079	69.8484	105.358	101.906	146.792	206.634	39.0999	33.1279	46.7441	51.1016
Q13310	364.731	473.991	859.917	363.749	735.045	1353.65	510.175	503.59	870.122	162.434	213.399	157.574	80.3301	109.579	103.262	199.352	211.548	188.106	731.845	225.822	536.176	613.745	478.336	433.467	420.6	397.964	399.184	119.706	186.476	187.721	136.371	141.591	196.185	163.535	106.888	206.075	364.731	473.991	859.917	363.749	735.045	1353.65	510.175	503.59	870.122	162.434	213.399	157.574	80.3301
Q9UJZ1	128.033	330.383	182.048	161.107	153.83	332.387	222.69	80.9934	352.937	93.5998	40.7956	66.5772	95.4043	153.944	42.326	95.3025	102.347	92.0337	117.811	154.601	136.946	244.842	137.941	196.512	164.83	110.212	128.619	44.7556	71.7548	67.4466	44.0868	50.4778		51.667	37.7006	70.2815	128.033	330.383	182.048	161.107	153.83	332.387	222.69	80.9934	352.937	93.5998	40.7956	66.5772	95.4043
P67809	237.63	299.632	197.2	123.102	176.527	253.93	277.306	337.882	737.847	143.018	90.2534	70.0928	164.149	77.845	75.4265	136.245	168.784	143.027	460.898	429.808	438.735	400.35	338.184	297.123	158.261	317.328	245.789	109.17	153.551	134.384	139.195	165.809	93.1475	68.6093	63.3174	118.65	237.63	299.632	197.2	123.102	176.527	253.93	277.306	337.882	737.847	143.018	90.2534	70.0928	164.149
Q15084	1077.75	683.249	1217.01	633.348	547.002	645.675	664.647	461.848	657.125	310.516	280.517	333.862	287.607	308.144	168.255	414.987	259.202	191.616	1671.82	1305.86	963.051	1186.71	1561.09	939.979	1004.77	885.192	1137.48	436.456	587.471	421.645	367.676	374.414	294.154	378.758	369.948	525.45	1077.75	683.249	1217.01	633.348	547.002	645.675	664.647	461.848	657.125	310.516	280.517	333.862	287.607
P26368	150.853	131.911	138.451	80.397	80.6434	141.859	160.774	68.5021	124.926	77.7186	62.5451	54.6413	51.4304			53.2071	77.8108	28.3094	209.144	194.766	340.591	213.602	152.455	209.128	275.035	153.629	192.151	58.9551	85.1809	91.2742	59.3537	70.5259	56.2142	73.293	41.5848	101.192	150.853	131.911	138.451	80.397	80.6434	141.859	160.774	68.5021	124.926	77.7186	62.5451	54.6413	51.4304
O14562	28.2091	46.5986	29.3629	21.2342	31.6185	46.4588	41.6678	37.5511	39.7131	18.3641	12.5273	17.2957				18.6255		13.0231	28.948	13.6675	24.3627	15.7844	19.9572	11.8896	14.5158	16.173	47.1197									12.0925	28.2091	46.5986	29.3629	21.2342	31.6185	46.4588	41.6678	37.5511	39.7131	18.3641	12.5273	17.2957	0
P35637	416.04	593.414	343.836	190.037	229.74	474.833	318.087	369.858	539.412	153.985	119.915	140.19	43.9452		25.7598	153.151	145.666	90.8844	492.363	367.78	564.081	324.776	281.082	410.566	413.415	264.112	323.154	172.115	150.324	129.051	115.477	110.054	43.8896	137.618	123.427	205.525	416.04	593.414	343.836	190.037	229.74	474.833	318.087	369.858	539.412	153.985	119.915	140.19	43.9452
P19338	1146.37	1109.8	1071.22	634.815	617.531	1846.97	1051.63	620.032	1435.9	778.037	461.102	573.333	868.188	753.718	853.408	502.591	515.629	714.695	2487.4	2224.78	2940.14	2135.87	1786.92	3292.55	2720.36	1815.84	1713.02	861.584	1097.24	730.155	715.358	882.704	590.654	817.711	885.054	1053.04	1146.37	1109.8	1071.22	634.815	617.531	1846.97	1051.63	620.032	1435.9	778.037	461.102	573.333	868.188
P30050	156.81	590.112	251.365	153.849	353.218	603.134	392.047	236.336	512.575	108.296	97.0908	97.1036	85.6504	74.8095	62.9273	110.542	147.246	193.509	419.286	289.096	322.363	301.797	289.577	256.998	438.433	238.388	251.522	102.989	124.326	104.526	79.0843	87.3791	206.663	83.3339	90.3973	111.588	156.81	590.112	251.365	153.849	353.218	603.134	392.047	236.336	512.575	108.296	97.0908	97.1036	85.6504
Q9NR50	63.5565	60.1566	57.4146	38.3612	40.8217	82.3819	68.2068	85.875	59.9495	48.1457	49.5395	28.8076	42.4354			27.2481	33.6439	33.3976	23.9468	24.4135	19.294	17.6514	22.8584		24.6969	17.2591											63.5565	60.1566	57.4146	38.3612	40.8217	82.3819	68.2068	85.875	59.9495	48.1457	49.5395	28.8076	42.4354
O15305	34.2129	63.0981	37.3655	24.3518	17.4272	35.8262	33.2101	64.37	32.2255	72.7854	69.5513	59.5695	37.8447	38.925	75.9106	38.3077	70.9386	96.6328	25.6085	28.4499	21.8269	30.7542	18.1132		15.435	10.2774	23.7968					9.44242					34.2129	63.0981	37.3655	24.3518	17.4272	35.8262	33.2101	64.37	32.2255	72.7854	69.5513	59.5695	37.8447
P14625	4298.49	1612.01	4712.07	2666.32	1974.62	2625.4	2446.35	1731.11	1994.72	1504.5	1209.91	1645.3	1108.9	1861.09	763.46	1394.81	844.937	452.764	4515.96	3740.91	4268.15	3562.17	4328.21	3441.04	3994.8	3200.06	2782.81	1359.51	2034.49	1460.4	1249.4	1315.07	821.539	1373.96	1520.64	2084.09	4298.49	1612.01	4712.07	2666.32	1974.62	2625.4	2446.35	1731.11	1994.72	1504.5	1209.91	1645.3	1108.9
P51571	186.263	203.188	248.997	107.204	155.412	252.603	202.651	69.416	77.0214	72.0294	48.4754	60.6848	54.7538	84.1827	35.4504	77.0567	95.4386	102.369	216.878	174.725	245.854	159.191	343.851	297.884	222.698	215.489	214.159	82.4927	118.334	110.203	78.994	63.0197	82.8504	61.2599	86.7412	82.9541	186.263	203.188	248.997	107.204	155.412	252.603	202.651	69.416	77.0214	72.0294	48.4754	60.6848	54.7538
P14314	739.755	581.778	480.341	368.782	460.744	469.14	527.429	792.706	1022.32	226.356	190.745	244.221	278.293	282.816	176.86	293.567	384.824	465.532	556.791	690.228	671.399	647.024	565.63	474.194	418.632	344.062	502.116	209.67	258.827	283.788	236.674	175.634		231.133	169.449	345.577	739.755	581.778	480.341	368.782	460.744	469.14	527.429	792.706	1022.32	226.356	190.745	244.221	278.293
Q99805	209.965	476.681	175.038	94.2126	183.854	219.835	228.611	138.899	90.3024	87.397	77.5103	73.4042	68.2255	79.2617	48.6731	67.7458	138.89	120.123	110.711	124.963	179.739	157.135	149.909	149.503	98.7918	122.95	191.806	63.363	66.1247	73.6072	56.8707	52.6165		42.9057	46.8355	63.073	209.965	476.681	175.038	94.2126	183.854	219.835	228.611	138.899	90.3024	87.397	77.5103	73.4042	68.2255
Q01130	97.1136	136.162	131.179	78.1414	110.524	123.202	103.21	111.294	185.428	55.1748	39.2631	41.5425		48.9631	40.7914	44.2258	64.3989	86.1311	151.84	117.761	187.673	186.759	100.075	161.838	154.593	97.4724	126.198	49.6811	64.2444	58.0965	41.4566	49.6178	39.0601	40.4011	42.4918	83.4431	97.1136	136.162	131.179	78.1414	110.524	123.202	103.21	111.294	185.428	55.1748	39.2631	41.5425	0
Q96AZ6	25.1401	27.4585	27.262	31.4588	28.8392	42.5828	22.6704	36.6315	14.0671	7.7576		6.63741	10.9259			7.67471	12.5181	13.7739	10.4198	8.38259	15.4659	17.5243	17.8867	10.7184	41.0099	7.37932											25.1401	27.4585	27.262	31.4588	28.8392	42.5828	22.6704	36.6315	14.0671	7.7576	0	6.63741	10.9259
Q8NC51	176.524	328.429	229.176	121.491	270.392	408.067	260.678	441.98	480.062	123.763	91.717	93.6567	83.7553	94.5035	78.7719	138.871	178.034	157.834	392.262	391.955	384.719	313.732	189.169	299.133	387.964	220.945	291.678	148.747	97.6091	150.941	143.575	106.933	42.7318	127.565	142.214	170.655	176.524	328.429	229.176	121.491	270.392	408.067	260.678	441.98	480.062	123.763	91.717	93.6567	83.7553
P07910	767.988	1146.93	1044.87	479.409	576.152	996.389	859.408	624.963	1080.88	411.265	362.554	428.876	378.99	229.425	142.892	429.715	450.675	352.406	880.58	685.117	787.331	761.905	558.088	781.757	1100.06	477.676	779.332	287.551	385.94	373.95	235.961	258.699	186.24	338.621	289.284	463.308	767.988	1146.93	1044.87	479.409	576.152	996.389	859.408	624.963	1080.88	411.265	362.554	428.876	378.99
Q9NQ50							24.3578	29.6679	54.6868										87.0962	54.5815	60.1326	72.4054	34.047	79.0008	54.7946	62.6487	43.8223	19.5241	17.988	18.0043	12.2588	17.5228	27.2532	17.8504	20.3315	30.0062	0	0	0	0	0	0	24.3578	29.6679	54.6868	0	0	0	0
Q13185	128.446	200.819	122.317	66.2666	77.3869	198.915	118.738	124.921	116.369	61.5393	50.8899	45.4188	29.1443	41.0057	36.9032	55.1662	51.991	31.4331	198.037	141.296	204.997	250.486	133.933	194.089	204.81	123.35	194.595	70.2166	79.1126	77.4501	60.3695	64.4187	83.8954	58.279	63.5573	90.1756	128.446	200.819	122.317	66.2666	77.3869	198.915	118.738	124.921	116.369	61.5393	50.8899	45.4188	29.1443
P05388	417.955	1200.11	613.896	303.269	655.188	1128.04	913.957	370.887	706.137	337.898	209.515	257.316	212.853	221.585	174.317	309.024	379.734	360.82	1001.69	688.82	761.945	709.338	676.335	671.557	1058.83	595.071	774.867	282.347	361.613	294.848	256.026	237.363	534.656	263.645	280.818	400.809	417.955	1200.11	613.896	303.269	655.188	1128.04	913.957	370.887	706.137	337.898	209.515	257.316	212.853
P07093	15.5889					19.4787													21.7696	34.1124	86.8792		53.4714	38.1557	32.7109	62.8287							89.6081				15.5889	0	0	0	0	19.4787	0	0	0	0	0	0	0
Q12905	123.177	81.647	90.6913	89.1231	62.9454	72.87	81.3578	47.0607	71.4125	62.4183	88.7171	92.9999	43.0727	65.7502	32.8992	65.6334	63.5847	32.5225	183.456	182.713	197.056	171.192	148.592	211.046	143.69	97.8138	177.389	77.6934	84.1548	75.2717	66.9034	49.607	30.7364	59.6584	64.5882	91.1021	123.177	81.647	90.6913	89.1231	62.9454	72.87	81.3578	47.0607	71.4125	62.4183	88.7171	92.9999	43.0727
P08238	2887.48	777.849	1833.29	1382.29	433.989	541.496	1653.26	516.87	1087.63	905.575	824.158	957.726	434.663	449.202	437.824	782.664	485.796	151.381	4205.74	3435.25	2913.5	2949.53	2215.07	2511.22	2240.15	2845.06	2363.03	1349.6	1440.78	1326.59	959.704	1120.18	717.711	1121.77	1083.79	1928.71	2887.48	777.849	1833.29	1382.29	433.989	541.496	1653.26	516.87	1087.63	905.575	824.158	957.726	434.663
Q13283	191.796	292.14	247.788	124.99	208.539	344.274	214.981	342.144	449.072	111.096	111.653	114.3	107.481	87.0937	54.2944	113.801	115.086	114.652	300.91	192.678	188.533	188.751	150.243	295.305	228.154	152.401	246.538	92.2031	105.471	98.9022	83.4082	74.548	60.3991	68.7337	88.5923	124.27	191.796	292.14	247.788	124.99	208.539	344.274	214.981	342.144	449.072	111.096	111.653	114.3	107.481
Q15233	334.855	260.129	475.302	226.033	201.43	427.348	502.204	176.709	459.257	209.338	212.602	190.677	179.449	162.969	102.662	197.634	190.689	101.415	365.423	356.295	390.669	279.646	290.251	363.831	321.468	259.985	319.771	137.296	145.688	152.829	128.954	116.96	68.4815	149.579	116.032	219.952	334.855	260.129	475.302	226.033	201.43	427.348	502.204	176.709	459.257	209.338	212.602	190.677	179.449
P32969	82.0289	223.179	88.178	84.5972	145.14	162.503	173.669	119.918	184.149	55.5634	35.4962	76.5549	46.5737	41.4539	34.0852	68.0801	89.5325	55.5806	463.687	296.625	266.675	282.878	322.962	273.918	359.738	205.519	293.554	120.575	117.398	143.719	82.9484	82.681	197.414	102.71	121.735	189.428	82.0289	223.179	88.178	84.5972	145.14	162.503	173.669	119.918	184.149	55.5634	35.4962	76.5549	46.5737
Q9UQ80	250.02	230.703	305.672	176.885	154.212	171.275	280.261	223.98	189.243	143.855	143.115	150.773	109.592	229.88	121.359	152.457	127.956	79.7885	502.095	377.369	296.979	290.989	290.871	341.871	273.604	239.251	294.332	133.642	161.29	158.956	143.555	136.517	71.4319	134.608	131.28	156.819	250.02	230.703	305.672	176.885	154.212	171.275	280.261	223.98	189.243	143.855	143.115	150.773	109.592
Q99747	14.5556	35.6972	27.2131		26.14	38.2128	47.3984	19.8814								18.3167	22.7297	13.5585	13.0931	26.7122	14.2475	38.3151		16.8868	21.738		12.6124					13.2112					14.5556	35.6972	27.2131	0	26.14	38.2128	47.3984	19.8814	0	0	0	0	0
Q9Y5M8	62.3401	100.083	85.925	31.4548	69.7578	146.649	95.241	22.355	44.6665	29.3734	25.6037	18.6097	26.0914	38.9366	15.2649	26.2224	38.8436	40.5127	129.536	73.0786	80.3413	81.3272	97.0681	55.6304	62.7703	67.4893	59.8552	29.1657	41.6717	37.8246	28.8382	24.0108	20.9523	27.24	22.4403	33.3233	62.3401	100.083	85.925	31.4548	69.7578	146.649	95.241	22.355	44.6665	29.3734	25.6037	18.6097	26.0914
P25398	96.5713	161.521	113.784	57.9991	116.519	356.925	111.687	110.624	131.724	53.9888	36.6142	53.8059	39.8453	71.4173	56.0423	47.4982	45.9826	44.4944	97.4194	70.7899	73.3648	68.1192	75.4955	61.2566	90.008	59.8593	73.2337	26.1587	28.7375	30.2727	16.9728	24.478	37.2506	24.8862	25.4204	35.4675	96.5713	161.521	113.784	57.9991	116.519	356.925	111.687	110.624	131.724	53.9888	36.6142	53.8059	39.8453
Q4VXU2	331.852	187.513	285.587	223.33	292.295	370.595	316.258	388.489	279.723	133.718	121.284	80.3637	62.2193	104.571	142.335	146.391	156.406	255.547	321.574	161.598	278.243	273.358	324.662	220.275	184.297	288.181	192.884	129.023	125.691	102.874	85.8236	106.376	69.6142	101.379	122.808	112.143	331.852	187.513	285.587	223.33	292.295	370.595	316.258	388.489	279.723	133.718	121.284	80.3637	62.2193
Q99598		22.8941				65.8851	30.3473	71.4691	17.7983		97.6794	127.3							51.3752	47.9081	51.0876	48.1571	40.007	51.0186	49.4468	37.1803	53.111	13.7521	22.5221	17.8725	22.577	14.4755			20.4795	31.433	0	22.8941	0	0	0	65.8851	30.3473	71.4691	17.7983	0	97.6794	127.3	0
P35606	369.167	122.244	232.245	247.097	115.471	70.2446	307.135	115.512	145.575	114.555	167.596	135.069	60.394	73.8433	63.7286	60.7927	99.7551	54.4407	554.782	365.056	526.09	462.355	491.635	363.681	387.683	499.912	436.096	207.882	270.694	138.308	201.864	240.451	154.677	99.6302	211.444	268.136	369.167	122.244	232.245	247.097	115.471	70.2446	307.135	115.512	145.575	114.555	167.596	135.069	60.394
P50991	172.891	441.904	409.837	142.491	325.981	818.566	570.828	206.212	276.811	288.832	245.822	274.356	499.997	327.389	126.018	445.205	382.368	417.927	379.054	658.408	337.845	402.565	343.591	342.236	424.666	358.184	554.913	155.467	184.942	182.69	166.594	198.502	245.843	162.494	193.084	177.217	172.891	441.904	409.837	142.491	325.981	818.566	570.828	206.212	276.811	288.832	245.822	274.356	499.997
P11142	2700.65	2673.63	3413.5	1512.27	1689.69	2735.93	3459.17	1045.54	2749.83	1544.64	1677.29	1726.31	1114.3	1126.71	767.543	1715.97	1348.53	509.578	4224.55	2822.77	3334.67	3903.54	2925.08	3007.61	2861.57	2699.58	2996.43	1376.07	1808.14	1619.53	1189.77	1335.24	942.533	1540	1161.82	2145.82	2700.65	2673.63	3413.5	1512.27	1689.69	2735.93	3459.17	1045.54	2749.83	1544.64	1677.29	1726.31	1114.3
O60506	341.241	370.045	450.271	339.48	270.716	371.093	350.272	286.29	499.735	250.833	276.105	282.804	342.895	255.132	178.066	267.745	243.848	265.845	1129.88	1492.97	1404.77	796.342	1300.58	1126.35	1077.51	897.076	1513.86	540.581	485.858	659.308	487.642	433.426	721.061	460.44	437.983	643.464	341.241	370.045	450.271	339.48	270.716	371.093	350.272	286.29	499.735	250.833	276.105	282.804	342.895
P05455	235.953	231.319	299.167	208.181	179.668	400.844	214.865	185.145	229.647	170.553	162.309	168.484	130.245	100.182	115.609	157.49	158.468	71.4642	472.467	434.611	422.982	389.568	281.283	554.803	522.604	284.898	572.457	218.039	231.21	208.401	198.179	172.004	132.948	182.849	177.279	236.315	235.953	231.319	299.167	208.181	179.668	400.844	214.865	185.145	229.647	170.553	162.309	168.484	130.245
P13639	2583.72	1760.9	2011.61	1347.44	1667.35	2975.16	2711.89	789.208	1740.69	1048.81	953.342	965.248	1063.94	1023.26	1407.71	898.079	1173.95	1124.7	3981.78	3845.74	2986.57	3140.34	3266.84	3812.04	3359.88	2888.23	3849.06	1432.05	1721.3	1437	1440.36	1077.12	1398.66	1431.66	2476.67	1856.21	2583.72	1760.9	2011.61	1347.44	1667.35	2975.16	2711.89	789.208	1740.69	1048.81	953.342	965.248	1063.94
P43307	209.078	154.313	205.015	89.0569	119.73	135.831	147.408	200.83	220.978	97.1469	96.0715	70.8831	62.3986	81.8619	37.5961	81.9691	139.181	121.949	173.257	116.658	188.275	113.939	224.721	237.132	184.13	142.081	169.087	74.002	100.979	61.0545	75.3837	71.8369	88.4529	47.5907	68.0762	79.3774	209.078	154.313	205.015	89.0569	119.73	135.831	147.408	200.83	220.978	97.1469	96.0715	70.8831	62.3986
P11021	3282.54	3521.73	3350.48	1915.08	2021.42	2854.23	2898.13	1439.46	1848.64	1107.18	1016.29	1248.74	992.035	1251.22	628.725	1274.89	1064.44	601.678	4459.1	2955.17	3554.27	2970.89	3777.2	3328.9	2978.39	2550.67	3085.22	1541.72	1960.96	1547.28	1138.6	1339.86	1260.25	1336.53	1554.73	2059.5	3282.54	3521.73	3350.48	1915.08	2021.42	2854.23	2898.13	1439.46	1848.64	1107.18	1016.29	1248.74	992.035
P08865	657.739	790.385	759.53	434.091	709.542	1027.93	777.643	460.093	620.618	393.053	302.212	378.455	307.123	349.506	207.831	444.032	468.501	463.758	800.657	524.659	584.741	632.809	590.205	462.218	681.188	599.593	601.512	255.968	292.016	292.367	266.645	218.719	300.135	256.579	283.152	352.784	657.739	790.385	759.53	434.091	709.542	1027.93	777.643	460.093	620.618	393.053	302.212	378.455	307.123
P61247	202.724	357.231	487.141	205.873	293.517	355.281	356.938	491.667	591.422	539.82	381.313	342.558	583.87	552.074	551.487	643.714	477.727	545.89	514.472	375.134	349.593	363.226	405.482	427.424	417.103	308.824	361.841	135.32	219.02	190.394	147.769	133.033	265.051	126.291	127.437	258.52	202.724	357.231	487.141	205.873	293.517	355.281	356.938	491.667	591.422	539.82	381.313	342.558	583.87
Q15185	130.607	170.157	238.088	122.105	155.78	172.592	290.157	232.933	275.847	168.235	128.807	163.94	121.777	97.7811	75.039	137.311	127.478	124.945	166.801	267.406	241.014	170.542	162.003	204.15	147.433	165.882	160.782	75.8872	99.9391	98.1847	70.467	75.4187	17.4162	91.4418	90.2784	123.165	130.607	170.157	238.088	122.105	155.78	172.592	290.157	232.933	275.847	168.235	128.807	163.94	121.777
O00762	55.4445	78.3552	26.3768	40.7477	74.9018	75.0817	51.3749	39.906	53.5669	42.4393	21.1676	23.5434	31.0816	31.7418	19.9946	34.1089	57.032	61.3592	71.6726	84.7299	83.5248	77.9002	77.6981	77.3546	76.8762	55.4564	54.6548	43.2063	43.9099	44.4996	30.779	14.3653		22.2599	25.4521	37.4096	55.4445	78.3552	26.3768	40.7477	74.9018	75.0817	51.3749	39.906	53.5669	42.4393	21.1676	23.5434	31.0816
Q99729	208.525	262.618	184.431	127.263	173.466	250.423	347.852	249.953	421.903	107.086	84.5048	101.135	102.87	112.904	89.7331	100.243	124.314	139.214	255.311	208.602	201.094	247.012	181.46	228.999	256.854	138.276	198.67	95.038	98.546	98.3052	103.16	82.9905	65.9227	92.3633	90.1609	125.777	208.525	262.618	184.431	127.263	173.466	250.423	347.852	249.953	421.903	107.086	84.5048	101.135	102.87
P04844	614.582	840.052	626.665	295.698	486.556	944.253	709.513	221.364	281.262	389.325	290.506	304.485	273.944	338.805	87.4704	352.816	475.197	507.566	621.17	841.143	955.628	1039.07	1184.68	755.554	702.086	722.393	609.965	382.959	470.22	472.852	393.388	350.671	261.83	311.337	432.524	368.733	614.582	840.052	626.665	295.698	486.556	944.253	709.513	221.364	281.262	389.325	290.506	304.485	273.944
O00217	25.1871	53.1673	23.1222	33.4834	38.0983	53.886	35.1943	30.3809	42.4859	22.1946	13.6694	19.5951	9.79539	23.1951		25.3209	28.9436	30.476	10.5674	11.9459	16.6877	15.1369	12.2955	24.0986	18.0489		12.7354									9.51715	25.1871	53.1673	23.1222	33.4834	38.0983	53.886	35.1943	30.3809	42.4859	22.1946	13.6694	19.5951	9.79539
O75533	152.754	101.897	128.486	156.248			138.811	88.5121	125.015	144.301	117.242	114.514	70.51			125.842	102.873	66.201	489.223	352.313	363.9	363.366	272.84	293.125	329.907	275.183	364.743	177.818	165.181	168.194	149.361	148.018	107.293	155.725	165.444	179.255	152.754	101.897	128.486	156.248	0	0	138.811	88.5121	125.015	144.301	117.242	114.514	70.51
P84103	189.804	255.216	192.72	127.758	149.742	234.09	171.354	193.792	334.75	122.147	94.8165	91.8315	84.3884	51.5387	48.0943	83.9137	78.7056	114.353	247.82	184.882	237.848	242.481	178.614	182.381	283.668	162.854	229.621	94.8934	89.0718	81.0897	78.2353	110.715	77.1652	105.142	95.1012	143.031	189.804	255.216	192.72	127.758	149.742	234.09	171.354	193.792	334.75	122.147	94.8165	91.8315	84.3884
Q9Y265	149.347	174.419	156.136	98.6679	131.637	168.887	229.636	69.7641	122.445	145.441	72.7949	80.7705	43.9295	44.8671	39.2166	90.7515	101.885	61.6064	235.634	183.539	348.556	249.383	216.472	218.83	203.563	156.573	235.741	86.5919	128.73	85.2318	95.6522	104.247	106.931	128.014	100.49	93.7004	149.347	174.419	156.136	98.6679	131.637	168.887	229.636	69.7641	122.445	145.441	72.7949	80.7705	43.9295
Q12906	208.04	256.024	254.419	211.027	158.111	243.623	208.705	151.185	216.884	160.793	157.854	133.319	121.893	142.91	90.6516	144.191	139.513	93.4689	603.482	492.011	532.314	553.105	374.509	404.634	502.845	336.698	524.68	230.167	250.625	193.376	229.539	188.757	258.626	197.673	192.507	274.465	208.04	256.024	254.419	211.027	158.111	243.623	208.705	151.185	216.884	160.793	157.854	133.319	121.893
P68036	53.6049	181.291	221.635	78.7807	163.617	169.133	116.591	256.467	173.587	29.7461	67.9989	40.4867	37.9501	53.5831	47.1203	40.9078	94.4434	83.154	102.823	163.327	101.665	99.2677	87.3296	107.085	91.2451	64.9552	104.069	30.3092	38.0764	52.9884	36.0302	42.8649	63.3221	35.1634	39.6395	54.5327	53.6049	181.291	221.635	78.7807	163.617	169.133	116.591	256.467	173.587	29.7461	67.9989	40.4867	37.9501
P62280	56.6593	169.482	72.2404	82.6712	164.911	177.257	114.882	131.543	197.588	41.885	22.1958	28.4066	32.786	50.3208	37.4217	34.7154	74.7207	53.7277	184.919	141.211	118.251	145.198	158.887	154.503	162.862	95.8732	115.482	52.5737	69.3086	58.5478	41.0186	48.6177	119.313	49.1232	43.6802	82.295	56.6593	169.482	72.2404	82.6712	164.911	177.257	114.882	131.543	197.588	41.885	22.1958	28.4066	32.786
Q9HDC9	219.967	117.749	265.802	113.39	92.6471	106.502	176.337	85.313	171.181	128.914	129.525	146.163	63.5683	105.071	78.0243	118.761	85.7212	57.1583	539.033	506.4	439.838	640.104	509.891	530.713	341.073	314.025	409.087	196.153	253.043	272.396	179.61	232.489	172.399	223.032	183.888	266.884	219.967	117.749	265.802	113.39	92.6471	106.502	176.337	85.313	171.181	128.914	129.525	146.163	63.5683
P61978	1748.44	1838.61	1387.85	1056.43	991.222	1474.46	1826.84	895.28	1482.58	948.143	769.58	873.167	697.949	504.671	406.114	997.721	756.473	546.056	2248.19	1554.38	1946	1877.59	1521.42	1714.54	2205.04	1468.75	1781.24	1023.16	776.215	1045.79	708.024	928.04	417.62	962.224	837.729	1074.28	1748.44	1838.61	1387.85	1056.43	991.222	1474.46	1826.84	895.28	1482.58	948.143	769.58	873.167	697.949
Q9Y3B7	14.8006	49.8687	12.6225	14.5826	24.9421	36.7442	25.9832	21.9024	32.5983					8.98329			8.96951	19.3465	33.6239	24.1371	13.4046	18.0992		24.7644	22.242		15.8848						26.104				14.8006	49.8687	12.6225	14.5826	24.9421	36.7442	25.9832	21.9024	32.5983	0	0	0	0
Q9BXP5	127.621	157.565	159.821	137.615	93.8938	145.94	158.812	142.74	165.243	108.146	124.805	99.2118	59.0799			124.514	66.6908	65.1246	202.34	170.717	227.752	198.168	151.933	206.9	218.193	119.597	154.49	104.925	106.136	89.6033	82.175	84.8033		79.5074	97.5415	101.036	127.621	157.565	159.821	137.615	93.8938	145.94	158.812	142.74	165.243	108.146	124.805	99.2118	59.0799
Q9NX55	13.6436	20.4506			10.9427	7.84708	23.3405	28.669	31.274	7.82065			10.6696			6.63046	16.4342	16.326	19.0178	12.3846	17.2681	15.8534	8.47821	11.5242	8.42911	5.80261	9.45134			5.80894							13.6436	20.4506	0	0	10.9427	7.84708	23.3405	28.669	31.274	7.82065	0	0	10.6696
P78371	318.061	589.594	356.217	178.326	435.942	888.068	574.313	266.96	318.11	235.795	188.449	207.746	210.209	198.394	197.008	229.649	378.447	269.123	600.202	773.374	454.208	489.813	517.026	433.997	614.411	521.269	708.573	235.881	384.632	283.903	270.411	297.803	162.636	272.15	251.836	279.577	318.061	589.594	356.217	178.326	435.942	888.068	574.313	266.96	318.11	235.795	188.449	207.746	210.209
Q13547	73.5877	42.8037	66.8641	49.8709	35.4497	41.2018	75.5004	24.4515	54.8341	43.7515	31.7789	39.7754				27.8606	12.6675		73.7787	78.5884	80.0637	78.9866	41.1814	63.9331	76.7395	39.7923	47.8441	20.5808	29.0052	30.9843	20.1179	21.3679	25.1051	33.4389	21.286	34.3553	73.5877	42.8037	66.8641	49.8709	35.4497	41.2018	75.5004	24.4515	54.8341	43.7515	31.7789	39.7754	0
Q96I24	51.224	67.3373	50.6488	24.9719	15.8343	52.6457	86.3219		32.576	23.0605	30.4439					14.051	11.2764		51.1189	60.1786	79.9099	56.7303	48.7414	67.807	69.9808	63.2128	77.1321	35.8686	31.0251	30.1127	12.0562	32.7075		29.4869	15.6285	47.7957	51.224	67.3373	50.6488	24.9719	15.8343	52.6457	86.3219	0	32.576	23.0605	30.4439	0	0
P62333	177.416	378.542	228.926	149.111	258.921	305.59	249.422	168.014	297.776	129.047	97.8669	108.077	109.705	102.812	81.7242	156.621	161.449	161.396	299.779	210.755	284.955	228.676	171.569	257.813	313.969	248.775	263.993	110.342	142.956	126.951	123.11	118.018	64.7858	116.524	132.209	134.172	177.416	378.542	228.926	149.111	258.921	305.59	249.422	168.014	297.776	129.047	97.8669	108.077	109.705
P15880	261.206	720.727	348.544	235.955	472.874	806.662	529.582	379.868	619.887	201.996	102.581	132.637	194.394	174.536	103.421	209.019	276.93	342.744	447.665	361.89	318.653	425.255	364.526	313.434	395.103	282.472	359.825	216.372	162.275	192.504	138.22	121.128	298.745	126.225	118.712	182.96	261.206	720.727	348.544	235.955	472.874	806.662	529.582	379.868	619.887	201.996	102.581	132.637	194.394
Q16186	70.2275	106.754	74.7442	40.4646	59.0256	93.1334	83.7146	76.2215	84.5081	39.2492	30.2182	33.3227	56.2442	35.0375	55.6422	39.7034	39.5098	49.2464	124.917	122.934	112.062	116.126	61.9954	77.3503	105.877	74.5095	75.0249	41.2763	42.4798	42.2018	41.5931	32.3869	46.399	47.5275	36.626	51.8219	70.2275	106.754	74.7442	40.4646	59.0256	93.1334	83.7146	76.2215	84.5081	39.2492	30.2182	33.3227	56.2442
Q15459	248.62	269.297	242.768	111.862	130.393	229.362	214.399	133.611	210.038	129.74	93.29	120.359	118.92			95.4684	121.717	110.258	290.737	197.675	287.068	297.378	193.19	234.103	330.697	204.998	277.382	123.931	126.908	122.184	102.839	107.098	108.265	148.789	119.503	141.586	248.62	269.297	242.768	111.862	130.393	229.362	214.399	133.611	210.038	129.74	93.29	120.359	118.92
Q16629	111.388	173.193	103.625	58.1579	70.5751	112.642	101.039	105.086	185.33	57.967	50.2335	51.1661	40.6172	40.9517	24.7378	46.7515	47.9439	40.9733	174.678	169.886	195.908	200.838	139.706	172.363	208.269	105.405	140.833	67.9681	77.3097	94.0388	62.2968	82.2327	36.167	89.7363	81.3815	113.264	111.388	173.193	103.625	58.1579	70.5751	112.642	101.039	105.086	185.33	57.967	50.2335	51.1661	40.6172
P40227	378.917	596.397	378.255	165.953	380.442	550.109	484.569	144.44	251.728	216.113	225.742	223.605	172.523	230.236	193.66	209.014	286.312	219.81	525.725	654.515	393.456	443.121	394.973	376.227	495.521	485.56	551.419	201.739	338.742	240.958	258.575	212.128	169.438	238.802	204.682	245.158	378.917	596.397	378.255	165.953	380.442	550.109	484.569	144.44	251.728	216.113	225.742	223.605	172.523
Q8TF21	2025.67	3975.64	2131.58	1347.39	3207.63	5086.91	3043.7	4054.58	5027.3	1650.34	1045.12	1224.83	1494.09	838.3	685.648	1639.13	2175.81	2349.47	4110.92	4113.19	4013.03	4830.31	4171.64	4282.6	4654.98	3203.9	5000.36	2435.31	2049.61	2090.99	1899.97	1906.39	2832.1	1608.57	1898.73	2722.22	2025.67	3975.64	2131.58	1347.39	3207.63	5086.91	3043.7	4054.58	5027.3	1650.34	1045.12	1224.83	1494.09
Q15029	181.627	40.1633	252.785	466.186	378.402	170.335	133.526	789.925	184.39	72.7824	365.754	436.899	273.886	1157.77	303.853	355.575	274.2	198.307	321.441	264.254	294.685	279.514	240.406	306.997	230.664	215.469	211.665	129.056	152.377	133.947	125.815	123.045	111.782	119.288	134.383	132.451	181.627	40.1633	252.785	466.186	378.402	170.335	133.526	789.925	184.39	72.7824	365.754	436.899	273.886
Q13151	157.24	165.006	136.153	120.616	95.2895	211.571	108.577	96.8201	115.113	127.432	81.533	84.1349	54.8566	67.3342	42.9643	92.2433	74.8517	41.0923	119.362	186.754	168.043	178.171	135.289	158.187	214.792	98.3068	163.861	79.1877	50.9735	97.3874	54.7597	69.2171	71.4092	88.3234	73.7194	100.255	157.24	165.006	136.153	120.616	95.2895	211.571	108.577	96.8201	115.113	127.432	81.533	84.1349	54.8566
P05198	145.363	64.9788	143.901	105.143	61.83	63.8015	94.7755	73.5459	75.0929	59.9275	70.3357	62.4416	39.0926	52.1934	46.0049	60.787	51.551	22.8865	248.36	136.164	208.073	206.698	138.786	156.148	149.104	160.154	185.909	76.2194	92.4736	94.3985	75.8697	76.5764	79.6104	107.274	73.4303	102.612	145.363	64.9788	143.901	105.143	61.83	63.8015	94.7755	73.5459	75.0929	59.9275	70.3357	62.4416	39.0926
O00571	248.053	239.884	275.451	208.531	194.142	246.966	201.898	125.01	204.212	189.438	127.646	145.56	126.19	85.2299	72.4771	134.834	116.033	96.2467	300.852	205.415	188.761	225.228	147.566	170.133	180.404	195.673	228.097	101.408	81.7379	101.372	88.6384	109.712	97.7248	96.1264	119.147	115.059	248.053	239.884	275.451	208.531	194.142	246.966	201.898	125.01	204.212	189.438	127.646	145.56	126.19
Q9H8Y8	254.641	507.41	203.774	139.177	195.033	328.613	317.174	144.293	202.002	108.945	61.7929	71.3699	51.19	56.8723	41.296	117.372	119.35	62.7401	145.564	112.186	164.424	204.841	133.009	112.364	173.757	126.429	139.565	82.6517	76.9097	82.5961	63.3458	62.4137	45.5111	67.408	71.1585	86.9899	254.641	507.41	203.774	139.177	195.033	328.613	317.174	144.293	202.002	108.945	61.7929	71.3699	51.19
P29590	354.942	186.943	205.959	375.799	179.55	127.077	230.075	152.613	208.962	175.886	242.323	227.187	153.586	100.372		107.289	74.6994		326.817	203.565	305.531	364.357	295.927	207.542	324.734	308.084	221.329	136.478	155.264	124.146	156.377	145.406	70.47	149.39	174.856	183.345	354.942	186.943	205.959	375.799	179.55	127.077	230.075	152.613	208.962	175.886	242.323	227.187	153.586
Q9BQ61	14.18	25.9054	8.8589	13.3349	22.3486	22.2834		11.8875			7.59032						7.66878		14.017	14.2567			7.39646	8.27169	22.1412	7.49436	7.68483										14.18	25.9054	8.8589	13.3349	22.3486	22.2834	0	11.8875	0	0	7.59032	0	0
P17987	239.18	449.784	263.13	181.739	294.962	588.423	374.78	119.325	199.328	195.787	149.815	172.792	134.99	174.17	112.465	175.911	229.417	180.007	507.522	637.013	376.72	410.948	413.122	407.827	580.187	493.725	604.287	240.428	338.536	229.635	212.718	258.738	269.74	236.702	233.668	288.362	239.18	449.784	263.13	181.739	294.962	588.423	374.78	119.325	199.328	195.787	149.815	172.792	134.99
Q9Y3I0	184.607	217.008	187.106	116.902	137.199	169.402	178.675	87.6839	116.661	127.499	101.871	93.8349	55.2565	50.8589	30.4412	129.094	108.266	54.3651	332.965	243.814	319.542	321.637	316.156	279.646	389.959	236.471	265.062	142.117	139.121	148.268	130.199	168.037	131.57	186.179	154.606	199.209	184.607	217.008	187.106	116.902	137.199	169.402	178.675	87.6839	116.661	127.499	101.871	93.8349	55.2565
P26599	629.524	1767.44	666.614	365.442	684.338	1387.14	1137.3	521.2	1215.76	444.891	270.904	308.545	263.893	201.011	170.202	303.99	387.506	361.787	587.901	493.223	644.225	604.22	496.852	661.623	595.94	452.909	545.421	256.533	307.933	322.086	243.988	228.41	393.971	303.747	267.039	350.797	629.524	1767.44	666.614	365.442	684.338	1387.14	1137.3	521.2	1215.76	444.891	270.904	308.545	263.893
P55884	222.095	161.048	256.568	183.544	104.524	118.36	172.131	105.612	109.896	135.854	132.369	90.7882				99.6178	55.7191		357.093	361.401	298.813	300.448	321.099	425.263	292.256	256.643	303.307	169.764	161.16	173.435	115.473	167.6	256.381	167.244	135.525	174.829	222.095	161.048	256.568	183.544	104.524	118.36	172.131	105.612	109.896	135.854	132.369	90.7882	0
Q9UNM6	87.7395	215.985	117.631	65.6159	118.232	189.161	127.625	55.2075	99.6365	77.8227	25.0605	61.6856	49.7267	38.5262	43.8078	68.8377	83.8772	64.6486	133.96	105.439	111.935	126.659	104.419	107.615	84.1259	101.331	160.711	43.842	62.3055	74.8292	58.4525	44.7594	59.2144	47.0539	55.899	67.666	87.7395	215.985	117.631	65.6159	118.232	189.161	127.625	55.2075	99.6365	77.8227	25.0605	61.6856	49.7267
Q8TAT6	131.439	143.53	82.0968	63.7836	78.6517	69.2882	82.5799		70.4334	56.8231	35.3689	37.0983		30.4063					156.574	120.899	146.078	132.886	132.726	100.671	150.209	140.654	144.949	68.9289	100.358	69.4644	45.4033	91.1137	67.0001	91.6258		89.9449	131.439	143.53	82.0968	63.7836	78.6517	69.2882	82.5799	0	70.4334	56.8231	35.3689	37.0983	0
Q92499	237.905	202.617	252.884	228.763	107.194	136.4	245.308	128.331	122.548	223.159	181.346	130.145	92.2671	67.2348	54.8031	145.243	94.689	63.0902	334.202	346.533	378.373	380.238	479.496	265.869	360.942	440.035	341.64	214.926	186.689	189.253	159.294	181.49	204.467	194.829	235.653	208.834	237.905	202.617	252.884	228.763	107.194	136.4	245.308	128.331	122.548	223.159	181.346	130.145	92.2671
P55769	26.3062	46.855	27.5308	13.8789	20.7998	57.9894	35.2429	27.9243	35.5837	21.2223	15.5901	22.2599	23.9368	27.6162	9.08383	16.3856	20.0858	23.5528	15.2133	11.7713		9.5488	9.20255	15.2865	11.7921	5.41691	9.37139			6.97576							26.3062	46.855	27.5308	13.8789	20.7998	57.9894	35.2429	27.9243	35.5837	21.2223	15.5901	22.2599	23.9368
O00231	157.273	367.393	210.912	196.613	199.529	341.535	241.372	94.2005	130.511	117.513	81.3146	74.0634	110.245	93.3327	53.146	115.797	151.867	121.298	318.764	189.356	201.93	262.415	183.371	182.261	214.764	212.476	218.264	108.496	139.881	120.158	113.342	110.616	144.461	97.6678	114.34	108.572	157.273	367.393	210.912	196.613	199.529	341.535	241.372	94.2005	130.511	117.513	81.3146	74.0634	110.245
P49368	585.654	407.809	379.85	286.066	335.014	590.299	589.592	134.321	348.769	410.945	332.555	262.643	174.49	149.899	133.243	326.123	324.833	135.199	1034.61	728.005	741.276	709.881	636.592	664.064	798.451	748.288	955.119	439.182	472.482	405.539	399.002	388.493	416.474	439.16	422.751	509.207	585.654	407.809	379.85	286.066	335.014	590.299	589.592	134.321	348.769	410.945	332.555	262.643	174.49
P43243	571.526	682.163	644.481	453.068	375.109	704.801	734.68	357.781	830.986	562.076	371.725	359.254	343.128	246.238	194.816	418.01	347.287	201.805	779.175	582.032	744.373	666.847	480.527	608.744	837.747	450.029	624.378	363.762	343.037	387.541	359.232	321.825	253.687	370.528	392.6	406.081	571.526	682.163	644.481	453.068	375.109	704.801	734.68	357.781	830.986	562.076	371.725	359.254	343.128
Q99613	174.257	49.9387	112.153	123.979		41.1902	118.027	61.5585	145.249	64.8383	99.7975	69.8162	52.8615	59.8354			44.3805		365.796	307.014	245.752	327.271	232.313	284.328	278.429	273.985	264.064	152.9	160.162	173.888	119.432	140.389	166.459	175.798	146.889	178.975	174.257	49.9387	112.153	123.979	0	41.1902	118.027	61.5585	145.249	64.8383	99.7975	69.8162	52.8615
P68104	3438.91	3090.76	3568.61	2096.87	2461.69	2857.87	3261.82	1401.75	2836.63	2084.54	1928.08	2089	1174.03	1292.68	729.281	2072.81	1647.07	656.562	3283.4	3531.37	2849.73	2507.35	3514.75	3723.39	3200.7	3443.29	3535.05	1671.43	1968.37	2096.39	1691.17	1550.19	1468.17	1754.87	2050.15	2413.86	3438.91	3090.76	3568.61	2096.87	2461.69	2857.87	3261.82	1401.75	2836.63	2084.54	1928.08	2089	1174.03
Q96AE4	412.337	400.898	327.823	229.872	299.322	442.663	508.643	176.162	478.521	211.837	166.726	157.126	178.614	140.743	136.713	178.797	206.354	163.645	351.361	377.157	471.211	358.942	227.26	367.573	463.418	367.36	419.873	207.998	278.678	219.61	178.466	166.57	183.773	227.025	181.927	252.44	412.337	400.898	327.823	229.872	299.322	442.663	508.643	176.162	478.521	211.837	166.726	157.126	178.614
Q9Y6H1	17.5566	38.8378	18.1824	8.74898	20.3549	30.4835	32.8428	18.1278	26.316	6.37699							8.22129	9.54994	13.9887	5.49649	9.98068	10.2541	7.23822		8.54433		12.6939										17.5566	38.8378	18.1824	8.74898	20.3549	30.4835	32.8428	18.1278	26.316	6.37699	0	0	0
Q13347	80.9168	97.6137	105.843	67.9462	66.7511	83.4842	89.8995	56.4884	75.8421	59.132	53.9331	60.1322	44.1152	38.5303	33.6887	61.9223	49.202	29.9911	119.218	154.571	124.359	117.639	115.581	185.874	113.534	93.1542	110.541	66.9414	65.6958	73.3346	72.8157	65.1295	59.2159	78.5324	56.2494	70.4416	80.9168	97.6137	105.843	67.9462	66.7511	83.4842	89.8995	56.4884	75.8421	59.132	53.9331	60.1322	44.1152
P46459	129.103	257.702	169.392	73.4391	145.15	176.707	169.898	35.4728	86.5783	88.9827	50.3094	66.5158	36.2892	65.3917	37.6615	74.7711	104.759	87.3212	242.117	184.925	180.895	178.459	149.767	152.071	223.707	156.179	173.353	96.044	118.787	103.414	70.6894	89.4424	120.059	98.2621	99.9838	104.381	129.103	257.702	169.392	73.4391	145.15	176.707	169.898	35.4728	86.5783	88.9827	50.3094	66.5158	36.2892
P04424	136.66	68.3245	92.6849	84.8139	57.6461		105.682		74.9733	63.24				56.8472		31.4101	80.3932	67.8513	93.8606	138.723	103.947	99.3263	114.482	81.1852	99.488	124.299	120.155	47.576	69.4756	72.6262	56.7463	57.929	33.6529	74.8886	47.7172	60.6707	136.66	68.3245	92.6849	84.8139	57.6461	0	105.682	0	74.9733	63.24	0	0	0
O15212	14.9669	48.3918	16.4241	15.5277	26.2699	48.4659	17.6734	33.2948	36.0406	9.29303	6.45569	7.43045	13.4068	8.76753		12.5009	11.7683	16.2674	14.2023	10.1466	8.60194	14.0804	6.26887	8.39674	5.27221	6.94694	7.81548					9.06317					14.9669	48.3918	16.4241	15.5277	26.2699	48.4659	17.6734	33.2948	36.0406	9.29303	6.45569	7.43045	13.4068
Q9UHV9	23.9579	52.7385	40.3313	11.6722	28.5548	61.3843	31.1687	41.6573	35.8069	14.2164	13.6294	21.8541				17.8037	21.2675	17.9388	34.7276	30.1642	27.4875	34.2108	22.736	18.7608	24.1375	17.6788	30.847	13.9704	11.5208	6.9275	9.57513	14.2105	11.9831	9.5553	9.722	13.8723	23.9579	52.7385	40.3313	11.6722	28.5548	61.3843	31.1687	41.6573	35.8069	14.2164	13.6294	21.8541	0
O60664	337.587	546.601	307.369	223.305	487.758	341.453	419.752	392.997	531.951	441.652	234.281	236.117	280.549	383.516	411.789	260.995	246.68	397.488	208.024	162.933	238.841	230.984	196.349	181.917	247.149	240.437	293.019	99.0104	120.086	129.102	122.06	108.404	110.568	140.884	146.609	142.311	337.587	546.601	307.369	223.305	487.758	341.453	419.752	392.997	531.951	441.652	234.281	236.117	280.549
Q92973	107.942	76.8556	56.0948	61.7947	56.1646	39.4984	96.0838				74.1388	46.5965				44.0674			248.861	158.119	194.519	227.583	189.528	180.213	164.813	200.507	180.268	104.057	115.18	127.617	95.9179	98.8691	78.0583	114.876	117.552	129.619	107.942	76.8556	56.0948	61.7947	56.1646	39.4984	96.0838	0	0	0	74.1388	46.5965	0
Q9BZZ5	131.644	91.6259	92.0422	98.4277	135.523	92.7446	109.075	122.237	108.654	84.9636	75.9009	75.2182	72.9362	65.2849	70.8709	73.7202	116.941	123.67	169.431	131.74	177.576	119.887	139.009	183.959	138.815	124.194	121.927	85.0302	81.4217	99.6212	73.0076	83.1432	63.4159	79.5165	78.7427	82.9944	131.644	91.6259	92.0422	98.4277	135.523	92.7446	109.075	122.237	108.654	84.9636	75.9009	75.2182	72.9362
P06733	4673.7	5436.77	4211.97	2518.74	3992.81	5170.63	6055.85	3581.64	4555.85	2486.79	1796.67	2267.49	2019.56	1593.8	1333.37	3016.18	2924.27	2114.85	3857.99	3219.51	4956.12	4956.65	4120.81	3648.81	4118.76	3679.25	5515.98	2463.86	2594.42	2708.21	2499.29	2347.94	1681.24	2170.17	2725.98	3043.53	4673.7	5436.77	4211.97	2518.74	3992.81	5170.63	6055.85	3581.64	4555.85	2486.79	1796.67	2267.49	2019.56
P80303	159.308	127.345	97.5933	48.4444	101.271	131.665	157.408	154.77	162.504	56.5613	28.6974	47.0029	38.1497	35.2764		66.5778	45.2389	82.6664	153.105	116.617	175.7	107.542	150.338	161.112	135.969	137.4	118.386	88.7536	81.2393	57.8196	51.7367	67.1833	86.7	79.8701	108.057	76.7518	159.308	127.345	97.5933	48.4444	101.271	131.665	157.408	154.77	162.504	56.5613	28.6974	47.0029	38.1497
P63172	26.3699	29.8936	34.1871	17.2891	17.7883	43.325	21.7978	11.7287	30.3089	23.5559	19.4628					30.1487	7.09304		9.56185	11.494	4.7225	6.89858	9.29139	19.1469			12.2182			5.75026							26.3699	29.8936	34.1871	17.2891	17.7883	43.325	21.7978	11.7287	30.3089	23.5559	19.4628	0	0
Q99460	140.896	167.985	168.995	165.322			142.101	122.831	105.316	104.335	158.176	127.586	64.5329	44.0732			68.2757		263.688	272.391	247.649	268.175	251.88	310.072	196.734	263.249	251.859	111.894	171.852	146.97	129.859	137.414	194.412	140.646	146.635	169.988	140.896	167.985	168.995	165.322	0	0	142.101	122.831	105.316	104.335	158.176	127.586	64.5329
P62195	152.978	333.118	188.652	88.8577	198.799	296.324	218.083	85.3155	158.617	108.805	57.6655	70.5576	57.2454	62.2129	52.1803	109.659	138.8	122.268	206.305	207.419	209.605	211.146	159.101	171.579	208.616	178.399	230.947	96.012	136.191	118.992	92.7215	92.059	168.888	102.848	94.6165	126.046	152.978	333.118	188.652	88.8577	198.799	296.324	218.083	85.3155	158.617	108.805	57.6655	70.5576	57.2454
P56192	121.397	131.578	121.526	92.8553	99.3545	233.936	141.692	61.6609	102.082	101.563	59.2982	48.8048				58.5111	100.783	73.0848	140.774	125.255	151.131	166.476	110.515	124.954	96.8298	127.146	130.395	71.1835	86.336	88.1445	67.2836	50.6864	82.0726	79.1711	72.6987	83.8994	121.397	131.578	121.526	92.8553	99.3545	233.936	141.692	61.6609	102.082	101.563	59.2982	48.8048	0
Q9Y262	92.8444	96.0155	79.004	63.1428	65.3655	127.77	93.5776	45.2752	76.5	73.3896	82.0518	81.3341	39.5048			63.5276	77.261	50.7118	191.405	146.369	124.788	151.018	136.565	132.28	120.231	133.993	133.723	71.4993	83.7524	81.031	78.1172	65.7135	113.006	99.2418	77.148	80.8678	92.8444	96.0155	79.004	63.1428	65.3655	127.77	93.5776	45.2752	76.5	73.3896	82.0518	81.3341	39.5048
P46782	63.1435	116.956	93.4573	47.5459	115.294	181.448	138.671	118.1	148.87	51.6443	37.4165	53.4377	30.6986	44.8351	10.4693	57.1071	68.588	49.6885	82.5016	77.3958	74.0934	71.6278	69.2797	66.0691	91.6943	47.8692	77.6321	45.8771	32.0928	29.7385	42.5647	49.0223	53.0757	36.831	41.6574	41.6495	63.1435	116.956	93.4573	47.5459	115.294	181.448	138.671	118.1	148.87	51.6443	37.4165	53.4377	30.6986
P04406	4149.48	5681.19	4152.27	2957.63	4719.33	6742.22	4731.17	4911.74	4307.57	3011.09	2652.71	2956.56	2641.77	2594.58	2193.13	3202.47	3116.79	2703.03	4214.65	4187.99	4184.75	4964.92	4187.2	3926.12	4260.82	3451.45	4400.3	2638.76	2670.23	2271.19	2503.96	2525.21	3162.59	2523.68	2540.49	2618.77	4149.48	5681.19	4152.27	2957.63	4719.33	6742.22	4731.17	4911.74	4307.57	3011.09	2652.71	2956.56	2641.77
Q9UHA4	18.5024	46.1054	31.938	14.2861	38.2992	40.3363	27.7044	25.9634	24.4151	19.1871	10.0178	21.9793	15.3861	15.0408		20.4953	9.17187	16.2984	10.483	9.38459	10.743		10.5853	6.2869	9.37386		5.38347									5.35092	18.5024	46.1054	31.938	14.2861	38.2992	40.3363	27.7044	25.9634	24.4151	19.1871	10.0178	21.9793	15.3861
Q92890	55.6442	70.1954	63.7264	52.2451	45.8145	56.3704	53.9594	46.0082	52.4884	44.6688	38.5016	36.3852	37.2293			48.7347	37.3713	27.4755	52.4724	49.9751	46.2299	45.6548	43.0073	40.2687	46.2123	34.0506	43.0292	19.3984	26.6934	26.6981	17.7367	23.5152	31.0698	19.5912	27.1551	28.2302	55.6442	70.1954	63.7264	52.2451	45.8145	56.3704	53.9594	46.0082	52.4884	44.6688	38.5016	36.3852	37.2293
P35244	39.2907	57.4375	31.6699	25.23	41.9167	73.7547	46.4421	15.3772	31.1104	24.4142	15.6049	19.6435	15.897	13.0094	8.43782	21.8959	19.969	26.8539	7.28253	4.79305	10.1341	5.46917	7.65863	8.03564	10.8495	4.28667		4.96045									39.2907	57.4375	31.6699	25.23	41.9167	73.7547	46.4421	15.3772	31.1104	24.4142	15.6049	19.6435	15.897
P56385	13.4609	26.8742	22.0475	9.55893	24.1751	48.743	29.3704	14.9079	28.3034	12.747	10.6359	14.6938	15.6538	22.1692	5.17281	21.2457	13.0713	27.6514	6.87988	3.87067	5.03431	6.14944	7.28523	10.3507	6.05188	3.12574	4.52858				3.29398						13.4609	26.8742	22.0475	9.55893	24.1751	48.743	29.3704	14.9079	28.3034	12.747	10.6359	14.6938	15.6538
Q14165	62.1228	80.046	62.7513	63.5393	73.2274	58.8396	70.0863	52.5773	95.0007	38.1038	63.5931	30.3688	39.111	78.2363	52.6161	37.9397	60.7425	53.6989	86.171	101.782	102.213	92.9373	84.3662	92.2177	81.5328	79.5348	69.5495	54.2319	64.778	68.839	54.675	49.1315	61.858	55.0107	57.8299	61.8353	62.1228	80.046	62.7513	63.5393	73.2274	58.8396	70.0863	52.5773	95.0007	38.1038	63.5931	30.3688	39.111
O43678	10.0334	50.4379	8.42699		13.1824	31.6637	11.0382	18.5149	13.4923	7.62873	5.10316		4.35781			12.7308			5.5249	3.98381	3.74138	3.87538	3.65571	4.11657	5.96788												10.0334	50.4379	8.42699	0	13.1824	31.6637	11.0382	18.5149	13.4923	7.62873	5.10316	0	4.35781
P00568	537.64	845.509	467.981	441.845	568.374	603.379	724.382	254.968	628.377	750.071	643.852	625.201	626.585	380.049	446.822	824.978	940.84	638.43	279.257	287.077	298.791	276.277	327.132	258.532	373.93	326.262	268.507	481.754	453.362	464.918	430.531	399.825	476.842	462.381	447.955	427.37	537.64	845.509	467.981	441.845	568.374	603.379	724.382	254.968	628.377	750.071	643.852	625.201	626.585
A3KMH1	1838.54	2134.4	635.835	1076.27	1234.35	980.783	1299.62	1101.6	1007.68	1003.45	766.061	889.583	553.432	474.843	515.752	898.123	907.06	753.555	780.224	744.134	726.958	785.264	671.889	537.54	661.243	625.135	612.757	1137.62	1107.8	1217.54	925.439	943.745	1233.14	1076.38	1168.86	1073.28	1838.54	2134.4	635.835	1076.27	1234.35	980.783	1299.62	1101.6	1007.68	1003.45	766.061	889.583	553.432
Q9BW04	353.377	451.121	172.859	169.67	223.955	162.263	283.779	102.063	129.063	274.336	250.233	158.517	174.088	133.64	122.244	220.344	243.899	179.135	102.826	112.326	120.052	128.121	145.61	103.485	146.505	119.604	111.64	248.666	141.428	192.433	200.388	202.813	216.206	246.43	187.449	214.739	353.377	451.121	172.859	169.67	223.955	162.263	283.779	102.063	129.063	274.336	250.233	158.517	174.088
Q7Z794	232.179	69.062	76.8879	180.503	165.064	159.522	151.841	136.172	208.598	317.237	203.988	193.061	369.544	137.674	238.155	285.632	396.55	303.47	208.468	174.93	196.302	115.826	209.241	223.483	302.521	236.201	187.181	360.001	333.933	337.774	363.264	382.2	431.219	378.048	307.626	376.169	232.179	69.062	76.8879	180.503	165.064	159.522	151.841	136.172	208.598	317.237	203.988	193.061	369.544
O60504	95.4621	49.4606	58.9209	94.1978	66.6159	65.467	40.9883	94.3162	52.3645	252.932	171.486	153.357	129.291	60.9064	72.6866	205.343	152.635	64.3796	109.475	47.6043	84.0203	83.9519	82.7047	60.9833	60.8129	82.3285	92.0578	153.325	102.055	146.666	137.292	148.759	163.644	203.452	151.163	143.712	95.4621	49.4606	58.9209	94.1978	66.6159	65.467	40.9883	94.3162	52.3645	252.932	171.486	153.357	129.291
P08493	90.4964	53.1092	15.9013	85.3177	30.9888	38.8588	79.0785	23.452	16.78	53.8711	61.6696	49.127	49.1145	29.6908	28.0207	64.2298	132.371	38.0801								10.3921		13.352	14.5947	9.51284	14.648		23.6579		13.4489	4.09611	90.4964	53.1092	15.9013	85.3177	30.9888	38.8588	79.0785	23.452	16.78	53.8711	61.6696	49.127	49.1145
O75923	668.717		307.497	479.307	324.387	366.104	425.518	340.5	432.486	658.965	695.366	439.767	314.302	357.004	363.88	381.219	343.378	214.711	462.922	512.889	432.836	702.593	563.781	432.295	421.478	594.878	620.551	976.583	764.934	948.046	861.59	939.148	1024.52	978.942	1124.28	1129.59	668.717	0	307.497	479.307	324.387	366.104	425.518	340.5	432.486	658.965	695.366	439.767	314.302
P60903	189.148	401.474	159.576	142.604	406.535	155.446	267.205	252.616	203.885	463.479	295.813	349.586	390.265	211.591	217.158	450.148	362.628	301.715	143.142	173.094	101.778	174.197	177.574	150.998	100.864	130.576	123.892	349.116	166.025	343.3	237.377	284.646	254.975	291.828	346.644	296.465	189.148	401.474	159.576	142.604	406.535	155.446	267.205	252.616	203.885	463.479	295.813	349.586	390.265
O43294	91.2057	102.491	25.015	41.1434	30.0586	49.8416	70.7159	75.1487	78.7185	185.747	85.6565	70.6442	98.015		90.8721	147.1	123.696	84.7	48.0777	59.2627	94.8337	59.9146	71.9228	40.1834	48.1767	66.0895	53.3295	129.677	71.3222	119.764	126.438	148.339	151.362	145.638	121.548	145.25	91.2057	102.491	25.015	41.1434	30.0586	49.8416	70.7159	75.1487	78.7185	185.747	85.6565	70.6442	98.015
Q8NHM5	160.579		202.833	575.532	920.294			395.804	257.152	289.476	444.064	391.565	247.085	655.739	246.997	232.852	234.067	432.248	187.251	217.678	121.231	229.177	122.72	165.273	152.824	219.328	200.589	402.762	340.656	293.247	339.442	426.592	326.705	391.861	396.835	366.059	160.579	0	202.833	575.532	920.294	0	0	395.804	257.152	289.476	444.064	391.565	247.085
P08294	34.4642	22.4797	31.2439	67.382	60.9383	57.9163	31.372	33.5101	25.4039	186.146	263.525	219.595	107.146	61.3649	82.7903	143.163	227.78	64.1936	64.6817	31.2854	37.6158	40.7077	41.6951	28.9543	61.2019	46.6676	29.1658	132.864	84.5667	89.7526	79.4792	109.334	75.861	117.155	95.4395	100.975	34.4642	22.4797	31.2439	67.382	60.9383	57.9163	31.372	33.5101	25.4039	186.146	263.525	219.595	107.146
P11047	1019.24	1205.14	2314.32	1496.46	1045.5	1588.34	1335.8	839.205	3411.12	2928.84	2851.48	2379.28	7704.35	4839.28	9110.54	3395.19	2272.84	7689.22	1145.34	807.066	729.355	1114.91	783.547	1309.51	934.81	1223.49	934.458	1288.76	2671.85	1972.58	2193.82	2283.41	2628.8	1883.71	2057.08	1826.66	1019.24	1205.14	2314.32	1496.46	1045.5	1588.34	1335.8	839.205	3411.12	2928.84	2851.48	2379.28	7704.35
Q9NTX5	41.2909	131.399	77.4933	115.244	134.407	121.89	196.71	58.2326	94.4581	81.8776	99.1031	107.668	102.286	115.55	62.7502	88.8809	160.254	149.527	19.2976	45.6015	28.5026	41.1737	39.7859	50.6437	52.8413	49.6233	20.0512	59.3287	88.4511	110.278	100.391	98.9868	132.994	73.8761	73.1007	85.6721	41.2909	131.399	77.4933	115.244	134.407	121.89	196.71	58.2326	94.4581	81.8776	99.1031	107.668	102.286
Q8NHV1																									50.419			26.8307	28.8238	19.1639	25.8657	31.5353		38.2733	20.8838	26.5967	0	0	0	0	0	0	0	0	0	0	0	0	0
P35580	1100.86	1406.93	1189.8	2220.51	2254.33	1524.02	929.824	1350.4	953.528	2950.34	3269.14	2874.22	2463.76	2911.24	3471.29	2083.98	1864.08	3237.5	3159.53	2384.18	2458.24	2457.47	3817.64	3252.75	2428.77	4029.32	3531.17	6286.5	7692.23	3718.52	6331.82	8438.39	9082.95	6918.71	6362.98	5656.06	1100.86	1406.93	1189.8	2220.51	2254.33	1524.02	929.824	1350.4	953.528	2950.34	3269.14	2874.22	2463.76
P68871	1816.98	2097.33	3762.88	1555.87	2564.97	3483.83	2804.74	1983.13	4230.07	2522.46	2832.05	3775.68	5482.35	6031.15	6165.61	3808.64	3954.88	3457.09	1171.96	1337.13	985.348	1230.32	1112.4	1344.64	975.274	1379.89	1206.51	2223.57	3596.44	2388.56	3444.47	2609.8	3516.59	2794.08	2288.45	1427.77	1816.98	2097.33	3762.88	1555.87	2564.97	3483.83	2804.74	1983.13	4230.07	2522.46	2832.05	3775.68	5482.35
P00915	813.277	441.332	1614.83	428.306	630.524	673.062	753.762	308.046	781.367	1554.42	2126.55	2543.88	2303.17	3360.1	3057.88	1677.89	1291.04	899.357	448.933	1110.87	393.814	900.713	939.429	975.662	310.342	1313.98	1306.43	1446.15	2494.45	1649.9	2411.63	2063.33	2343.19	1818.37	1892.2	1569.65	813.277	441.332	1614.83	428.306	630.524	673.062	753.762	308.046	781.367	1554.42	2126.55	2543.88	2303.17
Q07157	240.761	286.206	224.79	295.001	217.703	180.224	281.004	151.678	194.045	607.588	549.148	378.756	347.495	186.534	195.612	375.5	360.076	146.003	249.917	223.921	191.17	285.327	170.807	177.824	131.488	266.286	131.183	540.129	362.04	421.342	454.241	590.996	364.81	591.077	456.419	594.435	240.761	286.206	224.79	295.001	217.703	180.224	281.004	151.678	194.045	607.588	549.148	378.756	347.495
Q9H223	142.185	146.053	118.835	169.045	283.115	115.408	136.178	136.886	189.92	420.954	256.315	290.148	207.913	134.096	157.982	368.445	392.575	158.025	162.85	106.547	131.593	197.547	145.801	125.38	138.816	141.52	103.569	370.901	250.329	378.399	309.731	303.898	412.351	451.573	357.597	358.832	142.185	146.053	118.835	169.045	283.115	115.408	136.178	136.886	189.92	420.954	256.315	290.148	207.913
A2VDJ0	414.153		245.33	284.712			214.053			432.662	511.725	355.189	235.9	83.1641	90.1105	256.441	281.748		183.937	349.971	257.162	131.434	522.041	203.509		444.418	265.165	734.661	691.983	853.849	704.602	793.225		774.23	690.862	689.487	414.153	0	245.33	284.712	0	0	214.053	0	0	432.662	511.725	355.189	235.9
P49407	60.4035	56.5089	87.538	42.9931	40.4337		59.9477		46.1379	52.9129	97.4479	81.6306	63.8695	56.6099	45.2074	52.4969	50.0873		30.5539	37.2753	28.3331	54.4495	29.3602	27.4117	80.9961	26.8188		116.724	83.5025	97.2438	113.983	122.448	73.9044	110.747	77.0387	112.408	60.4035	56.5089	87.538	42.9931	40.4337	0	59.9477	0	46.1379	52.9129	97.4479	81.6306	63.8695
Q9NVD7	125.24	110.499	44.8977	80.4513	63.7411	129.302	90.3986	38.8783	71.8788	218.186	140.414	122.898	114.924	78.0213	70.2719	100.095	315.992	139.839	46.531	63.5889	73.9905	62.9109	98.2236	34.4312	57.0598	95.7028	65.629	201.387	144.775	206.326	193.406	220.757	162.767	217.276	136.952	122.614	125.24	110.499	44.8977	80.4513	63.7411	129.302	90.3986	38.8783	71.8788	218.186	140.414	122.898	114.924
P15328	37.8018	44.114		10.6607	16.0906		47.2838		18.7084	26.5423	30.7862		21.4299			17.2976	24.3299	31.0828										16.3295	19.1021	19.6802	20.3646	10.6427		15.0969	21.4635	12.0376	37.8018	44.114	0	10.6607	16.0906	0	47.2838	0	18.7084	26.5423	30.7862	0	21.4299
P16452	100.488	81.686	65.0042	162.922	70.4535	86.3174	76.6238	104.445	30.6781	116.733	142.755	143.119	216.853	318.716	387.339	94.6349	139.711	85.5002	33.9695	58.0991	45.478	51.259	61.9979	63.7293	33.9017	97.7342	111.879	117.083	233.059	123.973	264.05	222.982	199.342	167.101	159.026	179.109	100.488	81.686	65.0042	162.922	70.4535	86.3174	76.6238	104.445	30.6781	116.733	142.755	143.119	216.853
P22897	434.158	412.116	616.93	357.234	634.511	773.51	520.087	552.064	930.743	939.368	1205.72	1120.57	1961.01	2226.98	1877.71	1071.12	1304.54	1471.5	158.316	253.777	332.917	193.129	265.659	214.02	242.832	313.573	248.202	564.718	711.75	1095.17	767.725	622.821	411.629	704.902	599.307	767.596	434.158	412.116	616.93	357.234	634.511	773.51	520.087	552.064	930.743	939.368	1205.72	1120.57	1961.01
P52943	132.051	191.552	95.1629	130.156	117.662	79.9556	107.852	247.53	580.958	646.323	251.818	178.097	178.997	76.3999	94.2021	330.549	305.416	160.189	45.3516	62.4376	88.5992	160.436	86.2751	50.636	132.154	119.738	74.0177	306.431	170.456	193.286	240.882	279.468	430.985	320.703	257.777	262.365	132.051	191.552	95.1629	130.156	117.662	79.9556	107.852	247.53	580.958	646.323	251.818	178.097	178.997
P26447	204.522	888.47	239.475	116.069	261.993	162.474	280.483	250.675	221.392	359.499	330.265	331.335	277.571	228.164	192.114	404.647	323.626	198.876	42.866	52.5859	81.0453	68.9282	50.7897	43.8781	119.846	56.9719	47.9605	208.414	121.881	266.337	144.553	154.576	246.304	206.997	218.731	202.179	204.522	888.47	239.475	116.069	261.993	162.474	280.483	250.675	221.392	359.499	330.265	331.335	277.571
Q96AC1	189.42	86.7847	203.891	137.598	70.8015	83.4992	96.321	75.3414	170.901	296.918	383.071	260.122	253.427	137.382	275.681	142.012	285.431	140.557	26.3709	162.556	135.387	60.9973	107.711	36.1459	80.3973	112.147	81.3595	251.268	173.552	315.186	203.555	213.495	351.552	287.255	264.569	411.903	189.42	86.7847	203.891	137.598	70.8015	83.4992	96.321	75.3414	170.901	296.918	383.071	260.122	253.427
P04040	507.466	446.86	1296.54	537.713	702.502	485.4	574.843	702.629	589.163	1327.45	1671.88	1826.9	1834.98	1293.87	1662.32	1771.29	1228.18	843.381	390.141	809.872	380.283	498.415	443.451	875.783	561.494	592.83	489.575	1348.63	1806.98	1806.3	1864.82	1411.95	1958.54	1712.24	1287.22	1838.36	507.466	446.86	1296.54	537.713	702.502	485.4	574.843	702.629	589.163	1327.45	1671.88	1826.9	1834.98
O60760	15.2649	21.3529		24.866	13.0888	14.3692	26.5419			28.4365	24.4529	28.611	23.358	11.1324	12.3325	41.294	24.4283	17.8443										19.7995	14.875	30.3197	20.3391	8.42085	18.491	22.6221	25.9702	15.5863	15.2649	21.3529	0	24.866	13.0888	14.3692	26.5419	0	0	28.4365	24.4529	28.611	23.358
O00468	597.27	944.521	1619.53	718.548	1487.58	2060.35	1343.67	1659.92	3322.89	2328.23	3763.2	4203.97	6005.15	7747.08	6983.1	3685.38	4081.95	5334.62	528.435	729.17	672.935	833.141	451.66	542.595	608.175	853.414	535.537	1655.78	1852.5	1353.72	2676.35	1833.03	2564.23	1930.02	2257.92	1345.43	597.27	944.521	1619.53	718.548	1487.58	2060.35	1343.67	1659.92	3322.89	2328.23	3763.2	4203.97	6005.15
P19237	52.2428	66.2995	38.1037	141.962	39.1825	56.7654	52.0604	50.3138	20.4306	352.436	189.628	334.984	316.273	164.09	278.336	451.197	327.071	77.3528	49.7668	50.9894	48.4068	51.9718	47.366	49.6658	25.2971	35.2673	65.1853	159.851	114.769	221.288	131.316	113.464	268.428	166.171	149.698	143.36	52.2428	66.2995	38.1037	141.962	39.1825	56.7654	52.0604	50.3138	20.4306	352.436	189.628	334.984	316.273
P51888	1086.07	883.094	703.636	896.979	378.06	843.79	534.131	1006.71	764.813	1650.84	1638.61	2092.53	1168.25	821.014	1035.47	1556.43	1865.6	790.805	89.7549	482.785	462.604	354.563	234.078	256.859	589.878	1000.95	204.467	1239.89	915.535	1760.94	1199.83	1173.86	980.441	1236.67	1120.09	1834.72	1086.07	883.094	703.636	896.979	378.06	843.79	534.131	1006.71	764.813	1650.84	1638.61	2092.53	1168.25
P22792			24.7879	170.125	39.0128			46.9511	33.2416	35.0503	71.4237	73.3386	86.5336	108.911	81.7825	61.8286	29.8594	67.0751						20.1163					40.63	23.5815	37.4578	48.3737		27.2889	48.4687	24.1221	0	0	24.7879	170.125	39.0128	0	0	46.9511	33.2416	35.0503	71.4237	73.3386	86.5336
Q9NZU5	372.615	421.906	599.222	320.492	366.238	629.151	551.309	442.433	978.341	853.316	784.598	1078.1	1392.95	1720.1	2425.23	1049.42	756.71	1524.6	69.7947	73.3597	43.8762	32.3362	78.6636	159.593	25.4515	83.297	90.7479	222.129	304.553	234.364	380.514	222.543	241.035	159.728	329.684	162.906	372.615	421.906	599.222	320.492	366.238	629.151	551.309	442.433	978.341	853.316	784.598	1078.1	1392.95
P21980	2701.06	722.056	1268.24	3043.24	1128.11	724.459	1645.49	796.697	1306.79	3655.34	3714.07	4517.95	2113.53	1584.67	939.65	2021.66	3338.8	1197.35	249.039	2607.85	1122.46	1339.02	2878.03	920.655	1190.53	790.955	532.688	3106.01	5002.23	3814.57	4294.23	4455.64	3357.07	4145.72	4078.71	4824.13	2701.06	722.056	1268.24	3043.24	1128.11	724.459	1645.49	796.697	1306.79	3655.34	3714.07	4517.95	2113.53
Q9GZZ1	132.237	88.324	288.489	73.6862	158.89	160.884	138.314	133.104	190.334	490.132	526.434	349.144	1063.13	1136.36	876.86	718.006	359.153	453.332	58.6843	261.659	50.055	80.7802	167.028	283.861	60.5274	273.865	208.307	393.053	602.611	602.1	749.58	610.702	739.839	508.157	626.866	242.368	132.237	88.324	288.489	73.6862	158.89	160.884	138.314	133.104	190.334	490.132	526.434	349.144	1063.13
Q9HBL0	262.061	146.675	221.158	499.703	148.984	205.452	165.51	664.513	176.928	630.737	626.565	596.9	345.751	118.731	235.054	476.804	389.641	197.209	187.92	140.913	161.149	177.995	260.846	196.695	126.457	107.143	114.884	747.697	296.622	599.829	580.564	647.751	582.383	732.663	596.96	539.47	262.061	146.675	221.158	499.703	148.984	205.452	165.51	664.513	176.928	630.737	626.565	596.9	345.751
Q9UNP9	18.6976	97.4058	168.931		150.346	51.1276	103.028	172.311	102.653	74.1618	197.661	347.804		270.351	118.339	96.3783	95.2222	229.259		18.212								48.4038	29.2796	99.4978	31.7955	40.9541	26.6149			13.5875	18.6976	97.4058	168.931	0	150.346	51.1276	103.028	172.311	102.653	74.1618	197.661	347.804	0
Q16555	1239.34	704.873	528.514	1104.35	620.739	383.292	649.253	187.802	506.371	2178.58	2014.01	1852.6	1061.37	646.081	681.857	1622.33	1240.16	457.595	286.577	640.04	488.636	591.842	878.901	260.071	1072.4	583.027	378.115	2027.16	1542	1931.84	1978.82	2100.39	2035.73	2108.24	2299.02	2549.04	1239.34	704.873	528.514	1104.35	620.739	383.292	649.253	187.802	506.371	2178.58	2014.01	1852.6	1061.37
P05091	993.277	897.773	1488.11	723.563	746.735	522.473	1343.32	215.109	618.713	2044.41	1234.58	1170.54	872.139	724.031	784.335	1655.25	1517.73	751.651	885.84	547.237	634.532	198.436	480.158	224.353	561.77	581.573	176.535	1936.1	1312.47	2200.49	1330.3	1303.27	1108.53	2782.34	1753.75	1718.42	993.277	897.773	1488.11	723.563	746.735	522.473	1343.32	215.109	618.713	2044.41	1234.58	1170.54	872.139
O95810	26.8722	685.578	541.638	425.889	769.68	1219.78	613.684	625.928	814.177	1234.72	964.806	1066.15	1170.72	651.906	516.146	1082.82	1280.52	955.391	736.341	581.471	332.264	325.16	80.1118	43.6574	500.33	68.1867	396.101	1539.19	813.753	1368.75	1115.47	1491.98	734.026	1569.98	1050.52	1414.1	26.8722	685.578	541.638	425.889	769.68	1219.78	613.684	625.928	814.177	1234.72	964.806	1066.15	1170.72
P00918	237.122	230.433	618.223	200.634	350.794	265.907	326.355	616.451	587.059	763.236	897.916	1201.49	1374.63	1666.53	1612.76	902.822	1107.57	747.227	94.1729	285.846	128.424	225.574	181.972	303.107	161.904	251.667	394.101	500.957	1009.17	690.528	1097.49	820.168	1138.05	715.775	791.557	722.323	237.122	230.433	618.223	200.634	350.794	265.907	326.355	616.451	587.059	763.236	897.916	1201.49	1374.63
Q14515		29.7665		58.3526		28.8386			29.8028	33.9192		45.3765				29.527	45.6238	53.3531										36.686		30.2218	26.9588	43.9842		37.0263	36.0781	77.3328	0	29.7665	0	58.3526	0	28.8386	0	0	29.8028	33.9192	0	45.3765	0
O14639				70.9824						102.161			46.6224			35.93	43.28			29.8393								67.2197	31.6563	42.8348	39.9129	41.3907		68.7348	50.3473	73.5196	0	0	0	70.9824	0	0	0	0	0	102.161	0	0	46.6224
O94811	18.5551	29.4112		9.17183						56.1021	33.847	35.6552	20.991		12.0422	54.6494	49.4663	20.4639			11.849							61.7581	17.2317	36.5295	26.592	58.697		47.4471	61.2861	30.4965	18.5551	29.4112	0	9.17183	0	0	0	0	0	56.1021	33.847	35.6552	20.991
Q8NFJ5	30.2073	214.594	71.164	131.75	89.0173	33.7109	113.432	62.8042	28.6916	331.708	370.773	283.834	161.473	63.9444	113.13	141.688	242.819	151.1		93.9938	27.521	66.0238	46.3443	42.8541		56.1327	43.2527	170.648	170.805	265.98	207.822	242.822	249.992	176.515	190.001	224.983	30.2073	214.594	71.164	131.75	89.0173	33.7109	113.432	62.8042	28.6916	331.708	370.773	283.834	161.473
P55268	339.137	117.138	294.146	437.978	192.696	155.209	157.136	190.146	103.935	1349.57	1168.76	1071.51	808.634	239.91	478.636	555.322	676.479	319.851	150.75	262.089	140.107	264.262	130.101	117.492	453.816	149.959	162.852	1018.96	651.265	514.656	798.637	816.196	1199.9	940.59	928.418	1286.73	339.137	117.138	294.146	437.978	192.696	155.209	157.136	190.146	103.935	1349.57	1168.76	1071.51	808.634
Q8NEP3	32.0949	43.9137	37.4052								32.4148			35.063	238.936	32.3644	28.6547	99.6305								96.1253		119.416	104.717	33.3144	64.9858	81.9206	45.7632	118.477	84.8631	61.1303	32.0949	43.9137	37.4052	0	0	0	0	0	0	0	32.4148	0	0
P23919	104.115	131.635	229.679	60.641	128.269	194.416	161.998	221.285	252.925	329.182	150.143	388.276	881.48	602.468	864.144	295.708	279.114	431.569	53.3592	108.582	39.1605	48.9252	62.9132	81.8695	44.1939	67.9646	159.797	300.497	651.295	460.256	442.06	257.262	516.397	296.248	473.09	175.129	104.115	131.635	229.679	60.641	128.269	194.416	161.998	221.285	252.925	329.182	150.143	388.276	881.48
Q14118				60.2493		43.5504			42.251		62.9201	53.1885	71.6576		56.2063	52.2541	72.7728	56.8267				42.9496							42.0254	52.2202	60.9241	108.764	79.2685	76.0299	69.8508	74.2068	0	0	0	60.2493	0	43.5504	0	0	42.251	0	62.9201	53.1885	71.6576
Q9UGT4	123.815	115.433	64.8629	160.003	49.9176	36.2935	397.573	79.374	116.593	675.933	692.943	628.742	502.915	158.455	217.65	308.915	644.951	270.691	83.6086	80.016	84.0678	70.8206	76.0557	41.7779	78.3109	58.8028	75.3677	350.647	489.204	432.543	353.797	617.617	307.641	417.301	269.594	448.613	123.815	115.433	64.8629	160.003	49.9176	36.2935	397.573	79.374	116.593	675.933	692.943	628.742	502.915
Q13884	43.2168	58.2969	29.6091	26.9535	33.0939	24.823	69.9377			55.7113	43.8974	29.4753	28.9729			29.9298	48.4455	20.0501										52.9896	31.5068	45.3596	35.6126	45.5862	83.5093	40.7862	25.7434	44.926	43.2168	58.2969	29.6091	26.9535	33.0939	24.823	69.9377	0	0	55.7113	43.8974	29.4753	28.9729
P28906			23.4837	29.3451	29.3528				18.2951	92.3732	31.8911	57.4552	75.3608	41.3018	80.706	79.7398	50.783	59.3352										62.984		32.853	37.7349	48.6384	45.1696	81.1517	45.9339	55.2179	0	0	23.4837	29.3451	29.3528	0	0	0	18.2951	92.3732	31.8911	57.4552	75.3608
Q6NZI2	260.952	389.832	230.466	378.785	315.292	256.62	295.017	210.552	487.533	1682.73	1469.27	950.484	1501.66	492.824	887.962	1394.87	1534.42	506.536	124.753	386.876	323.402	266.878	202.816	300.942	208.994	235.495	214.118	1684.15	1037.21	1738.35	1629.48	1686.71	393.83	1845.28	1509.87	1743.38	260.952	389.832	230.466	378.785	315.292	256.62	295.017	210.552	487.533	1682.73	1469.27	950.484	1501.66
Q96AP7	14.3537	50.8371	27.0868	31.8809	23.0374	20.6439			47.164	90.4536	42.1548	45.2288	74.8265		48.8578	54.0055	103.517	83.7717							44.3119			87.7698	63.5277	72.0615	73.4929	87.2223	73.9609	84.3725	57.7123	111.621	14.3537	50.8371	27.0868	31.8809	23.0374	20.6439	0	0	47.164	90.4536	42.1548	45.2288	74.8265
Q13228	951.511	581.738	450.096	672.804	417.959	258.331	423.639	294.518	320.777	1767.66	1527.08	1539	1208.24	656.736	940.678	1184.11	933.51	512.881	65.4029	274.355	246.649	236.004	242.737	188.056	173.923	140.327	90.2662	1335.3	1008.77	1226.97	1351.61	1159.24	1508.97	1357.61	1066.45	1118.55	951.511	581.738	450.096	672.804	417.959	258.331	423.639	294.518	320.777	1767.66	1527.08	1539	1208.24
Q13642	89.6215	108.658	85.7682	286.442	65.931	96.4742	107.809	59.6843	219.099	1002.48	1011.47	649.176	614.044	215.879	324.326	780.824	877.517	411.376	98.9594	98.8926	86.0882	79.2741	57.9708	30.7217	177.041	65.3273	73.4517	929.087	383.669	709.445	466.179	798.222	965.976	740.285	573.21	868.541	89.6215	108.658	85.7682	286.442	65.931	96.4742	107.809	59.6843	219.099	1002.48	1011.47	649.176	614.044
Q15109	110.927	110.144	110.939	111.283	117.418	134.041	105.405	78.0714	155.005	1855.32	1874.58	1475.27	1340.28	335.79	674.938	1262.47	1916.09	770.915	149.276	186.803	120.214	112.597	125.299	132.615	121.229	116.888	129.871	1174.91	498.48	1269.11	1104.69	1382.59	956.08	1162.6	1232.52	1353.13	110.927	110.144	110.939	111.283	117.418	134.041	105.405	78.0714	155.005	1855.32	1874.58	1475.27	1340.28
Q16853	334.387	58.6335	164.658	510.755		25.8734	189.019	108.622	70.7928	2096.29	1797.57	1667.43	803.616	269.822	568.027	645.197	339.699	102.212		323.234	131.138	175.427	189.273	76.7349	147.877	122.124	91.8104	1558.46	1222.07	1803.12	1891.79	1353.92	1383.55	1442.48	1971.11	1176.34	334.387	58.6335	164.658	510.755	0	25.8734	189.019	108.622	70.7928	2096.29	1797.57	1667.43	803.616
P00325	419.87	360.599	410.604	1142.15	243.722	491.321	289.304	14.9567	143.415	3218.36	1754.52	3277.14	1543.99	751.14	930.155	2253.17	2747.46	625.192		356.921	148.794	82.9972	143.351	8.67762	301.844	36.1724		1488.1	1441.15	2072.99	1381.66	1050.62	2642.73	2042.57	1467.65	1605.01	419.87	360.599	410.604	1142.15	243.722	491.321	289.304	14.9567	143.415	3218.36	1754.52	3277.14	1543.99
Q07075	84.1101			123.666						272.539	96.3569	73.6925	96.299	58.7791	153.196													53.9904	83.0811	122.295	109.239	258.934	123.473	195.556	127.089	52.7387	84.1101	0	0	123.666	0	0	0	0	0	272.539	96.3569	73.6925	96.299
Q9BXM0					64.1611		62.307			491.968	718.039	294.298	426.452	82.7164	177.912	524.448	228.677	104.293									104.592	333.774	335.951	422.113	742.515	892.699	383.58	765.634	236.717	78.1063	0	0	0	0	64.1611	0	62.307	0	0	491.968	718.039	294.298	426.452
P31946	416.376	247.664	495.073	193.212	258.991	222.412	339.047	218.269	311.84	285.273	318.007	311.176	225.698	183.361	158.803	364.681	277.012	106.649	414.58	426.18	486.253	1580.89	342.15	216.398	552.68	363.878	405.239	344.308	351.89	413.506	299.878	317.322	140.911	320.552	269.719	396.969	416.376	247.664	495.073	193.212	258.991	222.412	339.047	218.269	311.84	285.273	318.007	311.176	225.698
P62258	635.043	657.799	443.518	257.891	366.428	405.038	541.496	281.183	526.746	517.645	419.391	459.895	266.76	223.418	245.824	517.057	422.133	195.831	453.944	599.85	1026.25	693.493	588.623	604.32	426.433	615.093	689.182	418.042	513.226	584.5	550.735	504.145	237.593	472.595	529.917	450.336	635.043	657.799	443.518	257.891	366.428	405.038	541.496	281.183	526.746	517.645	419.391	459.895	266.76
Q04917	240.541	140.546	169.842	89.8902	205.775	110.281	193.275	93.5353	192.947	184.094	137.586	124.624	122.428	84.8244	154.176	201.215	223.287	121.33	300.807	189.804	257.611	260.321	182.789	172.872	163.949	224.835	188.584	201.598	226.824	296.161	234.473	211.222	85.4494	249.871	220.83	251.093	240.541	140.546	169.842	89.8902	205.775	110.281	193.275	93.5353	192.947	184.094	137.586	124.624	122.428
P61981	516.081	188.729	435.678	184.62	291.333	233.611	280.997	107.197	183.994	230.274	204.579	279.96	209.265	280.386	247.341	326.599	248.908	105.35	719.396	578.583	707.426	535.595	541.972	512.474	485.71	375.464	681.112	363.644	429.69	389.056	306.429	359.655	209.592	394.673	333.638	520.403	516.081	188.729	435.678	184.62	291.333	233.611	280.997	107.197	183.994	230.274	204.579	279.96	209.265
P31947	182.082	247.592	130.112	128.893	144.496	69.6394	306.519	179.114	118.012	38.8659	70.6336	57.4038	59.7853	20.6359	28.6584	101.039	93.4006	41.8666	1460.23	467.229	1003.32	686.783	437.07	632.967	55.5749	264.416	1028.72	108.466	74.4475	138.273	87.9936	89.6947	78.0518	52.3217	83.1013	169.775	182.082	247.592	130.112	128.893	144.496	69.6394	306.519	179.114	118.012	38.8659	70.6336	57.4038	59.7853
P27348	405.5	294.921	273.691	177.857	215.133	233.997	265.976	151.25	267.543	311.859	192.517	215.882	129.188	127.055	127.935	272.626	213.062	120.105	642.357	516.616	303.994	483.85	438.827	440.616	337.231	300.639	533.902	278.577	287.863	281.705	294.427	262.66	170.833	267.815	246.643	287.993	405.5	294.921	273.691	177.857	215.133	233.997	265.976	151.25	267.543	311.859	192.517	215.882	129.188
P63104	1187.54	1035.92	725.807	547.895	787.731	530.323	1018.48	589.589	972.83	813.05	652.675	719.424	495.111	401.904	458.226	707.917	784.937	388.167	1787.14	1450.34	1859.92	2391.3	1474.79	1470.8	1757.33	1465.81	2321.06	1185.5	1287.09	1127.1	1034.62	1076.55	573.666	1175.96	1071.61	1277.94	1187.54	1035.92	725.807	547.895	787.731	530.323	1018.48	589.589	972.83	813.05	652.675	719.424	495.111
P30443	16.3048	8.24044	36.3027	142.583		8.63597	35.738	19.8255	103.057			11.4311	164.484	17.9527	7.6879	27.8482	22.9876	14.4507	349.283	8.29813	32.1415	212.298	17.1423	43.442	319.508	36.774	36.5126	40.0341	11.883		33.2018		35.9901	62.0866	12.1551	66.8015	16.3048	8.24044	36.3027	142.583	0	8.63597	35.738	19.8255	103.057	0	0	11.4311	164.484
P01892	633.91	151.996			176.933	134.374	183.339		170.205	401.566	568.903			186.12	60.7232	271.81		54.6954		264.89	164.527	99.0652	200.2	274.089	380.711	404.846	207.599	187.271	1036.78	563.106	750.09	218.2	313.131	766.198	200.703	510.579	633.91	151.996	0	0	176.933	134.374	183.339	0	170.205	401.566	568.903	0	0
P04439	222.012	111.421			10.2006		49.4068			139.071	196.758				7.22751	26.227					166.723		270.657			232.535				182.59		287.91			142.726		222.012	111.421	0	0	10.2006	0	49.4068	0	0	139.071	196.758	0	0
P13746							50.3693	12.5996						17.9924	7.4426	27.05				9.62964						34.7871	35.6584	38.7886			33.026			60.2244	11.9118	86.7311	0	0	0	0	0	0	50.3693	12.5996	0	0	0	0	0
P30447						79.2875								6.34422	46.4149				109.749	29.2606	28.1068	28.8771	16.515	24.72	33.6785	14.6453	25.4842	9.89096							9.3121	10.7116	0	0	0	0	0	79.2875	0	0	0	0	0	0	0
P18462	119.496	43.4929	418.885	94.2949	113.09	19.2636	88.2106	402.96	359.045	276.338	219.47	300.944	186.822	82.9502	215.215	219.189	180.191	59.1699	105.365	109.449	90.4887	156.577	101.113	52.1216	173.224	167.042	109.238	217.784	159.086	343.322	323.384	159.152	99.4632	312	173.744	286.74	119.496	43.4929	418.885	94.2949	113.09	19.2636	88.2106	402.96	359.045	276.338	219.47	300.944	186.822
P16188	52.2646	59.071	200.405	150.201	135.057	75.8974	74.8161	259.832	217.225	77.5686	80.8915	140.57	127.446	152.155	141.288	101.879	92.5697	205.973	79.3619	104.262	64.328	89.7923	70.1496	102.986	108.268	108.794	73.9372	109.791	170.996	98.8207	106.122	69.397		95.3453	109.114	93.4666	52.2646	59.071	200.405	150.201	135.057	75.8974	74.8161	259.832	217.225	77.5686	80.8915	140.57	127.446
P01891	17.786	33.9123		48.3205	48.384			193.633			23.4119						184.459								49.2395												17.786	33.9123	0	48.3205	48.384	0	0	193.633	0	0	23.4119	0	0
Q09160		5.54537	26.0682			6.31626	40.0476					10.9986			7.85846					12.9568			9.25532	14.1795		12.876					10.7724	8.58883				13.5851	0	5.54537	26.0682	0	0	6.31626	40.0476	0	0	0	0	10.9986	0
P01889	225.689	33.5998	250.89	16.3399	11.5412	5.11022	188.431	34.4248		90.8879	68.0162	136.475	80.8684	11.3196				5.23571				112.886	109.274			66.5991	29.8934	85.4394	92.8328	65.6113	255.654	141.693		61.7219	225.619	74.0443	225.689	33.5998	250.89	16.3399	11.5412	5.11022	188.431	34.4248	0	90.8879	68.0162	136.475	80.8684
P30466	91.1841	54.3831		33.3218	245.26	48.9676	126.486	1067.21	9.44023	34.0889	46.6465		55.2486		27.8207	30.0032	114.372		27.3695	42.6607	46.5858	108.552	72.2393		259.685			50.424	157.293	63.7287	77.7287	62.7788		63.8173			91.1841	54.3831	0	33.3218	245.26	48.9676	126.486	1067.21	9.44023	34.0889	46.6465	0	55.2486
P03989		34.8468		203.68	11.9668	5.24944		35.9127	211.302		22.9529		169.339	38.7221	44.682	47.5104		81.5108	298.09	298.039		120.695	241.924	65.9016	606.578	84.0906	34.8888	24.4174	799.39		74.3583	203.473	111.751	174.482	90.692	95.3245	0	34.8468	0	203.68	11.9668	5.24944	0	35.9127	211.302	0	22.9529	0	169.339
P18463	52.4314	54.626	231.513	57.8058	6.55362	51.5235	64.2097		985.502	34.2412	57.8238	157.637	77.2439		28.6149	37.0583	99.274		102.741	21.0691	24.8922	95.4051	27.6469	27.9868	150.146			48.5508	72.996	64.0134	78.8247	59.2709		70.9867			52.4314	54.626	231.513	57.8058	6.55362	51.5235	64.2097	0	985.502	34.2412	57.8238	157.637	77.2439
P30484					174.833	406.671		306.772	14.326		120.114			80.9755	60.5814				421.66		227.872	205.434		73.6344		183.79	115.866	118.913		119.094				66.4809		236.63	0	0	0	0	174.833	406.671	0	306.772	14.326	0	120.114	0	0
P30492				13.6367						25.7038				15.315				8.95192								27.1033	22.4629									153.768	0	0	0	13.6367	0	0	0	0	0	25.7038	0	0	0
P30499		28.776			39.4261	27.6456	109.794				42.7657		25.8858	12.1449		94.8315			117.323	72.1524	77.7981	168.837	20.0539	20.7504	119.491	44.7419	48.6929				54.437	49.9355	41.1309		37.297	68.5522	0	28.776	0	0	39.4261	27.6456	109.794	0	0	0	42.7657	0	25.8858
P30501	89.9193	39.9627	42.1596	110.374	40.0689	91.317	63.9356	40.9326	24.6279	70.3323	40.5203	11.2297	62.8804	43.1443	59.302	38.2435	114.673	25.0599	93.2143	72.6508	43.521	75.9403	90.679	32.5412	90.8534	33.7767	28.2437	64.7673	269.917	61.0339	61.5822	62.2351	139.383	41.8008	101.405	30.8716	89.9193	39.9627	42.1596	110.374	40.0689	91.317	63.9356	40.9326	24.6279	70.3323	40.5203	11.2297	62.8804
P10321	121.226		25.3159					56.5442					12.6607	7.30387	76.8948		414.187															290.492					121.226	0	25.3159	0	0	0	0	56.5442	0	0	0	0	12.6607
Q95604	60.1605			22.037	12.5676	35.0939	46.162	14.9727	61.9752	20.6814		256.573	7.25534	6.7777	65.3132	67.4219		58.8976	30.084	292.36	259.591	56.7287	367.436	94.2435	65.982	328.741	291.22	424.081	175.67			276.596	63.0416		451.049	269.366	60.1605	0	0	22.037	12.5676	35.0939	46.162	14.9727	61.9752	20.6814	0	256.573	7.25534
P30153	306.368	783.039	397.525	205.054	423.596	719.992	395.955	196.182	279.845	316.84	227.278	255.411	292.3	242.117	165.597	362.083	397.713	333.95	358.685	342.63	438.49	692.25	452.295	386.182	623.207	492.827	817.647	384.915	451.392	446.031	366.627	365.388	386.454	477.772	403.028	434.256	306.368	783.039	397.525	205.054	423.596	719.992	395.955	196.182	279.845	316.84	227.278	255.411	292.3
P30154	86.8979	119.84	69.0366	90.4628	60.7424		96.7362	89.7667	68.2406	59.2165	136.533	136.752		71.686	87.522		102.399		430.723	242.729	893.147	484.833	250.835	318.991	84.094	256.664	377.601	85.4908	75.074	43.4674	78.0483	66.644			82.1249	70.7647	86.8979	119.84	69.0366	90.4628	60.7424	0	96.7362	89.7667	68.2406	59.2165	136.533	136.752	0
P63151	78.4883	35.4189	46.2273	75.3851	31.4346	41.158	31.7944	20.4902	22.6046	77.3985	76.9113	63.8168	52.7919		49.6141	67.8699	23.0623		59.3699	50.3199	81.8373	147.792	58.3104	50.8448	85.6973	75.3436	123.651	45.8772	60.153	60.2852	62.7163	59.9255	37.7963	61.0869	55.52	67.1739	78.4883	35.4189	46.2273	75.3851	31.4346	41.158	31.7944	20.4902	22.6046	77.3985	76.9113	63.8168	52.7919
P04229	337.74				345.928					284.634				196.903						381.637	164.093								605.537	887.064							337.74	0	0	0	345.928	0	0	0	0	284.634	0	0	0
P01912			70.1627		7.13429	130.219	124.532			10.3275	12.2781	152.386			116.75	137.431			81.7442		42.472					26.0873	50.2027	154.831		53.6335							0	0	70.1627	0	7.13429	130.219	124.532	0	0	10.3275	12.2781	152.386	0
P13760	704.369								251.144	364.042								708.324	37.6132		71.0393	182.17	86.9895	305.92	588.806				34.648		725.839		348.367	771.302			704.369	0	0	0	0	0	0	0	251.144	364.042	0	0	0
P13761	65.4689	460.847	46.1964	291.776	321.608	16.6861	263.543	429.606	105.555	49.6348	877.263	112.685	108.362	184.161	161.303	348.402	321.162	225.501	131.954	95.0348	160.16	93.5579	119.281	191.832	436.479	181.885	144.942	475.154	56.7166	110.607	98.7787	111.322	260.706	403.528	82.9208	451.058	65.4689	460.847	46.1964	291.776	321.608	16.6861	263.543	429.606	105.555	49.6348	877.263	112.685	108.362
Q30134	5.51073	16.8	6.10256			31.5819	3.27434		3.00151											4.84745	78.6039	28.3593	27.1841		8.94379	63.7722	5.01323			450.076	41.3177	323.575			87.5668	4.31151	5.51073	16.8	6.10256	0	0	31.5819	3.27434	0	3.00151	0	0	0	0
Q9TQE0				446.676									518.558																								0	0	0	446.676	0	0	0	0	0	0	0	0	518.558
Q30167									41.4099																												0	0	0	0	0	0	0	0	41.4099	0	0	0	0
P20039	7.20477	23.2627	11.4975				5.86049	466.634	5.60386								541.245			18.8501					24.7582	16.8517	21.9704	39.5148							513.586	10.1017	7.20477	23.2627	11.4975	0	0	0	5.86049	466.634	5.60386	0	0	0	0
Q95IE3				298.572									278.009													6.4211											0	0	0	298.572	0	0	0	0	0	0	0	0	278.009
Q5Y7A7			70.1675		6.71094	134.215	220.526			10.1601	12.2329	155.908			114.898	236.533			81.4432		38.4438	209.161	182.221			24.6562	50.0178	310.262		50.9823	248.681	509.611				370.798	0	0	70.1675	0	6.71094	134.215	220.526	0	0	10.1601	12.2329	155.908	0
Q9GIY3			94.2428		8.11706					12.5706	14.4268										32.6342					28.6588				48.1799						207.117	0	0	94.2428	0	8.11706	0	0	0	0	12.5706	14.4268	0	0
P01911			232.641	260.781	6.35355	165.856				10.2653	12.5302	397.042	312.052		377.79				41.5485	457.402	35.1157	37.0805	37.9607	39.2582		687.353	33.205		910.512	44.4982	47.6964	69.1433			357.665		0	0	232.641	260.781	6.35355	165.856	0	0	0	10.2653	12.5302	397.042	312.052
Q9Y3L3	71.3712	95.6586	108.6	51.2729	67.9867	76.595	74.3052		60.1928		59.0991		81.3861	86.8007			68.8055	77.268	315.523	217.574	132.664	203.212	115.73	49.9657	177.005	99.3646	124.647	48.6641	94.0497	65.4517	39.3239	67.605	100.746	50.2196	58.2359	76.7679	71.3712	95.6586	108.6	51.2729	67.9867	76.595	74.3052	0	60.1928	0	59.0991	0	81.3861
P31937	132.094	231.684	116.74	62.6398	93.0466	116.318	245.369	30.2029	70.1456	61.3688	42.7905	47.1835	42.8938	42.1546	20.1111	63.0803	77.9545	57.8889	49.1907	69.3567	66.665	69.7752	39.1272	59.6873	46.2094	34.879	37.1314	38.626	54.9385	47.3838	49.6058	33.5152	49.555	47.5783	29.3749	47.1358	132.094	231.684	116.74	62.6398	93.0466	116.318	245.369	30.2029	70.1456	61.3688	42.7905	47.1835	42.8938
P11171	255.852	202.732	325.673	487.392	512.899	217.821	231.141	1220.24	194.964	455.795	592.798	476.837	434.935	514.573	631.017	602.116	357.038	1451.46	309.098	432.901	329.815	337.883	432.218	382.112	465.001	654.111	413.337	582.738	749.194	651.923	874.002	767.225	573.944	682.788	798.925	519.815	255.852	202.732	325.673	487.392	512.899	217.821	231.141	1220.24	194.964	455.795	592.798	476.837	434.935
P08195	181.451	213.453	110.247	83.8328	113.018	92.6076	113.318	132.601	92.4432	150.299	178.518	105.591	95.5701	80.1294	129.783	216.748	123.83	63.7306	266.176	115.354	140.969	125.038	118.014	199.311	152.08	104.737	181.165	200.787	140.525	203.501	193.273	188.564	572.563	180.553	201.537	158.172	181.451	213.453	110.247	83.8328	113.018	92.6076	113.318	132.601	92.4432	150.299	178.518	105.591	95.5701
Q9H0P0	15.724	20.6965				120.734	16.4193									17.8393	23.9255		27.6896	25.5969	14.7928	26.3788				19.4546											15.724	20.6965	0	0	0	120.734	16.4193	0	0	0	0	0	0
P49902	78.2372	51.9788	73.8295	37.961	47.9946	95.1878	86.0869		47.2507	50.8098	73.5161		21.9583			75.0636	31.7344		48.5164	99.5751	36.1723	310.113	36.0671	36.4031	31.1616	64.6186	42.0327		32.3757	36.8575					18.9173	31.1641	78.2372	51.9788	73.8295	37.961	47.9946	95.1878	86.0869	0	47.2507	50.8098	73.5161	0	21.9583
P21589	41.9968	148.429	42.1983	68.1591			112.045	171.442	90.7439	65.309	33.965	77.6147	54.7661	40.7161	59.4836	62.3742	59.424		26.8316		40.7799			73.7652	82.7862	59.3941	44.0817	67.999	33.8852	67.7296	44.9054	61.5831		74.1058	86.5852	38.8151	41.9968	148.429	42.1983	68.1591	0	0	112.045	171.442	90.7439	65.309	33.965	77.6147	54.7661
P52209	508.486	302.658	488.289	227.822	493.997	494.126	397.867	164.005	414.495	247.183	339.936	388.203	248.359	288.517	248.312	248.278	479.908	283.476	1808.21	844.911	979.978	503.463	988.371	1449.12	558.311	793.993	787.492	494.001	709.888	688.046	434.868	599.26	715.902	488.771	515.974	782.037	508.486	302.658	488.289	227.822	493.997	494.126	397.867	164.005	414.495	247.183	339.936	388.203	248.359
O95336	96.9591	272.829	89.5878	82.8377	207.409	178.028	182.364	100.201	135.748	90.1494	64.4101	72.5176	91.5643	84.5403	50.1084	114.709	99.4545	140.187	115.701	118.164	63.1095	74.0136	72.8665	55.3092	79.7873	63.1955	78.0382	78.4644	75.3755	71.4577	56.6517	51.8251	75.545	39.31	48.7592	49.6959	96.9591	272.829	89.5878	82.8377	207.409	178.028	182.364	100.201	135.748	90.1494	64.4101	72.5176	91.5643
P02763	575.833	532.986	1269.19	1395.99	2661.3	1265.8	311.081	2122.16	681.523	882.581	1079	1511.64	961.132	1723.22	1125.91	789.092	1350.98	1924.97	285.11	1028.73	606.373	423.103	1512.73	1881.53	538.412	806.664	1275	768.392	1198.42	721.514	748.317	1608.19	267.198	1051.1	1078.17	1352.2	575.833	532.986	1269.19	1395.99	2661.3	1265.8	311.081	2122.16	681.523	882.581	1079	1511.64	961.132
P19652	216.4	228.633	212.094	651.044	1100.22	307.779	139.235	876.076	400.987	291.342	438.673	406.516	339.298	577.201	330.714	281.28	505.724	826.962	117.08	240.823	153.005	116.687	303.053	395.907	196.338	202.046	287.103	201.535	449.418	239.059	301.231	569.705	57.3135	225.34	328.64	286.313	216.4	228.633	212.094	651.044	1100.22	307.779	139.235	876.076	400.987	291.342	438.673	406.516	339.298
P01009	2579.27	1623.35	2890.51	3555.33	4555.62	1826.66	1350.99	3316.66	1683.67	2493.79	2740.73	3647.68	2980.59	3954.23	3039.42	2911.39	2670.54	2954.97	926.132	2518.29	2357.42	1446.42	3422.54	2937.08	1902.43	2537.94	2821.65	2530.18	2911.59	3046.21	2826.07	3708.9	1874.44	2698.87	2998.36	3039.16	2579.27	1623.35	2890.51	3555.33	4555.62	1826.66	1350.99	3316.66	1683.67	2493.79	2740.73	3647.68	2980.59
P20848	52.9538	43.8068	52.8917	95.7212	25.7751	24.4575	39.5536	62.6854	57.6563	27.7487		30.8083				26.7572	15.5066	39.4442	71.1403	49.2303	35.4091	92.589	31.0778	38.6923	19.1802	23.8643	101.652		26.1927	61.7852	26.4403	24.0165		29.4482	25.0353	47.0584	52.9538	43.8068	52.8917	95.7212	25.7751	24.4575	39.5536	62.6854	57.6563	27.7487	0	30.8083	0
P04217	550.976	620.567	444.431	2626.05	1355.24	789.958	324.88	1653.63	1157.44	971.23	1484.52	895.931	1946.9	1255.6	1386.25	1165.94	1308.57	2560.09	216.418	503.226	242.614	184.043	519.365	592.903	363.585	615.377	391.364	682.975	678.515	417.627	614.313	921.65	347.529	602.253	776.301	535.038	550.976	620.567	444.431	2626.05	1355.24	789.958	324.88	1653.63	1157.44	971.23	1484.52	895.931	1946.9
P08697	78.1481	27.2043	136.014	261.75	114.982	58.8849	45.2183	303.905	38.0111	129.572	191.833	179.097	135.748	193.874	184.079	171.49	104.695	116.696	36.7073	158.197	37.242	22.1124	144.804	151.776	47.5674	106.744	101.403	145.215	167.395	134.666	149.102	167.004	155.743	194.512	154.449	76.9996	78.1481	27.2043	136.014	261.75	114.982	58.8849	45.2183	303.905	38.0111	129.572	191.833	179.097	135.748
P02750	51.9384	44.3051	61.1396	323.701	597.636	44.8879	22.5148	186.532	82.4581	65.3438	85.0425	108.51	216.287	394.238	88.5069	39.5848	120.504	255.308	29.8884	62.4949	40.7567	30.9391	143.666	122.507	50.2824	86.8487	103.157	55.3864	104.565	64.4178	89.5052	310.541	81.1629	91.9453	124.747	130.269	51.9384	44.3051	61.1396	323.701	597.636	44.8879	22.5148	186.532	82.4581	65.3438	85.0425	108.51	216.287
P01023	1763.28	747.073	3827.24	8809.64	2203.56	617.017	1499.58	1147.36	1282.09	3510.26	8906.83	9123.69	5666.3	6573.58	6859.41	7264.12	3872.51	1789.04	1577.47	3810.21	1293.51	1482.85	1703.61	1820.01	1960.44	2370.94	1505.38	3624.9	8105.49	6154.66	8787.03	5324.8	2625.48	4969.36	6450.33	2747.56	1763.28	747.073	3827.24	8809.64	2203.56	617.017	1499.58	1147.36	1282.09	3510.26	8906.83	9123.69	5666.3
A8K2U0	90.3176	82.5506	96.9614			62.4661	137.587				62.8474								1103.82	243.148	55.1029	598.482	115.412				287.858	107.275			60.285						90.3176	82.5506	96.9614	0	0	62.4661	137.587	0	0	0	62.8474	0	0
P05067	75.0771		54.5552				33.2493	53.8541	34.0851	30.6725									76.3972	67.7082	220.779	89.4178	68.6694	89.5929		76.7302	81.8548	37.043	39.16	44.9568	40.4539	54.1705		40.7106	31.1793	62.406	75.0771	0	54.5552	0	0	0	33.2493	53.8541	34.0851	30.6725	0	0	0
P01011	391.021	166.946	1584.13	1260.34	1909.62	309.31	193.603	1116.88	536.727	716.45	642.99	1291.66	672.98	2029.55	804.1	478.219	656.862	689.902	343.945	1370.45	647.705	334.568	2814.95	2431.82	479.275	1300.02	1388.53	731.298	1533.05	1012.91	720.41	1542.67	778.628	793.365	1069.99	1622.26	391.021	166.946	1584.13	1260.34	1909.62	309.31	193.603	1116.88	536.727	716.45	642.99	1291.66	672.98
Q9Y478	31.0225	29.0637	27.0022	16.6124	20.9623	19.2158	23.7151	25.9522	19.7666	22.9411	18.3619	19.9285				23.0515	14.4463																				31.0225	29.0637	27.0022	16.6124	20.9623	19.2158	23.7151	25.9522	19.7666	22.9411	18.3619	19.9285	0
P54646	204.795	200.23		690.548	242.962	257.114	112.822	416.333	219.821	373.79	267.421		507.018	309.179	521.912	266.082	262.345	740.096	87.0746	74.9709	109.073	114.464	102.239	68.7638	223.853	222.061	95.8772	294.361	233.873	91.563	241.624	273.379	255.399	401.97	226.251	128.641	204.795	200.23	0	690.548	242.962	257.114	112.822	416.333	219.821	373.79	267.421	0	507.018
P17174	87.0208	120.074	137.685	61.5065	143.518	277.471	234.709	59.863	86.736	81.2788	65.6918	78.7315	59.1139	65.5608	72.0658	93.0133	101.695	80.695	144.373	136.726	129.774	154.151	101.412	118.66	93.6996	120.982	72.2875	75.0766	95.5734	83.4203	72.8584	78.5043	155.454	75.0515	77.7381	74.886	87.0208	120.074	137.685	61.5065	143.518	277.471	234.709	59.863	86.736	81.2788	65.6918	78.7315	59.1139
P00505	314.372	495.017	253.622	136.107	275.356	431.917	382.339	202.899	184.495	205.795	157.16	170.052	124.916	116.264	97.2572	203.541	282.963	179.177	555.168	454.63	436.445	855.712	488.716	329.998	584.666	343.671	550.98	302.106	262.936	252.474	254.15	250.451	554.796	281.18	254.627	289.69	314.372	495.017	253.622	136.107	275.356	431.917	382.339	202.899	184.495	205.795	157.16	170.052	124.916
Q99758	91.1288	283.738	126.392	176.355	121.593	221.853	203.318		113.529	315.82	358.175	263.425	207.673	116.618	86.2931	247.729	364.132	213.744		104.895	105.895	116.168	102.505		72.1571			405.389	320.353	698.417	256.472	231.919	310.515	337.657	296.583	629.28	91.1288	283.738	126.392	176.355	121.593	221.853	203.318	0	113.529	315.82	358.175	263.425	207.673
O75027	4915.7	1722.83	6237.4	2733.98	3968.81	5091.07	5062.91	5523.08	11482.7	4642.85	5094.53	9317.22	13314	27970.1	21594	4931.93	9326.59	17713.1	1575.89	4274.47	1192.73	1490.56	1603.25	2116.56	962.798	3912.95	3251.33	4743.63	2718.73	5082.24	9479.23	4770.58	6318.91	4981.49	4454.95	1925.25	4915.7	1722.83	6237.4	2733.98	3968.81	5091.07	5062.91	5523.08	11482.7	4642.85	5094.53	9317.22	13314
P28288	123.733	257.268	103.492	96.7212	180.607	159.594	231.658	128.214	151.688	183.977	106.882	77.8144	126.966			172.915	201.428	123.873	52.9311	184.32	248.267	229.465	172.483	245.508	185.385	82.1794	197.268	77.883	106.58	100.722	98.7918	124.234	216.665	188.981	94.1279	128.596	123.733	257.268	103.492	96.7212	180.607	159.594	231.658	128.214	151.688	183.977	106.882	77.8144	126.966
P61221	80.4463	165.749	88.872	57.3391	101.954	164.224	108.055	43.5247	106.837	76.5045	64.8606	51.0659	51.6629	76.2087		37.9127	72.1232	79.1798	315.254	80.9412	139.76	101.832	95.7222	85.6719	113.633	114.677	91.2634	75.4301	86.8496	92.6214	63.0659	57.7766	113.934	95.2076	57.8788	80.7242	80.4463	165.749	88.872	57.3391	101.954	164.224	108.055	43.5247	106.837	76.5045	64.8606	51.0659	51.6629
Q8NE71	201.875	213.417	273.051	776.033	434.507	208.207	202.248	662.573	214.055	384.166	491.872	417.242	371.53	474.712	772.782	530.099	402.294	479.549	468.554	1494.29	619.047	668.2	1262.45	963.055	1255.97	1932.47	712.954	1938.82	2243.64	1283.86	2241.59	2326.81	723.091	2022.62	1947.25	1031.33	201.875	213.417	273.051	776.033	434.507	208.207	202.248	662.573	214.055	384.166	491.872	417.242	371.53
Q8N2K0																			54.5717	15.8772	19.9615	62.1969	23.1712	17.547	44.5604	24.6305			32.5771							24.1383	0	0	0	0	0	0	0	0	0	0	0	0	0
Q9NUJ1	47.6272	94.4525	82.8515	56.5282	64.406	94.7148	109.606	43.9092	48.3976	68.1467	33.1542	24.0835	23.2951	18.9489		61.6182	69.4158	65.9147	36.4618	34.5774	59.9185	39.1834	30.9996	48.377	99.0728	56.5907	60.2423	35.2263	52.6246	36.8686	33.1025	31.0647	97.3857	44.9912	29.8576	55.1043	47.6272	94.4525	82.8515	56.5282	64.406	94.7148	109.606	43.9092	48.3976	68.1467	33.1542	24.0835	23.2951
Q8NFV4	45.3432	102.479	34.3203	33.2721	68.2198	97.0973	346.819	57.8742	59.8122	39.433	24.9068	27.1847	45.5803	32.0362	22.1424	39.5289	67.9561	50.7315	33.315	12.8928	51.9583	45.3605		28.4546		18.649				11.8484			20.8151				45.3432	102.479	34.3203	33.2721	68.2198	97.0973	346.819	57.8742	59.8122	39.433	24.9068	27.1847	45.5803
Q96IU4	54.4334	303.733	145.937	131.491	191.933	232.894	250.367	47.0634	80.4571	108.586	120.948	157.303	94.9022	55.8761	26.7372	154.132	210.438	88.3426	20.2897	54.0607	32.2582	51.8641	44.3523	26.6908	95.9665	38.1137	28.6228	53.6797	105.044	90.6191	103.595	99.6126	117.237	67.9692	89.6205	56.3008	54.4334	303.733	145.937	131.491	191.933	232.894	250.367	47.0634	80.4571	108.586	120.948	157.303	94.9022
Q8IZP0	85.5572	105	86.5695	62.6791	98.4	70.1755	94.8916	53.4574	48.4889	28.0731	20.5355		20.3834		102.869				104.448	63.6545	86.6498	110.357	74.6145	84.8589	108.842	66.7334	43.2865	38.828	35.7445	32.6582	32.8411	37.0507	92.2588	39.1619	18.7212	54.3204	85.5572	105	86.5695	62.6791	98.4	70.1755	94.8916	53.4574	48.4889	28.0731	20.5355	0	20.3834
Q9P2A4																									30.3517												0	0	0	0	0	0	0	0	0	0	0	0	0
Q9P1F3	14.2702	30.5313	19.9379	11.1406	37.3327	21.4521	19.36	19.8909	17.8971	9.34651	5.59182	6.97332	6.38367	8.97037		11.4918	9.53923	11.782	15.6447	11.7207		6.58479		6.54259	11.0751				12.6556								14.2702	30.5313	19.9379	11.1406	37.3327	21.4521	19.36	19.8909	17.8971	9.34651	5.59182	6.97332	6.38367
Q9UKU7	91.554	73.6872	21.1863	25.3095	17.8605		80.7445			15.6495							17.393				41.6691														16.7146		91.554	73.6872	21.1863	25.3095	17.8605	0	80.7445	0	0	15.6495	0	0	0
P11310	479.47	269.169	261.655	229.284	334.19	227.684	535.045	367.678	332.346	560.585	469.735	418.517	328.75	197.532	193.951	545.051	342.736	221.732	531.227	387.106	571.215	405.529	392.176	213.292	384.035	301.559	316.438	789.347	388.296	618.584	592.745	575.139	428.084	663.598	687.096	484.894	479.47	269.169	261.655	229.284	334.19	227.684	535.045	367.678	332.346	560.585	469.735	418.517	328.75
P16219	20.8872	62.4305		47.628	52.8771	59.0723	75.5907			23.9326	28.4197	29.4659	32.7052		18.7064	49.0434	51.5553	37.2133	30.5428	18.4944	37.7007	29.2236	22.1551		33.5554			21.8751	30.397	36.7993	26.1492	21.0297		24.8986	18.3		20.8872	62.4305	0	47.628	52.8771	59.0723	75.5907	0	0	23.9326	28.4197	29.4659	32.7052
P49748	341.614	276.205	259.694	209.015	271.93	323.524	296.823	107.113	289.187	253.659	331.198	530.208	658.549	1453.47	1033.03	384.137	370.512	610.991	207.501	182.369	342.774	301.842	208.76	144.712	356.84	395.121	197.111	214.977	250.316	397.385	224.161	222.349	290.584	316.318	234.496	291.175	341.614	276.205	259.694	209.015	271.93	323.524	296.823	107.113	289.187	253.659	331.198	530.208	658.549
Q15057	40.2089	80.2466	43.2669	95.3044	37.6739	43.167	45.5152			32.4088		38.8157				36.7204	55.1482	57.8772	181.724	128.692	136.018	105.507	68.6353	84.3425	82.3692	41.8724	135.734	29.9555	40.8015	40.7029	28.9146		52.804				40.2089	80.2466	43.2669	95.3044	37.6739	43.167	45.5152	0	0	32.4088	0	38.8157	0
P07108	131.6	230.13	154.338	138.855	279.724	276.443	190.075	137.576	316.703	109.639	103.667	120.643	101.984	54.3606	33.8692	122.515	150.029	165.197	25.9144	35.5164	49.044	53.5561	26.4528	38.1027	29.3766	15.4959	89.5722	28.9368	24.1524	34.4234	13.5234	14.5578	14.1067	19.7905	19.1332	39.6333	131.6	230.13	154.338	138.855	279.724	276.443	190.075	137.576	316.703	109.639	103.667	120.643	101.984
P45954	227.444	100.701	59.7904	97.7251	115.837	182.178	275.103		27.8955	54.3153	56.647	41.5698	59.0755	47.2834	37.9788	51.9638	80.6086	142.098	51.1066	77.7083	41.6982	61.8613	38.4104	94.4027	48.2678	46.3765	46.8505	60.2276	46.7534	74.5828	49.4223	38.491	41.414	41.6626	48.812	52.3664	227.444	100.701	59.7904	97.7251	115.837	182.178	275.103	0	27.8955	54.3153	56.647	41.5698	59.0755
P12821	282.972	189.424	99.2362	184.123	289.648	667.692	137.646	594.81	99.6545	504.009	479.078	291.929	396.18	417.503	397.12	281.21	180.039	83.8803	471.947	409.347	495.219	540.885	665.626	822.01	606.063	956.605	933.586	639.713	291.059	605.08	588.699	470.672	698.186	634.059	545.937	695.585	282.972	189.424	99.2362	184.123	289.648	667.692	137.646	594.81	99.6545	504.009	479.078	291.929	396.18
Q9UKV3	219.073	251.214	258.904	83.6087	163.409	237.372	217.845	153.071	305.095	134.31	185.907	197.121	129.099	99.5114		116.165	79.2701	80.7813	336.341	130.2	259.008	423.318	191.516	134.767	271.121	158.687	285.472	86.4789	102.147	78.5606	85.0134	73.0271		106.587	80.0832	129.576	219.073	251.214	258.904	83.6087	163.409	237.372	217.845	153.071	305.095	134.31	185.907	197.121	129.099
O96019	76.6354	79.6247	64.1679	27.7816	55.0525	64.9928	67.7444	29.5636	54.88	43.1097	32.1063	32.7905	20.5442		19.7229	40.5082	25.8439	23.8505	142.336	95.0645	112.595	75.0444	77.1217	130.958	72.3553	45.5712	104.633	38.3395	38.9108	32.1759	34.1247	36.2886	27.87	41.1714	43.5215	37.1969	76.6354	79.6247	64.1679	27.7816	55.0525	64.9928	67.7444	29.5636	54.88	43.1097	32.1063	32.7905	20.5442
P53396	405.961	565.012	470.336	380.837	437.534	511.208	565.692	246.403	451.807	303.462	265.356	284.656	243.452	211.993	234.625	241.139	360.22	286.397	362.826	229.686	214.663	307.701	293.574	524.248	248.585	227.933	345.154	256.337	260.482	306.903	301.757	241.715	427.981	250.426	359.254	262.109	405.961	565.012	470.336	380.837	437.534	511.208	565.692	246.403	451.807	303.462	265.356	284.656	243.452
Q9NPJ3	22.6239	48.0887	35.3241	17.1944	20.9922	42.3102	25.9545	12.438	15.2793	9.70924	14.0121	18.0047	16.9549	14.3781	10.1231	17.0557	12.7496	19.2025	18.309	7.48567	10.409	5.03471	8.52999	20.8784	9.63036		5.43979	11.2461					12.3446				22.6239	48.0887	35.3241	17.1944	20.9922	42.3102	25.9545	12.438	15.2793	9.70924	14.0121	18.0047	16.9549
P21399	434.04	509.534	493.822	260.925	255.561	482.837	512.105	95.6716	158.186	347.485	177.046	198.544	170.655	110.075	106.742	272.423	278.249	222.004	209.208	185.157	233.643	254.185	229.395	154.762	227.631	137.745	191.914	315.241	209.362	220.7	295.431	247.788	276.28	328.814	227.073	260.467	434.04	509.534	493.822	260.925	255.561	482.837	512.105	95.6716	158.186	347.485	177.046	198.544	170.655
Q99798	747.745	477.965	591.843	453.244	283.722	309.016	612.308	208.22	285.197	372.807	310.787	293.618	342.347	296.573	316.705	376.319	322.767	216.945	1344.12	583.296	1385.77	1254.65	759.916	969.093	1228.45	684.918	602.229	686.862	739.061	686.404	614.844	448.615	475.67	587.859	551.637	646.601	747.745	477.965	591.843	453.244	283.722	309.016	612.308	208.22	285.197	372.807	310.787	293.618	342.347
Q9Y305	78.8962	114.092	49.7217	43.8558	90.9114	87.3204	172.116	32.1744	107.863	61.6328	48.6594	37.2348	38.5361	30.8389		48.0837	87.9185	63.3066	51.3058	39.3324	65.3992	42.4336	52.6208	33.8943	77.0516	62.0307	37.5409	52.2369	70.998	82.2092	43.7551	51.3247	54.0766	60.3	55.396	73.7726	78.8962	114.092	49.7217	43.8558	90.9114	87.3204	172.116	32.1744	107.863	61.6328	48.6594	37.2348	38.5361
Q15067		92.518	39.1937		89.7135		56.559		68.014							28.2562	88.1191		41.9352	107.747	70.63	106.85	76.6194	67.6242		103.602	49.1707	76.8999	65.8883	160.822	57.4042	74.065	143.262	173.71		138.069	0	92.518	39.1937	0	89.7135	0	56.559	0	68.014	0	0	0	0
O15254	29.7909	91.5765				41.1854	69.1591					35.2216	114.552	91.0065	144.449		41.9626	46.8199				73.4071														23.5535	29.7909	91.5765	0	0	0	41.1854	69.1591	0	0	0	0	35.2216	114.552
P13798	123.315	79.3457	107.903	104.303	121.969	73.7832	152.897		100.899	117.65	140.712	121.724	118.25	181.295	197.234	108.526	122.149	80.0455	119.646	84.9618	158.044	455.829	143.937	101.196	177.813	152.271	117.923	146.998	242.118	159.087	217.41	187.263	268.288	177.881	169.623	169.829	123.315	79.3457	107.903	104.303	121.969	73.7832	152.897	0	100.899	117.65	140.712	121.724	118.25
O14561	31.9688	31.9516	30.8178	32.4851	40.3669	30.6009	32.2736	23.9577	29.3109	20.3097	25.7138	25.3734				26.2506	26.8096	7.02407	19.5111	17.6075	19.3559	16.0004	11.8975	8.24383	14.1277	7.90884	15.7077			16.7578					9.38271		31.9688	31.9516	30.8178	32.4851	40.3669	30.6009	32.2736	23.9577	29.3109	20.3097	25.7138	25.3734	0
Q96CM8	128.864	68.2625	65.4773	84.676	54.5937	40.8533	99.5947		69.278	69.1003	57.5536	69.3983	49.0076		28.1829	58.6581	64.9685	57.4113			33.1603	117.018			60.88	29.2623		50.7966	56.7975	77.3234	74.1112	53.2759	86.9312	64.5061	65.055	74.1973	128.864	68.2625	65.4773	84.676	54.5937	40.8533	99.5947	0	69.278	69.1003	57.5536	69.3983	49.0076
P33121	143.776	122.554	155.643	119.479	178.127	129.382	160.813	19.077	89.7978	106.169	115.136	132.258	85.1088	53.7001	73.6535	75.8998	186.212	147.102	93.8548	112.472	270.963	187.316	117.968	56.0765	119.301	86.4167	88.475	159.612	140.269	249.245	81.4898	130.744	196.444	150.17	219.56	166.284	143.776	122.554	155.643	119.479	178.127	129.382	160.813	19.077	89.7978	106.169	115.136	132.258	85.1088
O95573		65.2835	77.2289	58.0439	78.4918	115.18	87.8808		75.7641	42.2964	55.9474	65.4126	41.3278	22.6744		35.8705	60.8997	40.9415	180.736	150.822	156.497	352.737	127.805	133.936	107.055	164.724	111.308	119.052	104.551	72.0771	105.529	107.936	192.612	111.29	63.0819	120.348	0	65.2835	77.2289	58.0439	78.4918	115.18	87.8808	0	75.7641	42.2964	55.9474	65.4126	41.3278
O60488	71.0107	60.9425	79.7185	75.1829	80.0213		71.8536		84.6128	60.1791	71.0847	55.639	28.8049	22.363		47.697	53.9378			36.3369		70.0042				65.3872			68.1361	106.903					48.6033	59.8052	71.0107	60.9425	79.7185	75.1829	80.0213	0	71.8536	0	84.6128	60.1791	71.0847	55.639	28.8049
Q9ULC5	187.481	320.982		66.5197			265.574	18.5778	61.3799	52.5623	62.4854	73.3152	92.9154	72.7132	81.8483	55.0297	125.153	112.3		37.1102		287.432		31.8321	27.3655	62.4219		98.5225	104.362	96.6396	124.948	101.203	153.533	113.532	84.4424	134.965	187.481	320.982	0	66.5197	0	0	265.574	18.5778	61.3799	52.5623	62.4854	73.3152	92.9154
P62736	826.644			434.356	114.893	170.313		35.6964	168.481	443.005	1369.15	532.155	473.106	379.019	37.4533	381.799	729.495	130.176	128.879	1017.32	1815.97		727.011	116.149	234.856	987.528	266.562	1635.33	1138.45	792.292	531.31	923.402		269.966	655.885	779.439	826.644	0	0	434.356	114.893	170.313	0	35.6964	168.481	443.005	1369.15	532.155	473.106
P60709	9648.22	8652.48	8742.59	5727.24	8147.41	8428.74	8480.79	5580.01	7341.03	7950.3	7652.51	7052.44	5849.22	5972.38	5814.8	7107.18	7361.55	5748.7	6782.36	7374.58	5940	7402.41	7080.72	6919.78	8308.38	7267.18	7152.87	6974.62	7013.1	6890.58	6826.61	6527.9	6468.57	6790.46	7044.9	6673.15	9648.22	8652.48	8742.59	5727.24	8147.41	8428.74	8480.79	5580.01	7341.03	7950.3	7652.51	7052.44	5849.22
Q562R1	406.89	334.642	230.29	269.192	286.787	272.569	464.38	495.31	839.802	450.86	270.749	234.781	279.987	323.734	381.009	472.366	326.611	559.456	225.521	486.718	586.83	222.393	346.048	188.65	754.561	585.938	419.155	619.832	412.191	529.584	393.744	304.785	160.582	352.946	660.09	621.875	406.89	334.642	230.29	269.192	286.787	272.569	464.38	495.31	839.802	450.86	270.749	234.781	279.987
Q9BYX7	193.653	270.871	678.815	224.408	426.341	419.737	589.363	427.255	735.542	578.944	628.305	846.96	1130.67	1604.35	982.284	623.432	646.287	1167	46.3138	142.381	21.3548	63.5496	114.362	127.167	37.5995	156.511	88.2429	282.559	295.507	255.214	394.328	227.646	444.536	226.123	237.081	115.459	193.653	270.871	678.815	224.408	426.341	419.737	589.363	427.255	735.542	578.944	628.305	846.96	1130.67
P68032	454.905	551.176	2375.27	318.927	264.184	324.978	721.607	113.232	325.757	1381.66	1275.96	681.395	600.41	826.058	728.421	1452.02	1034.35	492.255					395.468	417.975		609.869	951.076	482.09	1255.06	888.203	684.054	1668.4	1972.2	1528.11	518.941	778.575	454.905	551.176	2375.27	318.927	264.184	324.978	721.607	113.232	325.757	1381.66	1275.96	681.395	600.41
P12814	1647.93	366.149	1020.28	1764.95	352.738	305.674	1269.9	859.149	1134.95	1008.42	1490.46	1209.16	751.317	504.054	537.116	822.121	881.68	403.042	1595.35	1000.01	1924.57	2467.16	1728.26	1468.19	1088.21	2371.59	2017.24	1281.72	1433.02	1535.03	1331.72	1511.75	933.475	1323.17	1180.83	2229.06	1647.93	366.149	1020.28	1764.95	352.738	305.674	1269.9	859.149	1134.95	1008.42	1490.46	1209.16	751.317
P35609	200.262	165.9	285.043	130.337	112.435	136.018	163.461	247.789	264.354	249.978	288.676	382.51	672.531	623.859	586.93	361.4	370.265	361.368	216.504	164.477	230.098	239.679	187.626	159.622	159.043	222.394	266.688	199.063	133.505	170.67	144.14	274.129	224.403	203.122	202.611	171.511	200.262	165.9	285.043	130.337	112.435	136.018	163.461	247.789	264.354	249.978	288.676	382.51	672.531
Q08043	237.706	305.446	239.47	137.541	227.429	222.773	254.563	253.385	247.955	195.729	294.178	227.128	261.264	430.02	362.805	198.539	216.178	243.855	441.153	94.0423	260.4	88.8633	259.076	474.643	105.653	119.355	723.917	61.9336	110.856	159.895	140.989	122.552	294.318	62.5923	129.805	128.781	237.706	305.446	239.47	137.541	227.429	222.773	254.563	253.385	247.955	195.729	294.178	227.128	261.264
O43707	2989.03	1351.92	2329.41	1653.2	926.426	791.823	1948.01	1032.78	1613.71	2979.21	2939.28	2376.91	1155.3	603.902	900.474	2087.33	1549.03	636.153	1991.92	4089.22	2860.11	3864.98	2492.31	1948.13	1880.14	1964.81	2251.91	2110.15	2489.19	2798.67	2387.95	2350.77	1343.18	2682.13	2447.75	3503.14	2989.03	1351.92	2329.41	1653.2	926.426	791.823	1948.01	1032.78	1613.71	2979.21	2939.28	2376.91	1155.3
P68133	208.055		298.207	197.762	116.173		108.771		59.1737	275.135	149.11	56.2812	147.709				261.696		333.943			1621.9	728.993		1582.59				135.64	321.73	961.232			358.154	168.654	722.306	208.055	0	298.207	197.762	116.173	0	108.771	0	59.1737	275.135	149.11	56.2812	147.709
P42025	46.2223	72.5532	45.7707	34.6338	43.5963	40.0563	41.7923		23.9455	66.0048	35.3398	46.5596	22.5697	13.1132	9.25244	64.1065	62.7726	29.0547	49.5422	48.5082	55.2391	67.3232	58.4196	29.8958	76.355	40.8499	65.5693	53.5077	50.6852	56.0809	51.691	56.2542	79.359	58.8206	53.0865	53.2139	46.2223	72.5532	45.7707	34.6338	43.5963	40.0563	41.7923	0	23.9455	66.0048	35.3398	46.5596	22.5697
P61163	528.309	305.947	212.803	294.001	455.476	322.923	368.747	112.267	319.568	386.109	331.307	333.901	205.128	211.661	177.933	418.724	393.106	253.861	158.328	212.407	130.027	236.723	260.253	159.267	250.184	278.602	182.614	281.046	283.016	210.523	243.263	238.096	282.568	180.185	266.165	268.253	528.309	305.947	212.803	294.001	455.476	322.923	368.747	112.267	319.568	386.109	331.307	333.901	205.128
P07311		9.19574	4.82059		8.2739	27.4637	6.88338	8.58412	6.9635	8.0194			5.35488	6.19379	7.58848	7.36194	4.37129	6.16818				5.05012			4.22933												0	9.19574	4.82059	0	8.2739	27.4637	6.88338	8.58412	6.9635	8.0194	0	0	5.35488
O14672	53.4295	46.0864	87.1015	68.7336	115.25	34.5234	67.7095	110.215	80.4447	94.9548	144.13	66.1734	84.1113		36.4006	58.1044	93.0837	44.3207	118.949	106.116	101.814	177.181		78.9479	106.203	67.4464	40.8407	93.8219	84.691	111.365	141.026	98.0843	70.2101	195.26	104.788	129.58	53.4295	46.0864	87.1015	68.7336	115.25	34.5234	67.7095	110.215	80.4447	94.9548	144.13	66.1734	84.1113
O00116	71.6952	71.7406	33.1312	47.0498	53.6465	36.433	90.654		36.373	37.7322	50.9141	26.7879				43.4834	46.3002		233.322	99.3795	215.39	101.982	69.7112	166.05	78.3778	81.6074	193.686	71.4472	68.5914	130.364	57.4644	41.6357	47.8483	82.1356	50.8347	84.4666	71.6952	71.7406	33.1312	47.0498	53.6465	36.433	90.654	0	36.373	37.7322	50.9141	26.7879	0
P35611	222.702	127.402	145.921	182.07	64.4138	75.186	123.001	81.65	143.27	322.014	243.293	282.904	217.435	184.334	201.699	285.4	117.06	53.105	65.9214	104.073	208.07	253.832	83.2759	114.549	183.34	96.3324	98.6075	199.587	147.039	130.063	195.659	163.772	200.163	226.207	200.565	115.529	222.702	127.402	145.921	182.07	64.4138	75.186	123.001	81.65	143.27	322.014	243.293	282.904	217.435
Q9UEY8	104.353	30.1643	60.8798	96.6908	38.0831	38.0304	66.8309			219.164	89.5158	90.5379	49.49	52.0756	55.8383	143.115	68.3007		108.302	117.534	161.407	135.783	133.611	72.7372	160.56	156.27	166.505	219.334	200.456	169.534	121.608	225.019	271.069	257.738	263.572	150.561	104.353	30.1643	60.8798	96.6908	38.0831	38.0304	66.8309	0	0	219.164	89.5158	90.5379	49.49
P07327		107.194			46.8652	129.525	54.5695											48.7442	31.8776					10.2731	39.7284												0	107.194	0	0	46.8652	129.525	54.5695	0	0	0	0	0	0
P00326	147.627	268.119	229.572	67.2132	84.4268	134.914	131.081	73.4187	110.469	118.696	86.2573	967.39	114.125	87.8844	106.017	138.621	119.354	61.6534	111.801	102.521	227.191	101.043	87.7958	272.34	76.1904	56.1723	151.824	55.5179	38.6371	72.1949	134.078	256.608	113.58	186.783	197.369	78.151	147.627	268.119	229.572	67.2132	84.4268	134.914	131.081	73.4187	110.469	118.696	86.2573	967.39	114.125
P08319	1784.4	2074.96	4816.92	2857	3727.21	1957.41	2355.36	1967.68	2122.16	3858.87	2162.63	2016.34	6814.9	5174.2	2178.96	4139.21	2219.79	2144.1	3080.97	3842.03	2310.87	3478.85	3152.68	3508.3	2231.77	3537.69	3373.37	4168.3	4155.69	3840.03	4346.71	3495.76	4838.06	4388.65	3464.24	3749.4	1784.4	2074.96	4816.92	2857	3727.21	1957.41	2355.36	1967.68	2122.16	3858.87	2162.63	2016.34	6814.9
P40394	24.0475	17.8034	23.357	22.7047			23.4842	52.6741									19.0775		286.197	59.9801	231.262	59.8253	47.5275	197.718	36.9628	38.1036	44.7704	19.4602	37.3205	27.3797		19.1524				40.2393	24.0475	17.8034	23.357	22.7047	0	0	23.4842	52.6741	0	0	0	0	0
P11766	273.979	389.889	311.863	192.214	320.959	563.945	304.825	177.349	177.643	388.635	269.972	259.471	222.894	97.5984	94.2704	212.587	319.059	244.382	689.17	427.965	767.022	457.354	229.266	184.642	322.162	210.059	338.446	452.203	395.717	761.17	233.692	270.448	365.186	449.442	244.421	534.791	273.979	389.889	311.863	192.214	320.959	563.945	304.825	177.349	177.643	388.635	269.972	259.471	222.894
Q15848	36.526		25.2839	49.0993	11.0834	11.264	10.9568	13.9668	10.062	63.9938	86.6876	85.0862	63.6649	40.5522	81.7371	48.8463	26.7224	25.8478		20.5914	25.9461		8.81349			21.4713	11.1727	55.4729	67.5036	41.4715	60.9451	60.9708	18.2814	51.4604	52.9316	50.6203	36.526	0	25.2839	49.0993	11.0834	11.264	10.9568	13.9668	10.062	63.9938	86.6876	85.0862	63.6649
Q15847	7.81377	10.8987	4.43682	8.71336	10.1727	8.43836	6.06615	41.4705	16.8742	53.509	28.5474	30.3043	26.1832	15.4997	21.554	32.3186	20.6138	15.1363				7.94946						4.55057		6.2349		2.6837					7.81377	10.8987	4.43682	8.71336	10.1727	8.43836	6.06615	41.4705	16.8742	53.509	28.5474	30.3043	26.1832
P55263	305.057	633.759	306.899	367.228	432.233	702.128	653.288	544.381	623.723	454.408	295.991	249.116	312.171	189.731	144.824	333.461	568.234	549.142	262.383	258.621	262.942	285.351	216.974	211.959	540.739	167.215	259.064	223.347	176.214	214.418	231.043	247.175	396.018	199.121	200.263	276.957	305.057	633.759	306.899	367.228	432.233	702.128	653.288	544.381	623.723	454.408	295.991	249.116	312.171
Q06278	102.607	209.845	221.71	375.079	147.395	211.761	144.697	175.575	121.103	148.149	241.493	286.178	461.974	87.7979	157.881	163.071	159.809	127.74	231.078	118.784	176.739	213.176	135.112	207.27	118.964	210.776	163.787	64.8844	100.979	157.934	167.994		208.244		77.476	78.3946	102.607	209.845	221.71	375.079	147.395	211.761	144.697	175.575	121.103	148.149	241.493	286.178	461.974
Q9BRR6	45.0829	60.9844	69.5912	28.3179	73.9254	71.4872	68.9897	26.3312	43.3253	33.0627	22.9074	22.7755	21.4761			22.1689	47.9544	44.444	135.514	65.0661	54.4404	80.8831	66.0291	50.3204	85.0447	50.7666	42.8356	47.9814	54.1346	49.9881	50.7623	48.7204	90.9944	45.2439	40.2717	41.9363	45.0829	60.9844	69.5912	28.3179	73.9254	71.4872	68.9897	26.3312	43.3253	33.0627	22.9074	22.7755	21.4761
P22570	30.2456	42.9725		24.7836	33.2271	20.7199	42.4659		18.2839								21.0484	22.4408	64.5105	73.4273	23.0536	63.9812	31.8783	42.991	37.8442	65.0359	21.2513	23.8125	25.0315		30.1975	22.0331	30.1343	22.9738	27.4994	30.9945	30.2456	42.9725	0	24.7836	33.2271	20.7199	42.4659	0	18.2839	0	0	0	0
Q9Y6U3	134.419	130.988				38.8829	146.3															91.2223		50.9505	61.3458			42.4785	75.3658	46.495		38.8662	746.574	45.8343		39.0412	134.419	130.988	0	0	0	38.8829	146.3	0	0	0	0	0	0
P12235	277.029	155.27	189.743	187.765	99.822	245.797	417.516	275.005	190.984	258.443	199.581	202.908	240.847	244.575	149.704	147.564	171.153	181.016	12.21				11.5635	17.966	12.7614			42.2449									277.029	155.27	189.743	187.765	99.822	245.797	417.516	275.005	190.984	258.443	199.581	202.908	240.847
P05141	786.511	1115.88	753.14	387.566	451.797	1118.39	662.041	155.366	377.449	271.517	268.082	227.474	158.944	77.9164	85.2367	362.127	188.976	141.801	406.769	190.737	103.218	137.517	122.251	318.116	66.4782	110.557	70.2617	147.59	97.1991	174.307	68.7765	56.9496	53.6939	51.4133	50.1511	73.5502	786.511	1115.88	753.14	387.566	451.797	1118.39	662.041	155.366	377.449	271.517	268.082	227.474	158.944
P12236	379.229	371.769	373.596	97.3959	190.244	487.178	225.517	28.8849	217.33	150.688	61.3763	116.64	107.414	51.5349	13.3328	157.141	137.08	112.354	199.821	92.2246	107.333	95.1675	69.8123	86.9762	39.5438	45.1005	57.2967	64.0631	22.5904	46.944	30.103				15.7801	26.5506	379.229	371.769	373.596	97.3959	190.244	487.178	225.517	28.8849	217.33	150.688	61.3763	116.64	107.414
Q9H0C2	107.987	130.317	159.816	56.9721	130.306	203.193	211.401	148.183	259.728	57.4681	77.581	258.756	375.482	161.039	288.861	241.719	217.74	451.105	86.8918	62.9962	73.6517	52.5909	60.5654	66.4488	41.2474	50.6431	42.4744	56.5646	113.439	51.2643	158.889	101.756	126.874	44.3247	109.788	51.5535	107.987	130.317	159.816	56.9721	130.306	203.193	211.401	148.183	259.728	57.4681	77.581	258.756	375.482
Q8IUX7	301.733	247.57	210.507	206.192	108.748	132.103	197.056	248.667	92.8391	169.945	229.123	175.8	140.334	82.5595	144.882	128.089	121.404		77.5948	246.3	252.021	176.574	291.629	218.532	76.1074	559.377	358.327	149.1	251.618	251.72	156.552	160.577		196.286	130.875	531.941	301.733	247.57	210.507	206.192	108.748	132.103	197.056	248.667	92.8391	169.945	229.123	175.8	140.334
Q8N4X5																			89.2427		133.315	77.519															0	0	0	0	0	0	0	0	0	0	0	0	0
P55196	225.01	276.992	226.757	1334.84	445.566	305.133	228.625	1127.7	218.96	302.85	786.041	1130.94	926.576		1143.38	963.167	637.724	895.955	232.931	963.185	455.922	287.941	492.844	738.576	330.049	464.97	411.082	719.177	805.113	633.95	781.288	807.613	235.374	706.788	738.72	215.716	225.01	276.992	226.757	1334.84	445.566	305.133	228.625	1127.7	218.96	302.85	786.041	1130.94	926.576
P43652	213.568	200.453	188.335	467.26	295.815	140.311	150.687	381.748	196.936	259.879	369.985	351.616	301.462	257.944	336.264	409.599	257.643	274.289	274.881	272.36	286.876	353.337	301.901	359.281	270.861	330.183	430.502	305.475	356.891	317.819	495.871	452.902	201.535	367.369	449.869	244.85	213.568	200.453	188.335	467.26	295.815	140.311	150.687	381.748	196.936	259.879	369.985	351.616	301.462
Q9Y4W6							60.5073				34.9002								153.63	66.4705	93.4183	92.0386	67.2012	120.058	58.3685	51.2233	37.6087	33.1342	57.0859	39.5605	32.8883			36.6329	47.2892	54.9485	0	0	0	0	0	0	60.5073	0	0	0	34.9002	0	0
Q6ULP2				36.4587				58.8813			106.553		41.9309		120.192					33.1351			35.6824	35.6585			79.8621		46.793		109.18	69.0384			65.8443	36.4167	0	0	0	36.4587	0	0	0	58.8813	0	0	106.553	0	41.9309
P06280	114.137	59.1434	68.7983	82.1102	53.7562	86.0761	49.0022	27.5703	54.8356	31.6707	36.1505	93.5704	57.3671	34.5745	33.3895			51.7483	24.3453	43.2301	49.3678	21.5222	20.1031	29.9008		40.3269	33.4341		19.6698	133.612				47.4901		113.19	114.137	59.1434	68.7983	82.1102	53.7562	86.0761	49.0022	27.5703	54.8356	31.6707	36.1505	93.5704	57.3671
P52594	67.4673	93.5534	88.4581	64.616	97.2822	88.1634	78.4514	133.756	117.198	65.1141	53.0628	51.2624		34.1192	30.1547	55.6309	75.124	38.9359	73.0998	73.6165	82.9611	78.4357	64.0354	81.5424	98.0302	54.8557	54.7237	99.1778	89.2992	88.0476	79.3505	80.8853	142.916	97.5291	59.3557	68.8783	67.4673	93.5534	88.4581	64.616	97.2822	88.1634	78.4514	133.756	117.198	65.1141	53.0628	51.2624	0
O95994	501.378	201.387	1021.97	85.5747	769.9	184.702	242.066	121.821	64.0133	62.7431	36.0564	67.6034	41.1104	103.45	31.8628	40.9508	87.9522	138.498	102.365	165.277	261.947	366.106	70.4717	150.498	51.2399	292.521	32.2943	51.4695	47.9128	49.6115	30.2588	35.2131	145.5	48.1314	43.0647	57.311	501.378	201.387	1021.97	85.5747	769.9	184.702	242.066	121.821	64.0133	62.7431	36.0564	67.6034	41.1104
Q8TD06	223.016	206.854	199.796	139.855	222.773	159.324	195.442	188.619	217.07	183.503	150.58	244.276	272.792	250.542	745.043	222.376	212.904	290.176	115.62	113.747	88.4819	89.6759	94.053	133.482	59.8448	146.273	147.826	176.657	219.399	158.857	243.443	173.905	308.793	190.667	192.435	141.119	223.016	206.854	199.796	139.855	222.773	159.324	195.442	188.619	217.07	183.503	150.58	244.276	272.792
O95433	76.8954	66.0203	82.5122	63.8985	50.7457	56.8945	61.4742	38.3762	74.2019	58.648	39.2497	53.0527	39.2212	61.0863	35.4687	39.6765	34.1176	27.2878	168.456	113.703	141.939	147.954	74.8008	133.992	100.725	100.784	188.088	56.2153	68.7929	58.2384	54.4646	68.8308	40.4733	57.9775	61.2228	58.64	76.8954	66.0203	82.5122	63.8985	50.7457	56.8945	61.4742	38.3762	74.2019	58.648	39.2497	53.0527	39.2212
Q9NZD4		6.1051	20.3313			16.5103	6.53522		8.81892	16.8098	11.4916	21.2707	39.286	38.3793	91.5525	13.6285	10.649	20.7144											6.30983	5.04252	12.4236	4.79447	11.9954		6.08097		0	6.1051	20.3313	0	0	16.5103	6.53522	0	8.81892	16.8098	11.4916	21.2707	39.286
Q96BJ3	30.8069	50.6246	24.7505	54.6546	37.2488	37.6886	14.5432	36.2252	28.9775	45.783	33.0424	36.7228	39.9153	33.9127	19.7851	43.8291	36.6673	26.0505	20.2745	29.5302	31.1074	24.0481	31.7719	27.4852	30.3698	37.5791	30.1176	32.3573	37.9177	36.3589	31.8975	26.5021	32.1006	24.398	47.1918	31.9108	30.8069	50.6246	24.7505	54.6546	37.2488	37.6886	14.5432	36.2252	28.9775	45.783	33.0424	36.7228	39.9153
P55008	34.4252	51.1892	54.5233	31.5595	125.358	57.0701	43.7143	56.4483	80.9325	66.0442	57.9869	46.0492	100.242	122.599	106.54	58.1626	70.6671	120.515	16.5316	15.5393	12.7178	15.215	12.998	23.3488	26.6569	21.1894	20.8859	19.2202	41.0739	37.17	69.9904	47.9152	69.3674	38.0157	46.2696	21.3005	34.4252	51.1892	54.5233	31.5595	125.358	57.0701	43.7143	56.4483	80.9325	66.0442	57.9869	46.0492	100.242
O95831	262.335	358.643	289.272	219.488	363.954	167.931	283.593	107.29	132.496	248.838	158.739	157.203	108.378	106.609	101.233	154.872	157.93	75.5561	180.489	203.061	191.544	774.434	382.804	228.323	384.662	178.789	157.429	145.473	167.211	237.469	121.4	139.459	283.38	147.643	120.315	205.389	262.335	358.643	289.272	219.488	363.954	167.931	283.593	107.29	132.496	248.838	158.739	157.203	108.378
Q12904	58.2997	81.9133	71.4421	38.5176	52.9978	82.5281	62.3704	78.9534	85.3131	29.0874	26.9561	29.2917	26.9805	25.5361		37.0045	45.6527	37.8457	123.246	85.6353	81.1529	103.23	58.6246	59.1507	80.7731	59.1159	73.7665	38.6547	42.9685	44.3816	35.8879	37.2987		45.3497	42.4244	54.5747	58.2997	81.9133	71.4421	38.5176	52.9978	82.5281	62.3704	78.9534	85.3131	29.0874	26.9561	29.2917	26.9805
Q13155	38.3467	91.6339	54.4767	25.4778	60.1225	122.53	58.4699	27.559	77.6885	35.7576	36.5015	42.3489	71.8442	28.2171		55.1273	29.1216	82.9993	173.788	51.0192	70.8167	72.6182	83.6854	63.2959	92.8819	105.403	143.686	57.5219	73.0525	75.0199	54.3746	61.8904	121.713	59.3338	63.632	66.5631	38.3467	91.6339	54.4767	25.4778	60.1225	122.53	58.4699	27.559	77.6885	35.7576	36.5015	42.3489	71.8442
Q16352	115.329	396.581	317.262	259.486	336.849	133.659	138.172	133.746	362.784	821.072	591.458	1399.45	573.758	1415.77	415.327	850.034	1099.21	371.081	48.8418	402.869	171.431	346.925	166.101	1611.77	94.73	56.2634	83.6441	1517.43	1957.16	1443.71	1058.86	1821.91	375.912	1411.58	1705.2	1896.53	115.329	396.581	317.262	259.486	336.849	133.659	138.172	133.746	362.784	821.072	591.458	1399.45	573.758
O00170	38.9503	38.7699	43.5403	38.4862	28.0007	35.3425	45.3296	56.3776	48.8293	39.5148	31.1196	29.2213	30.1785		17.5577	42.8116	31.9462	23.7662	41.8452	18.7799	40.8295	53.7174	22.3289	24.3031	49.807	26.4838	35.1601	21.3215	18.2027	32.6143	24.0027	24.6478		42.9331	33.7737	26.0508	38.9503	38.7699	43.5403	38.4862	28.0007	35.3425	45.3296	56.3776	48.8293	39.5148	31.1196	29.2213	30.1785
P14550	294.399	346.265	268.27	288.709	535.605	420.918	426.6	225.133	439.848	234.836	159.481	188.775	173.904	154.597	78.1937	243.747	338.588	310.626	178.869	447.299	485.918	425.497	385.102	216.302	489.054	381.186	130.626	267.707	439.08	328.731	266.993	314.578	719.289	199.867	315.364	323.309	294.399	346.265	268.27	288.709	535.605	420.918	426.6	225.133	439.848	234.836	159.481	188.775	173.904
C9JRZ8																						5.28391															0	0	0	0	0	0	0	0	0	0	0	0	0
Q04828	45.8379	36.0994	88.8188	85.741	44.2041	132.854	34.2929	63.5856	42.9731	41.7539	65.0161	81.9163	45.8167	133.174	70.7629	38.684	68.2368	81.0642	1346.51	120.998	78.8369	114.159	150.529	2033.19	46.3806	108.706	349.147	86.6321	146.982	150.73	98.7722	217.003	183.146	104.634	79.7473	81.4477	45.8379	36.0994	88.8188	85.741	44.2041	132.854	34.2929	63.5856	42.9731	41.7539	65.0161	81.9163	45.8167
P52895	29.3212		84.6759	21.1538	56.1747	50.1907	47.7551	38.6012	37.8015	53.8987	31.5507	23.5042	19.9883			71.4411	39.1716	17.3205	324.34	58.9636	139.939	887.08	127.882	65.6845		85.9829	133.269	48.6148			74.2865				67.0836		29.3212	0	84.6759	21.1538	56.1747	50.1907	47.7551	38.6012	37.8015	53.8987	31.5507	23.5042	19.9883
P42330	38.8656	37.8159	56.4296	54.4773	198.43	61.7467	104.892	320.952	73.0031	34.6769	49.4278	40.3667	12.9493	24.4378	9.55738	58.0276	115.491	27.6004	548.921	70.0864	83.531	469.118	72.0525	91.6494	119.634	46.6926	292.616	94.5401	50.3017	96.9354	43.817	38.0877	107.83	109.658		86.2676	38.8656	37.8159	56.4296	54.4773	198.43	61.7467	104.892	320.952	73.0031	34.6769	49.4278	40.3667	12.9493
P17516	77.2307	70.811	103.675	130.111	93.1989	51.0569	55.241	143.621	46.901	145.086	230.623	177.559	90.8624	126.042	88.3715	46.5755	96.1481	146.766	34.8613	43.9047		55.0898	30.5072	56.7908			68.2986			42.87	67.8937						77.2307	70.811	103.675	130.111	93.1989	51.0569	55.241	143.621	46.901	145.086	230.623	177.559	90.8624
Q02952	1519.86		316.384	648.344	140.959		76.5546	103.216		188.532	114.613	210.445	186.278	175.515	213.904	163.497	76.9579	166.385	237.511	166.34	162.299	120.338	208.667	232.914	216.561	243.16	116.539	480.594	217.242	312.644	361.173	386.304	209.073	422.327	479.037	234.388	1519.86	0	316.384	648.344	140.959	0	76.5546	103.216	0	188.532	114.613	210.445	186.278
Q9Y2D5	94.6057	101.757	43.608	64.8605		39.2187	44.6026		53.6388	368.29	285.965	255.718	167.461	81.7566	113.21	284.541	140.08	80.4929			34.6341	57.209	55.978	30.8668	78.6702	42.1082	34.2265	226.724	134.294	228.781	231.875	325.744	84.5862	406.974	213.606	196.889	94.6057	101.757	43.608	64.8605	0	39.2187	44.6026	0	53.6388	368.29	285.965	255.718	167.461
P00352	558.904	339.473	552.939	642.428	917.872	757.604	443.07	64.9345	214.245	1775.14	866.843	1099.68	586.034	362.693	427.327	798.809	1340.05	425.793	139.613	1458.2	966.268	90.9988	289.076	485.522	395.815	232.095	84.5199	786.107	1096.01	917.042	692.73	692.246	568.191	793.832	541.019	702.29	558.904	339.473	552.939	642.428	917.872	757.604	443.07	64.9345	214.245	1775.14	866.843	1099.68	586.034
O94788	95.9908	44.7419	78.2703		15.0453		62.5557	63.6624	55.5537	175.883	259.226	298.801	135.646	22.2602	49.5778	101.685	130.473	43.8097	32.6166	44.024	34.228	44.2369	35.007	38.7896	24.205	19.9555	33.9236	46.6025	42.5929	52.8925	52.5452	47.1451		63.5064	54.6107	48.0016	95.9908	44.7419	78.2703	0	15.0453	0	62.5557	63.6624	55.5537	175.883	259.226	298.801	135.646
P47895	60.2801	70.1055	71.8633	42.7843	68.3892	81.9071	50.7218	103.343	81.3875	65.5216	94.5684	87.5687		178.986		54.1669	51.2347		31.4883	24.776	36.0267		29.8601	23.8474	23.5945	27.8405	17.8366	22.3784	21.0458	19.4505	23.5079	27.498	65.2893		31.2733	19.6856	60.2801	70.1055	71.8633	42.7843	68.3892	81.9071	50.7218	103.343	81.3875	65.5216	94.5684	87.5687	0
P30837	208.1	117.038	200.653	101.166	165.254	144.57	223.552	116.665	104.017	131.482	159.556	120.347	82.7366	111.487	67.3297	125.707	235.054	64.1056	70.9476	107.006	89.076	76.3324	95.2124	69.9597	272.147	114.77	81.7511	63.3817	101.903	199.418	120.008	60.0488		70.2021	97.6937	108.968	208.1	117.038	200.653	101.166	165.254	144.57	223.552	116.665	104.017	131.482	159.556	120.347	82.7366
P30838			21.0165				16.2592										245.52		1590.67		135.854			1491.99		121.212			33.9914	28.0887			65.9334	31.1293		74.7389	0	0	21.0165	0	0	0	16.2592	0	0	0	0	0	0
P51648	166.27	111.739	1808.25	127.933	1428.58	1928.83	1613.77	107.014	4053.6	1783.3	1902.83	2109.51	1730.19	70.6962	5987.27	1884.02	3086.49	3261.09	91.1352	83.4899	91.1777	72.6996	99.6015	257.388	67.8339	84.606	68.7655	128.457	133.462	207.777	120.535	154.949	182.127	162.858	107.548	173	166.27	111.739	1808.25	127.933	1428.58	1928.83	1613.77	107.014	4053.6	1783.3	1902.83	2109.51	1730.19
P43353					31.3858		31.1871			69.3077	27.0257						50.6427												46.902		36.4436		47.0612	46.1205			0	0	0	0	31.3858	0	31.1871	0	0	69.3077	27.0257	0	0
P30038	56.806	36.2031		36.4841	55.0232	31.9259	74.7278		57.4073				23.9673			29.0603	37.8717	39.8726	77.446	47.5932	101.991	307.308	55.1057	49.7038	68.5206	48.1875	66.1979	45.9026	84.8911	46.7673	69.9429	75.8182	106.55	57.5819	62.963	56.853	56.806	36.2031	0	36.4841	55.0232	31.9259	74.7278	0	57.4073	0	0	0	23.9673
P49419	197.891	303.494	171.176	149.512	145.454	95.0413	196.951	80.5635	118.948	105.568	76.8799	63.4798	71.8641	53.5719	102.553	67.2796	122.297	99.9899	37.7183	120.829	86.938	135.086	54.3658	66.7752	87.0525	87.5908	52.3136	97.4443	112.674	104.497	97.9304	101.354	235.286	102.879	112.36	103.138	197.891	303.494	171.176	149.512	145.454	95.0413	196.951	80.5635	118.948	105.568	76.8799	63.4798	71.8641
P49189	294.627	324.128	228.172	208.529	209.441	206.978	274.923	53.9748	84.9911	390.547	344.41	484.904	212.651	145.663	99.1226	290.962	393.55	205.953	195.525	173.385	387.103	207.163	216.098	157.565	583.72	132.957	271.934	241.38	406.514	269.749	242.412	247.592	236.686	277.916	204.254	242.727	294.627	324.128	228.172	208.529	209.441	206.978	274.923	53.9748	84.9911	390.547	344.41	484.904	212.651
P02769	5736.95	5440.55	5030.99	4931.64	6212.3	6328.69	5880.59	5434.12	5324.17	4947.25	6015.89	5189.09	4896.08	4878.2	4789.2	5197.88	5201.27	5453.82	1537.96	1658.39	1539.38	1597.21	1883.04	2136.59	1811.98	1681.6	1632.76	1742.8	1892.94	1682.89	1927.52	1860.26	1003.61	1576.69	1755.22	1603.81	5736.95	5440.55	5030.99	4931.64	6212.3	6328.69	5880.59	5434.12	5324.17	4947.25	6015.89	5189.09	4896.08
P02768	13671.4	12250.8	14783	17032.8	15869.1	13347.2	11792.1	16763.3	10656.8	13836.6	16267.4	15353.8	14116.1	13771.8	15949.6	13588.5	13367	14538.8	12075	15897.2	14099.3	13206.3	12707.4	13836.5	14719.4	17060	11600.2	19306.5	18106	19922.3	15285.1	15339.2	12919.7	16462.1	18788.2	14305.4	13671.4	12250.8	14783	17032.8	15869.1	13347.2	11792.1	16763.3	10656.8	13836.6	16267.4	15353.8	14116.1
P05062	44.4035		47.0359		14.799	14.9354	34.4186			27.035	26.9986	20.9934				15.3988	12.2057		147.291	117.175	147.622	169.649	94.3657	121.064	81.0621	186.027	178.276	63.971	82.4795	111.623	68.9639	75.3258	108.154	75.8949	55.0996	74.69	44.4035	0	47.0359	0	14.799	14.9354	34.4186	0	0	27.035	26.9986	20.9934	0
P15121	228.59	228.58	327.578	281.871	511.567	764.339	344.749	85.9878	222.675	201.588	172.184	294.499	303.996	162.982	123.694	204.451	471.807	356.268	340.333	249.362	176.426	1427.52	159.321	75.2773	414.749	126.748	101.763	187.309	453.572	244.089	278.687	212.579	227.933	163.236	195.187	247.881	228.59	228.58	327.578	281.871	511.567	764.339	344.749	85.9878	222.675	201.588	172.184	294.499	303.996
Q9BT22	37.5356	88.9027	51.9778	47.1866	48.1162	79.64	90.3985		33.0473	27.1581	26.4395	24.334		28.864			29.1458	59.526			29.8018	39.3702	31.1702		30.7202	22.4121	21.7886		18.7883	21.3712							37.5356	88.9027	51.9778	47.1866	48.1162	79.64	90.3985	0	33.0473	27.1581	26.4395	24.334	0
Q96L96	302.463	579.159	203.749	374.438	377.083	576.341	465.082	541.13	456.674	286.752	195.034	274.965	251.189	251.623	473.375	316.306	322.37	407.979	373.57	436.76	498.908	617.803	416.478	399.517	435.156	429.31	697.936	506.071	376.25	475.08	526.718	420.484	388.82	436.305	439.494	321.368	302.463	579.159	203.749	374.438	377.083	576.341	465.082	541.13	456.674	286.752	195.034	274.965	251.189
Q96Q42	736.873	2609.1	764.762	469.719	731.356	1088.3	1212.41	926.354	951.281	489.286	287.013	244.332		143.865	106.636	354.085	439.156	305.262	658.233	638.742	400.071	492.817	377.201	304.417	207.189	314.093	465.702		171.041	132.566		173.856	360.762	168.616	178.745	104.706	736.873	2609.1	764.762	469.719	731.356	1088.3	1212.41	926.354	951.281	489.286	287.013	244.332	0
P02760	180.94	220.148	250.079	544.498	353.724	176.559	123.178	300.712	155.793	273.612	499.919	356.917	172.089	177.47	214.57	272.889	220.609	161.329	18.7146	172.58	134.655	34.9411	243.213	56.4603	288.167	255.427	88.1115	169.372	170.533	250.836	215.987	354.481	211.172	199.525	329.004	174.716	180.94	220.148	250.079	544.498	353.724	176.559	123.178	300.712	155.793	273.612	499.919	356.917	172.089
P19021	238.33	314.744	491.13	156.997		275.51	443.831							191.966													72.2174								57.1065		238.33	314.744	491.13	156.997	0	275.51	443.831	0	0	0	0	0	0
Q9H4A4	343.774	343.439	189.452	135.896	188.691	129.123	224.527	74.6004	152.614	174.23	141.244	177.64	96.6351	131.637	81.131	123.78	202.847	117.576	246.858	152.897	179.478	161.512	163.321	110.982	155.766	163.73	157.899	140.671	183.826	223.84	120.894	161.455	224.475	151.327	161.904	152.449	343.774	343.439	189.452	135.896	188.691	129.123	224.527	74.6004	152.614	174.23	141.244	177.64	96.6351
P28838	816.859	973.129	718.24	592.435	1154.07	1147.4	908.595	548.392	1516.43	524.169	489.321	386.091	397.213	453.896	193.832	378.186	645.594	373.559	218.934	338.75	369.149	573.229	319.07	238.407	868.596	350.546	310.781	339.203	994.407	306.88	361.689	391.955	392.188	385.208	273.342	412.864	816.859	973.129	718.24	592.435	1154.07	1147.4	908.595	548.392	1516.43	524.169	489.321	386.091	397.213
P30533	31.8053	78.6236	47.5576	32.7839	40.3891	59.3901	59.1249	88.0186	71.1611		15.8805		14.2796				26.1632	19.6824	67.129	61.1025	58.8364	145.895	54.7002	41.6842		58.0919	41.4274	26.2078	28.8305	30.142	15.195				32.0767	42.0778	31.8053	78.6236	47.5576	32.7839	40.3891	59.3901	59.1249	88.0186	71.1611	0	15.8805	0	14.2796
Q9BXX3	314.699	123.958	247.584	167.259	60.7956	224.577	255.421		235.019	108.632	167.006	217.28	124.569	74.1919	79.5338	114.329	68.9206		402.167	294.195	251.628	344.722	258.827	227.168	167.958	307.819	535.206		191.024		110.661	128.756			139.126	246.297	314.699	123.958	247.584	167.259	60.7956	224.577	255.421	0	235.019	108.632	167.006	217.28	124.569
Q9BXX2	255.304		210.592	287.829	132.742	418.309	171.503	116.514	200.847	107.689	107.45				117.163			360.944	222.255	189.435	116.355	207.443	176.572		200.821	197.666	100.821	88.0316							47.3803		255.304	0	210.592	287.829	132.742	418.309	171.503	116.514	200.847	107.689	107.45	0	0
P39687	227.444	285.902	204.966	104.674	204.348	141.361	191.016	281.499	311.321	163.522	135.859	101.301	127.494	129.566	95.6199	131.487	185.975	182.338	131.907	230.493	246.889	348.307	178.995	162.324	209.661	80.5709	129.554	101.921	227.752	175.296	127.052	114.09	112.457	137.269	129.362	149.252	227.444	285.902	204.966	104.674	204.348	141.361	191.016	281.499	311.321	163.522	135.859	101.301	127.494
Q92688	159.433	83.3004	112.202	180.879	59.459	76.9724	89.4457	122.061	227.947	96.0588	70.1579	87.3966	93.7732	62.4919	93.1069	114.618	90.6895	49.6164	138.216	69.2808	141.652	72.835	99.4705	140.68	165.486	112.914	111.133	77.5005	80.7979	84.2453	88.8371	100.052	57.4719	98.5561	96.4921	106.477	159.433	83.3004	112.202	180.879	59.459	76.9724	89.4457	122.061	227.947	96.0588	70.1579	87.3966	93.7732
O95626	7.87343					23.2306		8.34889								5.80245	7.0724			11.0194	4.72019		4.09346			17.4571	11.9187	5.24586			4.58992			5.89604		7.37561	7.87343	0	0	0	0	23.2306	0	8.34889	0	0	0	0	0
Q9BTT0	41.7217	33.4669	47.7192	20.0247	26.9319	33.4041	54.1208	41.5478	28.2146	20.9326	35.6999	29.6965		14.4753			12.4196		82.5712	58.4632	82.0864	74.2587	63.355	89.5738	106.534	54.732	57.0934	35.7391	59.8006	29.1619	27.7693	42.9377		35.2442	42.2427	33.2158	41.7217	33.4669	47.7192	20.0247	26.9319	33.4041	54.1208	41.5478	28.2146	20.9326	35.6999	29.6965	0
P54802	49.5984	568.903	158.019	104.834	129.123	180.793	132.428	64.5669			45.5828						117.365		101.814	88.4271		168.46		74.2482		64.317	92.0223	30.8566	51.0419	43.1023						44.7803	49.5984	568.903	158.019	104.834	129.123	180.793	132.428	64.5669	0	0	45.5828	0	0
P03950	19.2765	18.3615	16.3148	20.5426	13.6759	19.4696	24.9132	35.9479		27.9553	16.834	14.7592	16.4281	9.99395	15.941	19.0206	40.511	18.4308		22.0426	12.9294	12.0709	16.7463	8.64694	20.5315	17.6789	7.70227		18.427		18.9068	23.1947	35.9073	15.7322	15.1735	12.4083	19.2765	18.3615	16.3148	20.5426	13.6759	19.4696	24.9132	35.9479	0	27.9553	16.834	14.7592	16.4281
P01019	99.2796	29.4146	87.4842	227.04	87.6947	48.3778	43.9828	67.678	33.0362	165.584	175.11	165.449	129.644	136.37	166.29	126.42	65.4406	58.0273	58.8192	93.309	62.1765	34.9118	111.811	79.876	66.4274	158.047	78.8394	143.582	147.369	139.967	139.917	185.904	109.694	149.521	219.067	91.8225	99.2796	29.4146	87.4842	227.04	87.6947	48.3778	43.9828	67.678	33.0362	165.584	175.11	165.449	129.644
P16157	207.166	181.561	227.398	144.851		137.672	168.844	231.864	212.325	234.394	540.275	432.499	784.226	849.826	1300.73	262.548	251.912	237.798	84.7073	248.151		106.244	103.188	164.46		372.642	335.294	339.952	1294.44	397.49	1354.14	853.09	873.986	601.225	796.989	438.063	207.166	181.561	227.398	144.851	0	137.672	168.844	231.864	212.325	234.394	540.275	432.499	784.226
Q86XL3						26.652										51.3972	55.6073																				0	0	0	0	0	26.652	0	0	0	0	0	0	0
Q9P2S6	159.763	177.558	119.269	137.742	95.2625	169.36	147.179				39.3443	44.3318	81.1719		49.3971	114.112	40.8569		267.839	192.351			201.126	221.046	129.495	118.935	153.784		77.6046				185.621				159.763	177.558	119.269	137.742	95.2625	169.36	147.179	0	0	0	39.3443	44.3318	81.1719
Q99873	128.133	114.819	72.51	68.0578	109.745	169.654	118.462	47.8941	91.3715	103.986	48.0399	47.9943	44.9661	27.7987	26.7203	69.2997	78.0905	55.5846	99.0851	82.198	124.916	107.667	133.565	143.184	97.0425	106.693	176.897	73.5947	78.9031	78.4707	59.7423	79.4797	300.332	73.1209	70.308	79.4295	128.133	114.819	72.51	68.0578	109.745	169.654	118.462	47.8941	91.3715	103.986	48.0399	47.9943	44.9661
O14744						97.8311							34.4104						79.6171	76.7704	128.601	119.211	93.6421	165.57	89.712	113.947	138.897	96.4579	114.38	94.5092	107.996	96.0219	246.886	90.2963	110.865	105.734	0	0	0	0	0	97.8311	0	0	0	0	0	0	34.4104
Q6UB98	234.344	448.864	334.201	131.217	138.134	392.892	324.617	206.521	170.238	240.135	535.256	877.476	1310.23	2786.41	2643.59	233.484	390.138	251.237	288.265	183.122	287.168	275.78	190.581	232.529	234.919	239.641	229.89	642.307	757.174	546.388	1139.14	479.566	482.738	351.303	488.403	338.969	234.344	448.864	334.201	131.217	138.134	392.892	324.617	206.521	170.238	240.135	535.256	877.476	1310.23
Q6P6B7	85.0282	125.113	145.95		126.621	92.2145	88.8265	187.664	148.309	71.6438	60.1128	70.5525	59.8981	77.5123	52.9189	110.769	125.028	50.2718	24.4023	33.8446		44.5311	29.6088	28.4676	98.2819			28.0819	43.7552	62.5586	43.4308	28.5593		26.1085		71.5683	85.0282	125.113	145.95	0	126.621	92.2145	88.8265	187.664	148.309	71.6438	60.1128	70.5525	59.8981
Q9UPS8	682.923	299.05	397.033	265.816		553.076	133.226	224.554	220.836	327.176	526.93	292.533	263.669	182.781	282.913	208.202	205.535	346.655		187.534		75.8544	440.694	410.785	249.901	1137.05		354.089	306.141	648.467	404.217	722.83		856.933	336.394	304.796	682.923	299.05	397.033	265.816	0	553.076	133.226	224.554	220.836	327.176	526.93	292.533	263.669
Q8N283	500.129	336.28	359.72	273.291	494.707	436.798	585.405	182.678	384.224	269.911	317.241	436.265	371.593	508.956	548.655	287.007	346.922	393.074	258.826	349.828	248.297	275.878	242.106	297.833	387.39	259.58	235.036	208.708	251.718	547.473	206.715	142.412	434.09	317.013	180.505	310.008	500.129	336.28	359.72	273.291	494.707	436.798	585.405	182.678	384.224	269.911	317.241	436.265	371.593
A6NC57										69.0966	79.1207	126.734				101.267	39.8364																				0	0	0	0	0	0	0	0	0	69.0966	79.1207	126.734	0
P01008	739.552	242.698	524.406	1023.03	393.117	289.8	294.721	1051.41	210.238	1015.84	848.793	945.521	586.745	627.365	691.026	898.807	518.247	396.934	331.476	444.534	491.421	367.919	536.3	647.335	332.185	695.731	428.923	673.86	750.762	670.476	654.346	773.833	240.293	642.029	909.722	467.189	739.552	242.698	524.406	1023.03	393.117	289.8	294.721	1051.41	210.238	1015.84	848.793	945.521	586.745
Q9UJ72					44.5261																	424.16															0	0	0	0	44.5261	0	0	0	0	0	0	0	0
P50995	510.528	508.642	651.51	220.275	656.671	477.57	651.848	346.567	532.535	542.581	331.575	380.675	275.853	245.548	156.141	419.219	678.76	462.628	598.867	576.021	388.218	672.723	513.296	558.032	780.267	578.772	265.143	622.463	479.879	511.152	420.769	538.376	472.223	543.189	531.253	500.078	510.528	508.642	651.51	220.275	656.671	477.57	651.848	346.567	532.535	542.581	331.575	380.675	275.853
P04083	1585.01	2751.55	1415.4	923.267	2416.87	1340.56	3066.82	1679.23	1924.56	1992.7	1464.79	1458.77	1207.01	794.75	660.042	2130.65	1825.91	1570.99	2147.53	1565.23	1567.03	1289.88	1940.6	2908.16	1505.26	1973.77	1314.02	2200.25	1675.69	1939.23	1812.63	1860.68	1973.51	1974.38	2227.84	2010.24	1585.01	2751.55	1415.4	923.267	2416.87	1340.56	3066.82	1679.23	1924.56	1992.7	1464.79	1458.77	1207.01
P07355	2644.67	2238.01	1936.34	2030.47	3166.58	1071.79	2410.75	2043.99	2518.96	3714.26	3266.04	2897.4	2963.1	1656.87	2218.79	3433.25	3301.96	1978.86	3320.45	2531.54	2571.14	2546.36	3080.83	2295.94	2633.16	2692.51	2570.65	4307.98	2760.25	3839.72	3231.74	3797.27	5048.72	4154.02	3734.62	3918.92	2644.67	2238.01	1936.34	2030.47	3166.58	1071.79	2410.75	2043.99	2518.96	3714.26	3266.04	2897.4	2963.1
P12429	110.649	82.1909	569.961	181.841	310.924	75.5488	148.021	303.418	71.5686	1165.52	853.582	417.356	490.005	191.047	339.132	836.114	595.875	194.663	457.739	363.995	173.488	86.5358	707.27	650.968	89.2264	443.078	128.618	1151.13	563.846	853.867	1032.33	1351.94	1168.22	1253.12	919.81	642.99	110.649	82.1909	569.961	181.841	310.924	75.5488	148.021	303.418	71.5686	1165.52	853.582	417.356	490.005
P09525	813.532	510.952	1059.11	497.364	1164.77	250.915	630.654	158.694	359.618	1072.43	737.845	780.732	480.332	366.013	265.637	707.28	753.456	420.398	643.179	1163.26	527.957	899.584	814.325	661.721	576.56	460.793	971.296	1031.5	949.18	1001.65	875.821	1114.86	1291.19	1046.78	842.718	1025.26	813.532	510.952	1059.11	497.364	1164.77	250.915	630.654	158.694	359.618	1072.43	737.845	780.732	480.332
P08758	1670.23	1149.37	1281.21	1207.89	1657.68	1054.55	1674.4	591.979	917.481	1755.01	1303.57	1486.64	958.133	861.288	861.673	1775.81	1830.71	1360.31	1328.09	1389.29	1744.49	1360.16	1850.87	1202.19	1811.94	1696.73	1350.64	1953.34	1973.1	2188.9	1808.13	2024.87	1928.54	2000.29	1979.5	2243.22	1670.23	1149.37	1281.21	1207.89	1657.68	1054.55	1674.4	591.979	917.481	1755.01	1303.57	1486.64	958.133
P08133	1547.19	278.561	1514.66	1600.95	681.972	304.867	630.671	472.604	923.636	1631.47	1486.75	1728.25	855.82	735.54	542.978	1284.61	1065.78	517.217	618.642	833.825	1137.52	941.475	1933.39	1130.38	2788.95	1569.32	809.17	1841.15	1855.64	1773.18	1841.52	1880.34	1780.51	1762.07	1965.99	2011.86	1547.19	278.561	1514.66	1600.95	681.972	304.867	630.671	472.604	923.636	1631.47	1486.75	1728.25	855.82
P20073	217.086	517.797	255.782	118.651	262.779	301.261	330.711	119.177	171.077	310.264	162.952	213.183	161.571	131.475	156.253	218.062	311.079	197.601	394.521	362.448	269.559	298.055	279.072	276.802	474.56	273.27	200.107	249.959	319.635	336.659	271.983	250.655	372.296	317.002	291.655	298.823	217.086	517.797	255.782	118.651	262.779	301.261	330.711	119.177	171.077	310.264	162.952	213.183	161.571
O75106	320.703	396.182	265.499	185.39	321.559	336.695	302.055	509.705	3634.82	437.878	302.425	342.809	332.306	278.955	228.894	518.026	249.674	259.532	199.896	312.887	307.41	195.89	208.717	228.278	511.935	462.933	319.053	406.881	297.69	663.365	426.859	243.154	168.732	338.942	376.839	502.867	320.703	396.182	265.499	185.39	321.559	336.695	302.055	509.705	3634.82	437.878	302.425	342.809	332.306
P21397	440.254	1718.46	509.628	203.726	904.479	214.151	924.321	958.872	198.776	572.985	403.355	347.285	336.886	258.186	284.634	455.521	608.046	345.969	299.692	395.528	347.589	1141.03	250.21	391.831	140.422	316.662	294.041	722.473	476.574	913.388	555.693	530.141	754.814	582.565	551.1	806.061	440.254	1718.46	509.628	203.726	904.479	214.151	924.321	958.872	198.776	572.985	403.355	347.285	336.886
P27338	21.5212			55.2609	35.9505	13.5604	34.0836		34.9042	100.427	80.353	87.8313	33.6334			73.9327	88.6263		28.4035	22.8198	22.6298		31.112	23.1738	17.5133		13.4237	116.138	103.247	119.445	103.929	127.508	250.603	118.25	119.601	58.3137	21.5212	0	0	55.2609	35.9505	13.5604	34.0836	0	34.9042	100.427	80.353	87.8313	33.6334
Q10567	229.896	256.274	152.287	136.003	271.136	204.801	173.574	105.719	268.928	128.538	120.488	145.432	138.579	206.034	159.717	108.059	205.685	209.057	239.939	203.378	240.796	361.072	219.636	163.769	276.299	220.693	264.872	130.582	201.931	168.545	182.059	115.129	188.63	128.575	137.303	179.159	229.896	256.274	152.287	136.003	271.136	204.801	173.574	105.719	268.928	128.538	120.488	145.432	138.579
O43747	176.36	213.491	137.845	194.408	204.432	178.3	155.331		91.7032	93.1393	115.501	123.121	62.162	168.942	66.613	66.7856	123.953	97.1698	133.468	75.1224	59.607	154.303	66.4168	87.6641	61.8578	78.3982	94.0554	61.2299	76.7088	90.8569	83.2952	69.3626		67.7504	74.3682	80.9478	176.36	213.491	137.845	194.408	204.432	178.3	155.331	0	91.7032	93.1393	115.501	123.121	62.162
Q9BXS5	39.0839	33.7139		23.1467	28.9945	23.0722	33.8271	42.1265	72.0122	110.926	78.0942	68.529	67.0183	38.0064	44.0412	64.6754	41.2094	31.916	21.5679	26.9373	41.1234	48.8641	34.9877	21.2209	32.8155	25.9231	29.8196	103.718	68.5339	68.4665	151.511	62.5321		62.3169	124.038	67.6507	39.0839	33.7139	0	23.1467	28.9945	23.0722	33.8271	42.1265	72.0122	110.926	78.0942	68.529	67.0183
O95782	202.917	436.753	250.262	464.903	322.438	410.882	295.643	228.046	212.901	261.26	208.908	231.653	152.609	113.824	80.5038	185.991	268.608	212.195	236.424	175.682	235.865	295.581	199.616	184.959	213.393	195.336	369.861	146.496	165.512	161.203	147.829	155.649	82.8117	163.994	180.912	152.955	202.917	436.753	250.262	464.903	322.438	410.882	295.643	228.046	212.901	261.26	208.908	231.653	152.609
O94973	272.184	388.044	165.677	237.405	345.356	306.215	322.179	149.547	233.348	290.487	242.17	239.98	146.968	478.577	127.405	222.817	325.782	249.484	139.095	205.984	190.978	163.834	161.724	169.251	153.333	234.372	176.596	254.442	171.705	270.444	277.447	205.025	226.357	242.63	262.264	221.663	272.184	388.044	165.677	237.405	345.356	306.215	322.179	149.547	233.348	290.487	242.17	239.98	146.968
P63010	425.249	426.485	642.853	339.093	488.909	592.259	549.152	377.907	770.679	740.191	835.581	1034.99	1653.44	1675.06	1130.04	995.493	1106.91	1132.95	189.547	302.704	235.184	259.649	295.572	342.514	200.705	399.935	375.993	318.039	709.561	526.854	740.477	688.264	408.239	475.199	696.493	376.295	425.249	426.485	642.853	339.093	488.909	592.259	549.152	377.907	770.679	740.191	835.581	1034.99	1653.44
Q96CW1	75.5914	104.949	57.1125	89.4002	169.416	74.01	80.0717		122.626	85.3168	44.9509	33.1839				36.7939	123.893	40.6829	64.3601	58.4253	71.2142	73.5227	80.4347	51.6548	63.3689	77.6386	92.2967	62.7845	97.46	70.2617	53.3437	49.4628	121.884	53.7735	53.8481	74.4374	75.5914	104.949	57.1125	89.4002	169.416	74.01	80.0717	0	122.626	85.3168	44.9509	33.1839	0
P53680	19.0316	15.1009	19.6056	16.8449	40.3284	27.3491	19.7078		22.2437	19.4346	16.0091	20.3035				25.3973	18.9654	8.08568			8.73408						9.62654	11.1647	13.7415	6.70888	16.3048	11.8685			8.1095		19.0316	15.1009	19.6056	16.8449	40.3284	27.3491	19.7078	0	22.2437	19.4346	16.0091	20.3035	0
Q13367	52.2811	48.2621			100.153		49.8773	54.4075		226.017		67.0694	81.6624		85.5147	152.499	128.11	48.2056	139.485	79.3404	96.5423	139.399	53.151	55.1419	41.4086	111.673	46.1112	174.433	117.639	156.243	189.832	146.804	538.242	128.427	264.648	195.394	52.2811	48.2621	0	0	100.153	0	49.8773	54.4075	0	226.017	0	67.0694	81.6624
Q92572	7.82313	13.1812																																			7.82313	13.1812	0	0	0	0	0	0	0	0	0	0	0
P50583	14.4621	18.1914	10.5799		31.2467	23.8108	16.4233		11.7969	11.114						17.1882	12.1576		7.80333	12.9194	18.2406	24.0261	5.5775	14.4811	28.9432	14.6359	25.7256		8.24136	10.5282	9.84162	5.85535	11.8254	10.3917	6.86623	17.944	14.4621	18.1914	10.5799	0	31.2467	23.8108	16.4233	0	11.7969	11.114	0	0	0
P27695	163.323	151.055	212.139	114.986	83.2496	134.192	138.088	128.758	186.623	126.673	99.5402	113.428	60.7257	57.6754	45.9308	75.6127	82.4638	64.1656	185.6	109.185	258.452	157.608	168.761	263.532	283.213	133.4	177.585	116.902	108.155	121.966	114.97	81.678	270.907	102.642	86.4668	150.213	163.323	151.055	212.139	114.986	83.2496	134.192	138.088	128.758	186.623	126.673	99.5402	113.428	60.7257
P02647	1998.63	2073.75	246.237	2980.25	2206.83	2269.09	1235.98	2810.46	1625	2422.73	2717.74	221.822	2478.81	1959.9	2811.92	2343.16	2073.33	3011.04	885.733	1211.59	1494.83	1183.85	1667.41	1195.23	2019.55	2140.46	1121.34	2108.31	1904.6	2069.12	2632.88	2491.93	541.726	2794.52	2329.87	1202.2	1998.63	2073.75	246.237	2980.25	2206.83	2269.09	1235.98	2810.46	1625	2422.73	2717.74	221.822	2478.81
P02652	252.183	467.918	18.1942	482.157	321.135	359.833	186.894	482.595	258.629	455.076	247.76	43.5942	495.791	179.914	742.229	397.018	362.86	708.253	38.7495	60.7971	49.5356	28.7537	56.5613	62.058	48.9904	87.2271	35.454	93.0395	45.5319	85.086	147.981	88.3998	31.6265	66.5966	73.5309	23.3739	252.183	467.918	18.1942	482.157	321.135	359.833	186.894	482.595	258.629	455.076	247.76	43.5942	495.791
P06727	285.812	399.958	424.211	850.959	675.253	652.881	505.885	733.393	1921.59	887.286	1102.27	963.896	2712.08	1465.89	2334.54	1021.45	1045.75	2716.76	213.219	475.177	366.813	181.254	459.418	439.609	323.702	842.351	439.243	957.597	1201.16	866.907	1210.53	1184.52	273.239	771.711	1141.53	634.792	285.812	399.958	424.211	850.959	675.253	652.881	505.885	733.393	1921.59	887.286	1102.27	963.896	2712.08
Q0VD83																			44.0872		44.8431	119.037		48.813				51.1056		140.912	68.305			50.0461	86.8061	108.089	0	0	0	0	0	0	0	0	0	0	0	0	0
P02654	38.1149	56.8262	55.8263	68.8297	60.4131	82.7431	15.1266	115.252	41.929	55.1026	53.8624	28.5594	53.8184	39.4805	43.6633	49.8514	54.4702	108.353													6.11338						38.1149	56.8262	55.8263	68.8297	60.4131	82.7431	15.1266	115.252	41.929	55.1026	53.8624	28.5594	53.8184
P02655	10.4085	22.244	21.2423	18.8399	27.0008	29.2872	11.0476	53.0234	7.45327	38.1308	31.4423	27.9876	36.3491	47.4434	67.6595	34.6539	21.8662	48.3338													5.51744	4.47434			7.33994		10.4085	22.244	21.2423	18.8399	27.0008	29.2872	11.0476	53.0234	7.45327	38.1308	31.4423	27.9876	36.3491
P02656	37.9848	87.5571	45.0536	45.4061	60.4228	118.835	36.7207	106.95	97.2186	120.528	177.168	60.68	187.383	138.517	345.154	165.382	134.143	283.712	25.8955	57.8757	19.4229	20.4139	50.3763	32.7076	45.8681	69.4041	46.6743	84.7014	106.702	75.6278	66.0139	144.039	50.752	92.274	86.3252	31.7169	37.9848	87.5571	45.0536	45.4061	60.4228	118.835	36.7207	106.95	97.2186	120.528	177.168	60.68	187.383
P05090	73.6414	83.3334	49.1556	84.5855	66.0545	87.8365	51.4585	71.5998	50.0639	58.6385	133.325	40.0459	105.226	110.681	177.483	58.917	58.9074	79.933	63.7674	84.2868	47.3816	53.7983	55.9515	82.8988	57.9825	79.123	35.9315	57.53	70.3566	69.1346	89.5366	65.8469	64.5127	67.9365	81.6034	57.5266	73.6414	83.3334	49.1556	84.5855	66.0545	87.8365	51.4585	71.5998	50.0639	58.6385	133.325	40.0459	105.226
P02649	204.227	60.1077	216.784	406.788	268.786	108.909	70.8364	170.796	72.2475	243.424	254.122	263.611	176.598	109.576	187.737	216.644	205.838	214.753	60.5489	120.151	84.2227	43.7033	84.7589	77.3449	86.7935	253.5	59.8127	145.554	325.614	211.48	182.511	216.429	83.283	210.48	183.169	239.871	204.227	60.1077	216.784	406.788	268.786	108.909	70.8364	170.796	72.2475	243.424	254.122	263.611	176.598
P02749	469.851	892.043	676.851	1392	1051.77	696.983	198.121	1772.99	543.635	581.565	1040.97	825.699	733.675	780.659	468.371	406.102	690.162	1194.86	234.172	726.694	544.699	409.151	1229.08	1209.18	503.399	1047.59	577.106	690.324	925.856	606.674	705.036	1022.95	181.008	726.899	903.645	390.561	469.851	892.043	676.851	1392	1051.77	696.983	198.121	1772.99	543.635	581.565	1040.97	825.699	733.675
Q9BQE5	32.5536	50.9703	29.5743	29.4784	48.3423	45.5134	54.4031	46.5585	30.9175				22.342			23.0132	40.9456	35.5707	32.6591	51.5987	58.1906	111.443	111.27	30.6693	44.6691	49.7032	41.712	12.8473	34.4519	30.9845	24.5281	32.3391		21.2947	23.8676	33.8792	32.5536	50.9703	29.5743	29.4784	48.3423	45.5134	54.4031	46.5585	30.9175	0	0	0	22.342
P07741	200.904	357.47	292.897	130.642	166.717	308.636	227.689	102.762	105.778	118.424	105.193	138.174	147.982	120.666	96.7127	156.371	103.684	119.455	66.8974	58.3222	60.5594	54.7984	58.7721	59.5622	69.0067	65.7594	50.2489	83.6705	76.8203	69.7327	83.0144	64.9551	65.8142	101.162	70.5114	56.1522	200.904	357.47	292.897	130.642	166.717	308.636	227.689	102.762	105.778	118.424	105.193	138.174	147.982
P29972	60.4954	684.568	72.9928	93.3671	78.4421	48.3239	210.39		39.7869	223.425	223.867	148.543	212.543	109.832	182.225	164.674	167.838	183.883	33.8839	79.3917	50.4902	82.7075	79.0039	36.4827	40.9687	52.72	13.6126	171.783	326.429	365.395	258.718	442.738	311.317	194.286	159.426	123.945	60.4954	684.568	72.9928	93.3671	78.4421	48.3239	210.39	0	39.7869	223.425	223.867	148.543	212.543
Q15041	34.3465	65.2459	47.6451	14.6883	65.9294	108.922	67.852	28.8929	23.4775	23.8952	41.2257	21.4219	27.2386	46.6828	22.5573	31.455	40.3099	29.6486	63.1205	42.2851	38.6413	24.7418	30.7637	20.5837	22.2719	38.6427	37.0552	21.7337	21.8509	5.16442	28.0993	24.4081		21.1755	9.94139	4.7895	34.3465	65.2459	47.6451	14.6883	65.9294	108.922	67.852	28.8929	23.4775	23.8952	41.2257	21.4219	27.2386
Q92747	171.688	70.3123	177.551	90.6259	203.923	45.1139	109.513	61.8694	109.229	86.8883	111.572	86.983	103.364			88.4124	120.754	84.2366	375.683	349.645	247.173	226.189	281.041	238.463	1014.66	331.131	322.767	363.729	605.561	543.112	365.196	375.524	196.515	582.967	623.274	830.776	171.688	70.3123	177.551	90.6259	203.923	45.1139	109.513	61.8694	109.229	86.8883	111.572	86.983	103.364
O15143	239.708	200.983	711.664	250.214	815.159	307.047	240.424	784.221	314.809	157.944	217.849	227.372	161.267	294.305	182.086	281.484	223.021	428.137	1064.83	439.934	479.1	341.432	622.368	747.996	620.964	398.755	400.481	260.09	265.907	276.861	239.998	303.437	446.741	240.123	240.5	313.718	239.708	200.983	711.664	250.214	815.159	307.047	240.424	784.221	314.809	157.944	217.849	227.372	161.267
P84077	182.439	388.31	272.067	82.1641	212.354	305.649	258.073	88.8878	135.744	166.344	95.5224	115.106	130.037	84.9147	85.8926	173.748	203.652	149.949	211.901	180.477	171.062	171.063	157.06	172.143	112.62	117.087	148.908	116.702	124.7	192.075	153.379	89.672	65.6087	91.0417	95.8266	114.963	182.439	388.31	272.067	82.1641	212.354	305.649	258.073	88.8878	135.744	166.344	95.5224	115.106	130.037
P18085	65.3512	140.504	98.915	39.2121	66.105	132.175	101.071	23.8949	43.6487	37.1422	22.5573	38.7766	24.8875	23.3822	12.3562	45.8021	25.8748	33.1649	47.2042	38.0242	35.2761	30.7484	49.9835	43.6135	22.2781	24.3913	26.1825	25.8878	15.9458	17.5652	15.0201	7.33282	6.38838	7.57033	8.75791	15.0296	65.3512	140.504	98.915	39.2121	66.105	132.175	101.071	23.8949	43.6487	37.1422	22.5573	38.7766	24.8875
P84085	33.637	66.006	37.0963	11.0454	42.0322	76.3166	46.0498	21.2328	28.9535	18.5594	13.9328	17.4872	20.7011	11.8364	17.4364	24.2833	22.4914	28.4004	96.3808	59.2084	43.2522	38.3155	60.0227	50.7009	42.282	29.9045	22.4072	29.5807	25.034	31.0662	31.787	23.923		10.4987	10.5807	20.7132	33.637	66.006	37.0963	11.0454	42.0322	76.3166	46.0498	21.2328	28.9535	18.5594	13.9328	17.4872	20.7011
P62330	22.4533	58.3793	26.256	18.7526	43.2402	39.0548	34.0487	14.0678	25.3809	16.7113	11.9007	17.5274	16.7805	11.8309		17.0828	31.0292	22.6816	26.9569	24.4987	38.5193	33.8233	31.4846	28.7634	33.1899	15.9467	35.7107	19.2355	18.7751	26.3666	23.5227	17.8965	31.1759	18.6329	13.2552	23.7816	22.4533	58.3793	26.256	18.7526	43.2402	39.0548	34.0487	14.0678	25.3809	16.7113	11.9007	17.5274	16.7805
Q8N6T3	20.2585	42.9296	22.2774	48.7107		54.3728	55.4735	28.7126	45.6119	26.1536	24.7149	24.7664	25.784			26.2461						60.0119	53.4159		41.1356			16.6855	25.7355			25.754					20.2585	42.9296	22.2774	48.7107	0	54.3728	55.4735	28.7126	45.6119	26.1536	24.7149	24.7664	25.784
P53367	38.9438	72.5926	50.3571	35.0833	50.4176	37.5966	50.9767	41.6142	30.7962	23.2306	16.5736	32.4072	14.3309			31.6164	28.5858	23.4418	25.779	38.2325	49.8919	79.9095	20.8493	19.24	37.0921	24.3433	21.3672	28.7185	28.4206	39.2567	24.9042	19.8927		26.6681	24.4088	37.3344	38.9438	72.5926	50.3571	35.0833	50.4176	37.5966	50.9767	41.6142	30.7962	23.2306	16.5736	32.4072	14.3309
P05089		13.6908	39.9373	19.2714	55.8137	27.2114	16.8587	48.0202	15.5003	58.8916	28.5012	34.0502	28.3112	40.0019	30.178	27.9436	28.3506	50.247					21.3745			13.1357	28.0439				14.3017	13.155					0	13.6908	39.9373	19.2714	55.8137	27.2114	16.8587	48.0202	15.5003	58.8916	28.5012	34.0502	28.3112
Q92888	50.0493		47.7585						36.8686		46.5226	36.7033							81.7605	42.0573	65.0497	64.9242	62.5763	53.8156	179.22	53.1913	38.1893	62.2153	97.8288	89.8888	66.3057	60.3301	127.826	66.3248	70.3352	101.945	50.0493	0	47.7585	0	0	0	0	0	36.8686	0	46.5226	36.7033	0
O15085	52.7616	176.919	104.035	86.6268	144.507	167.679	119.553		102.491	175.238	220.492	341.227	93.248	234.733	269.494	136.478	180.262	75.8163				81.3861											304.858			104.042	52.7616	176.919	104.035	86.6268	144.507	167.679	119.553	0	102.491	175.238	220.492	341.227	93.248
Q9NZN5	224.947	484.727	339.871	284.733	491.497	588.508	628.042	431.129	583.977	287.44	171.606	206.332	240.822	137.035	101.012	229.827		381.768	452.887	219.828	467.233	294.124	312.356	263.771	456.992	310.374		197.587	226.29	150.689	134.821	248.192	552.807	281.171	134.551	304.227	224.947	484.727	339.871	284.733	491.497	588.508	628.042	431.129	583.977	287.44	171.606	206.332	240.822
Q9NX46	77.7904	78.1664	25.9902	29.6325	61.0876	68.7669	82.564		48.0257	35.4637		24.5491	30.6856	20.7004	21.5092	33.3996	44.6303	45.1298	27.9572	47.8642	71.5374	83.5027	34.9004	22.9366	60.1113	38.7582	28.197	33.265	36.5379	33.3539	35.5041	23.798	22.7343	34.7302	32.2264	32.0562	77.7904	78.1664	25.9902	29.6325	61.0876	68.7669	82.564	0	48.0257	35.4637	0	24.5491	30.6856
O43488	272.889	492.112	194.409	171.255	264.672	410.657	587.429	157.172	239.547	358.245	177.928	179.686	141.284	107.248	99.6801	274.018	298.587	232.26	90.8057	108.738	135.637	217.42	143.872	134.114	143.003	79.9703	110.492	106.546	102.101	110.327	103.853	106.847	125.055	106.366	116.698	121.6	272.889	492.112	194.409	171.255	264.672	410.657	587.429	157.172	239.547	358.245	177.928	179.686	141.284
O95154	44.5238	12.1785	47.5839	32.6987	21.5748	75.1228	37.1212	26.0689	37.9482	33.6596	34.1679	20.8948	16.6645			33.0305	20.3147		492.539	189.474	258.68	212.569	358.595	267.131	333.976	211.438	457.348	246.902	158.118	148.513	106.139	165.348	165.414	175.522	133.347	176.476	44.5238	12.1785	47.5839	32.6987	21.5748	75.1228	37.1212	26.0689	37.9482	33.6596	34.1679	20.8948	16.6645
P40616	47.6201	69.1012	34.7936	41.0483	36.6772	52.9188	50.4424	34.0059	36.0611	36.433	21.8135	31.427	38.0199	34.0065	18.9085	58.6582	42.633	38.7305	42.7332	34.1391	42.3099	37.0051	30.6941	28.6513	25.711	44.7009	35.5045	46.9953	40.0204	21.8374	26.0087	18.6674		10.8541	17.2802	21.9009	47.6201	69.1012	34.7936	41.0483	36.6772	52.9188	50.4424	34.0059	36.0611	36.433	21.8135	31.427	38.0199
P36405	36.2448	45.2504	27.4866	29.4394	54.0395	76.482	61.4162	45.3574	75.9207	25.1704	10.9808	11.8028	7.43348			24.6342	17.2847		24.6851	64.8481	27.8649	51.3576	31.7148	19.2533	25.788	30.558	25.8934	18.6267	15.7843	18.6878	10.2398	12.5965	30.9924	11.1653	18.1057	20.841	36.2448	45.2504	27.4866	29.4394	54.0395	76.482	61.4162	45.3574	75.9207	25.1704	10.9808	11.8028	7.43348
Q96BM9	25.6647	52.6359	9.39674	11.2967	106.039	195.564	203.066	165.57	101.779	54.335	34.8842	42.6923	34.8007				12.4449	77.0858	91.155	108.461	149.553	165.269	98.0786	65.838	110.567	45.3582	192.731	87.1613	47.0276	80.8431	55.7792	54.5082	78.2292	50.467	59.1347	87.5386	25.6647	52.6359	9.39674	11.2967	106.039	195.564	203.066	165.57	101.779	54.335	34.8842	42.6923	34.8007
Q9NVJ2	84.6986	158.654	76.703	34.9217	163.2	95.4182	102.334	80.0782	64.8503	38.0968	38.2529	35.2952	31.2379	54.065	19.6634	52.1637	66.0613	37.8022	138.114	88.4587	52.9385	121.335	80.8275	41.967	60.6995	52.8671	49.9428	39.9314	41.9716	38.1197	26.0406	28.7724	31.5569	22.7542	32.0981	36.6708	84.6986	158.654	76.703	34.9217	163.2	95.4182	102.334	80.0782	64.8503	38.0968	38.2529	35.2952	31.2379
P61160	384	354.666	300.068	215.478	407.594	297.602	366.634	259.858	366.777	260.186	245.908	233.442	158.022	161.907	143.242	222.133	344.813	252.318	275.217	315.262	318.717	339.467	299.225	233.216	503.454	287.143	300.633	213.965	320.212	339.818	266.246	185.941	217.113	198.874	237.845	302.815	384	354.666	300.068	215.478	407.594	297.602	366.634	259.858	366.777	260.186	245.908	233.442	158.022
P61158	1294.61	1309.57	1056.74	826.952	1418.52	1294.17	1388.02	471.115	969.17	747.851	639.863	729.743	542.149	725.729	550.957	825.565	995.037	697.316	1141.63	768.704	778.757	967.708	973.863	985.87	1480.97	1132.01	987.182	462.428	804.416	618.161	556.734	546.099	404.647	534.002	481.969	774.764	1294.61	1309.57	1056.74	826.952	1418.52	1294.17	1388.02	471.115	969.17	747.851	639.863	729.743	542.149
Q9P1U1	53.5439	70.0829	205.013	85.0663	136.025	68.8562	71.6494	42.67	249.147	59.1113	74.8843	52.0158	38.2165			41.2557	45.5962	89.2202	87.5642	96.4677	79.9761	74.2087	113.595	102.088	70.9742	56.9627	83.0205	38.7076	38.9605	33.1596	27.4888	48.1172	140.754	34.1036	34.5508	46.7104	53.5439	70.0829	205.013	85.0663	136.025	68.8562	71.6494	42.67	249.147	59.1113	74.8843	52.0158	38.2165
Q9BPX5	20.9265	52.7493	23.9919	19.2773	44.9704	39.8165	40.496	41.8772	42.7926	12.5404		11.3894	19.8878	13.1034		19.4058	28.9034	35.2005	20.5441	26.2576	24.6801	21.9667	21.8384	21.5302	40.2169	14.1658	8.17054	7.5778	13.0621					8.21517	6.26569	11.1429	20.9265	52.7493	23.9919	19.2773	44.9704	39.8165	40.496	41.8772	42.7926	12.5404	0	11.3894	19.8878
O15144	304.383	230.739	362.094	246.018	461.368	203.478	288.925	149.38	281.59	226.023	246.795	211.655	196.424	202.507	117.328	228.764	322.754	135.871	221.067	259.367	237.944	303.315	298.44	249.857	430.465	225.383	232.261	221.499	324.07	273.416	192.257	181.299	148.162	177.823	171.868	270.658	304.383	230.739	362.094	246.018	461.368	203.478	288.925	149.38	281.59	226.023	246.795	211.655	196.424
O15145	211.792	358.327	241.965	166.036	492.648	415.122	292.354	239.194	290.287	194.645	164.694	178.798	264.507	335.038	262.361	223.371	280.679	324.528	113.555	135.316	128.486	148.038	168.7	135.475	285.97	103.284	138.498	86.0415	100.181	115.424	203.151	85.7445	224.771	79.0406	90.9949	120.506	211.792	358.327	241.965	166.036	492.648	415.122	292.354	239.194	290.287	194.645	164.694	178.798	264.507
P59998	137.489	205.75	152.136	82.7863	309.82	287.555	198.965	102.377	86.4367	73.4435	69.5985	64.9324	45.3481	44.4255	26.1212	72.6402	120.114	91.1851	116.914	109.316	82.3859	96.4711	133.794	88.7734	126.395	98.9498	79.2449	96.9774	111.369	94.8907	106.496	61.3087	111.83	39.3667	59.9459	59.8058	137.489	205.75	152.136	82.7863	309.82	287.555	198.965	102.377	86.4367	73.4435	69.5985	64.9324	45.3481
Q7Z6K5		45.788	28.3313	24.4391	31.9095	34.6656	43.9921		26.7216	27.631		23.4229	30.7803			28.4028	29.0062	21.6699	24.6711				21.7724		27.4476							18.5999	25.7526	24.1523	24.7833	23.3792	0	45.788	28.3313	24.4391	31.9095	34.6656	43.9921	0	26.7216	27.631	0	23.4229	30.7803
P15289	158.436	58.5732	56.4201	24.0363	60.7261	45.4491	45.7109		63.3241	46.7563	37.1072	18.423				34.0339	19.7076		116.599	61.7586	163.845	148.976	107.02	115.381	147.864	121.112	124.583	79.2016	51.4151	59.7885	58.4122	58.0665	89.3554	83.174	91.4052	76.912	158.436	58.5732	56.4201	24.0363	60.7261	45.4491	45.7109	0	63.3241	46.7563	37.1072	18.423	0
Q13510	634.802	252.344	1375.87	461.549	404.135	272.969	234.859	147.541	247.437	484.487	591.512	1747.93	673.067	310.981	572.844	656.045	1148.87	263.307	85.9709	302.211	343.706	217.298	206.344	198.526	274.922	322.093	133.523	1054.36	448.217	2793.87	506.98	352.643	642.197	1591.72	471.262	2281.36	634.802	252.344	1375.87	461.549	404.135	272.969	234.859	147.541	247.437	484.487	591.512	1747.93	673.067
O43150	201.567	155.59	102.281	81.0522	117.047	124.099	163.987	104.594	174.761	171.298	127.731	84.5833	110.586	56.9579		51.2523	69.5275	51.7453	180.989	124.246	134.793	201.13	112.043	107.106	146.226	109.979	133.418	59.973	106.092	147.598	90.3344	124.524	108.144	151.067	118.501	208.034	201.567	155.59	102.281	81.0522	117.047	124.099	163.987	104.594	174.761	171.298	127.731	84.5833	110.586
Q9ULZ3	68.5957	153.39	102.3	39.9899	209.253	83.5478	87.4135	93.2663	85.8499	97.1568	67.6335	67.0953	105.311	71.1387	117.842	108.335	94.2347	116.614	139.105	77.7645	115.49	191.09	70.8805	58.5482	149	76.1823	62.3594	103.515	106.534	112.015	79.2089	69.2493	173.782	68.642	98.5804	92.8651	68.5957	153.39	102.3	39.9899	209.253	83.5478	87.4135	93.2663	85.8499	97.1568	67.6335	67.0953	105.311
Q9UBL3	67.7524	62.7599	43.8361	43.5048		34.8899	62.3542		34.0286	38.5929	40.78	48.21	34.0143			48.1885			136.834	53.8824	101.313	77.6339	106.192	43.5862	73.2149	41.4084	41.784		38.3108	35.7942	38.0958	45.394			41.4242	35.892	67.7524	62.7599	43.8361	43.5048	0	34.8899	62.3542	0	34.0286	38.5929	40.78	48.21	34.0143
O43681	91.0611	73.6648	53.4247	61.122	99.0933	65.7904	67.0083	27.9874	48.7553	44.1658	62.6404	61.3404	35.9136	30.0512	25.3088	60.3297	57.0226	48.6905	76.4594	110.239	72.1679	151.243	99.8409	64.4893	98.9073	75.2051	85.4104	56.8556	75.4401	82.3128	62.4237	63.644	37.9495	78.2344	65.4278	76.4015	91.0611	73.6648	53.4247	61.122	99.0933	65.7904	67.0083	27.9874	48.7553	44.1658	62.6404	61.3404	35.9136
Q9NWL6			48.2101				34.6729	60.855					35.6003	56.314	62.974			58.8174	61.664	38.4078		37.5672	72.0148	56.8594			46.7321	69.6262	86.7637	32.8317	105.547	50.9591			63.965		0	0	48.2101	0	0	0	34.6729	60.855	0	0	0	0	35.6003
P08243	61.5931	79.8373	106.825	46.3612		234.74	58.7139	104.901		44.9685	66.1119		170.009					212.874	80.8221	109.617	51.0575	37.6179	65.8383	102.786	44.8429	49.8873	76.7868	64.2236	47.9338	62.7851		68.9889	105.437	62.8853		81.2173	61.5931	79.8373	106.825	46.3612	0	234.74	58.7139	104.901	0	44.9685	66.1119	0	170.009
Q12797	216.616	201.361	185.193	227.057	225.456	150.509	242.352	474.302	301.614	289.386	339.548	265.818	267.982	140.57	283.335	210.799	192.875	223.686	353.216	242.232	396.449	486.676	327.5	198.105	216.305	394.034	279.116	405.141	399.211	362.327	372.242	444.712	420.276	470.037	411.452	413.802	216.616	201.361	185.193	227.057	225.456	150.509	242.352	474.302	301.614	289.386	339.548	265.818	267.982
Q9BXN1	92.8549	135.046	76.0803	48.194	26.5341	67.4873	91.401	185.382	59.7701	63.9535	170.768	111.111	76.8799	43.223	51.4286	180.904	119.843	25.5583	65.2046		52.456		64.6817	42.1077	55.678	99.191	33.5542	54.5353	40.1226	123.955	44.2603	48.3098	115.255	47.8845	32.6915	102.559	92.8549	135.046	76.0803	48.194	26.5341	67.4873	91.401	185.382	59.7701	63.9535	170.768	111.111	76.8799
P00966	219.309	386.475	149.936	136.038	383.511	200.42	289.636	90.9682	177.586	110.273	101.25	174.842	78.6256	104.501	92.8279	119.769	189.433	113.533	470.004	99.2739	199.057	157.142	106.136	127.703	59.8129	213.637	83.893	73.9895	81.2226	88.3657	66.6974	55.2668	105.836	72.8331	73.3291	79.2338	219.309	386.475	149.936	136.038	383.511	200.42	289.636	90.9682	177.586	110.273	101.25	174.842	78.6256
Q8IXJ9	4315.06	3626.97	5052.42	6481.23	2893.03	4689.82	4842.17	7198.24	3511.95	2796.37	4568.54	5048.95	11010.3	2605.21	11303.8	4246.03	5391.08	5192.05	2713.71	2633.37	3951.98	3645.17	6229.34	6303.57	4619.6	5208.13	4543.94	4557.99	4263.15	3939.66	5969.47	5898.23	8575.23	4008.48	4895.96	5433.69	4315.06	3626.97	5052.42	6481.23	2893.03	4689.82	4842.17	7198.24	3511.95	2796.37	4568.54	5048.95	11010.3
Q76L83	252.027	518.795	290.885	382.149	326.545	400.845	209.012	591.565	306.336	315.637	323.404		265.192			483.31	237.58	388.633	383.598	284.101	290.151	260.809	801.804	554.292	260.199	708.302	538.747	702.146	225.475	302.253	223.021	813.343	350.955	417.269	280.277	479.22	252.027	518.795	290.885	382.149	326.545	400.845	209.012	591.565	306.336	315.637	323.404	0	265.192
Q9C0F0	501.854	400.214		400.748			111.03		94.6846	517.927	539.44	482.103	386.458	365.362	516.588	530.35	738.448	441.158	509.835	89.7463		668.31	501.534	410.188	460.757	539.044	428.202	856.443	802.545	691.78	749.093	838.511		996.036	759.921	873.651	501.854	400.214	0	400.748	0	0	111.03	0	94.6846	517.927	539.44	482.103	386.458
O60312	145.816	247.965	265.263	175.371	311.445	223.514	234.504	272.862	233.596	119.102	219.433	225.297	136.885	302.78		217.698	217.587	267.66	498.597	269.213	548.834	534.55	539.988	579.389	1355.82		258.161	396.043	586.238	532.57	595.386	399.648	145.297	601.975	217.929	615.872	145.816	247.965	265.263	175.371	311.445	223.514	234.504	272.862	233.596	119.102	219.433	225.297	136.885
O94823		348.381				286.909			167.473			31.1743							117.713	100.744	197.197	246.19	135.641	127.698	130.539	165.983	198.529			59.363		55.048			66.0983		0	348.381	0	0	0	286.909	0	0	167.473	0	0	31.1743	0
P05023	436.735	251.672	366.646	410.929	155.255	205.35	442.031	94.1245	193.586	507.453	545.651	328.064	373.028	266.899	242.67	199.941	397.49	139.253	1225.25	1300.85	1285.26	1058.42	700.418	1147.93	460.571	743.015	2662.95	542.072	561.048	647.378	520.071	635.114	725.653	672.659	547.864	755.807	436.735	251.672	366.646	410.929	155.255	205.35	442.031	94.1245	193.586	507.453	545.651	328.064	373.028
P50993	759.572	355.74	553.058	325.075	193.278	214.03	536.107	225.576	187.749	465.391	386.542	359.742	295.108	413.369	262.642	329.258	290.961	225.828	757.387	621.034	629.521	595.753	396.462	670.267	221.789	451.869	665.152	338.771	316.678	496.841	316.459	293.358	356.187	325.167	414.815	341.107	759.572	355.74	553.058	325.075	193.278	214.03	536.107	225.576	187.749	465.391	386.542	359.742	295.108
P13637	38.628	32.5341		29.1901		90.0348	39.0963	30.378		48.3548	61.1638	44.0604	59.725	99.7819		117.219	126.648	56.5641	147.729	82.7925	82.8703	96.4689	171.101	161.896	144.85	228.393	324.833	234.046	203.933		152.238	254.919		288.355	175.081	230.504	38.628	32.5341	0	29.1901	0	90.0348	39.0963	30.378	0	48.3548	61.1638	44.0604	59.725
Q13733																			111.371			34.8886		47.0637			25.1364										0	0	0	0	0	0	0	0	0	0	0	0	0
P05026	84.1537	124.599	146.596	65.045	84.1644	52.6024	98.2107	60.4167	46.8151	97.3637	80.969	60.4962	67.2571	23.2156	41.0216	63.2515	64.8116	66.2457	53.5011	173.553	107.954	90.8397	66.3399	195.546	24.4539	47.3695	216.206	96.007	120.135	95.3189	59.9543	91.9699	71.6701	117.087	86.6549	92.1165	84.1537	124.599	146.596	65.045	84.1644	52.6024	98.2107	60.4167	46.8151	97.3637	80.969	60.4962	67.2571
P54709	27.0624	18.9236	36.3418	19.1023	36.4232	33.7784	34.2268	63.2205	53.9466	32.3859	29.446	27.8966	25.8136	22.0482		26.7377	40.1553	30.9027	133.029	150.384	135.533	113.503	48.476	110.604	34.116	41.0598	237.396	59.0778	22.2287	42.2226	31.522	38.5749	35.9376	45.9234	21.1315	45.9863	27.0624	18.9236	36.3418	19.1023	36.4232	33.7784	34.2268	63.2205	53.9466	32.3859	29.446	27.8966	25.8136
P16615	429.858	464.412	656.398	269.875	326.407	445.96	635.475	219.008	321.907	321.553	281.955	278.361	182.017	174.097	65.8741	330.528	428.714	183.823	2192.46	1189.13	2526.92	1412.29	992.533	1379.02	535.375	1178.91	1583.94	398.188	534.521	639.296	524.878	373.209	321.901	470.107	380.971	385.293	429.858	464.412	656.398	269.875	326.407	445.96	635.475	219.008	321.907	321.553	281.955	278.361	182.017
Q93084	178.646	109.748	224.24	181.004	103.31	210.468	175.54	93.8389		268.337	197.396		78.5847		42.4415	198.924	157.748		345.728	223.09	298.29	215.478	263.282	109.95	371.934	231.19	368.153	241.102	239.591	147.025	192.063	190.015	117.898	212.576	235.382	215.282	178.646	109.748	224.24	181.004	103.31	210.468	175.54	93.8389	0	268.337	197.396	0	78.5847
P20020		208.538		461.162	361.43	428.008	172.377	351.747	260.517	274.705	370.771	320.419	1784.69	437.169	393.551			4756.89	556.461	351.45	521.039	200.719	220.807	389.908	449.33	243.881	179.362	125.552	111.839	231.888	117.211	390.994		193.746	106.548	236.015	0	208.538	0	461.162	361.43	428.008	172.377	351.747	260.517	274.705	370.771	320.419	1784.69
P23634	146.718		101.622	247.982			97.3747		67.5722	204.638	240.637	159.975	119.372	58.3057	64.4084	201.449	169.01	179.804	314.074	242.07	186.61	203.614	240.071	145.569	147.201	152.877	583.922	305.268	239.493	297.809	373.851	266.687	367.957	302.413	268.821	280.572	146.718	0	101.622	247.982	0	0	97.3747	0	67.5722	204.638	240.637	159.975	119.372
P24539	113.071	178.149	132.62	94.7822	180.745	386.663	171.993	50.0717	96.1637	90.5459	88.8935	97.0955	124.417	114.277	96.442	140.352	163.165	130.251	45.3627	65.5636	30.2598	40.6211	55.5904	64.0987	43.3426	23.4001	16.8678	24.4182	25.84	230.874	109.796	254.758	30.9152	371.888	18.3609	28.0097	113.071	178.149	132.62	94.7822	180.745	386.663	171.993	50.0717	96.1637	90.5459	88.8935	97.0955	124.417
Q96QE3									51.904						40.8954			397.609																			0	0	0	0	0	0	0	0	51.904	0	0	0	0
Q9ULI0	75.8656			127.511			80.263		117.621	147.419	123.684	76.4241																									75.8656	0	0	127.511	0	0	80.263	0	117.621	147.419	123.684	76.4241	0
Q9NVI7	63.2517	97.0861	63.7846	58.9597	61.9322	100.565	124.571		86.5527	78.5685	90.6696	38.9269	43.9926		35.2257	101.221	52.423	46.8424	78.9636	63.3917	106.835	90.4888	73.8346	53.5397	62.9594	79.8682	65.3293	44.3455	62.2471	45.0148	30.2564	27.2775	76.8137	38.6801	39.9995	53.072	63.2517	97.0861	63.7846	58.9597	61.9322	100.565	124.571	0	86.5527	78.5685	90.6696	38.9269	43.9926
Q96BY7	9887.37	6115.99	4656.7	5583.63	5778.18	3780.28	7349.19	2607.24	5461.67	6206.48	4352.24	4458.9	4673.84	3150.41	7627.12	5775.48	6112.66	3823.7	18490	19523	19818.5	19061.7	16803.7	13129.4	22855.2	16475.8	14999.3	16944	10003.2	18466.7	8206.92	15965.8		16901.4	14658.4	19896.7	9887.37	6115.99	4656.7	5583.63	5778.18	3780.28	7349.19	2607.24	5461.67	6206.48	4352.24	4458.9	4673.84
O95352		31.4604		36.5274	74.3554	49.4031	48.5516		67.8971			32.0875					32.8708		35.7113	34.3183	31.2484	59.208	33.1885		73.0959	32.2447		28.6482	58.0576	29.7349		34.6728			30.3481	40.1049	0	31.4604	0	36.5274	74.3554	49.4031	48.5516	0	67.8971	0	0	32.0875	0
Q9UII2	12.7318	47.6735	29.1939	23.8456	38.414	58.0693	14.0749	46.1685	62.5612	25.3971	18.3419	29.1277	22.2796	46.727	28.1207	18.728	40.7425	46.3929			8.34858																12.7318	47.6735	29.1939	23.8456	38.414	58.0693	14.0749	46.1685	62.5612	25.3971	18.3419	29.1277	22.2796
Q8N6G6			85.6574			72.2806			76.1259			134.001			170.025	76.185		169.626																			0	0	85.6574	0	0	72.2806	0	0	76.1259	0	0	134.001	0
Q6DD88	673.347	454.772	322.542	266.249	393.368	306.454	454.132	68.2304	403.672	448.208	326.408	328.38	283.96	205.316	201.789	453.478	439.059	247.034	592.073	515.625	589.787	555.066	623.951	527.115	705.655	629.583	697.855	517.744	602.39	596.526	500.063	600.829	834.379	533.228	610.862	630.252	673.347	454.772	322.542	266.249	393.368	306.454	454.132	68.2304	403.672	448.208	326.408	328.38	283.96
O00244	16.2839	23.4151	18.0402	14.4575	42.9312	28.4211	19.4807	15.9205	19.9326	17.2695	8.44974					19.7189	18.775	31.6421	6.37937		6.3964	10.2144			10.5269	5.78738	6.87754		7.62371			4.75519	11.5867		3.41579	3.46681	16.2839	23.4151	18.0402	14.4575	42.9312	28.4211	19.4807	15.9205	19.9326	17.2695	8.44974	0	0
O75947	92.4097	277.551	150.455	102.088	210.978	446.362	233.98	136.258	381.301	85.1684	93.2502	82.9275	86.4022	68.42	48.52	77.1641	131.043	176.252	290.386	148.985	227.446	152.798	131.95	240.372	144.889	77.7381	319.413	67.1312	58.055	116.113	61.0853	50.2609	56.2736	52.3814	51.9437	112.632	92.4097	277.551	150.455	102.088	210.978	446.362	233.98	136.258	381.301	85.1684	93.2502	82.9275	86.4022
P18859	28.4718	46.0535	32.271	24.6572	47.8842	79.537	31.4852	38.1841	49.9993	19.7913	14.2737	13.9317	16.9712	19.3725	7.6556	37.4272	27.9963	23.1916	11.3657	8.23825	11.4862	18.0572	8.5771	14.1606	8.02359	12.2551			7.21676			5.99222				7.56154	28.4718	46.0535	32.271	24.6572	47.8842	79.537	31.4852	38.1841	49.9993	19.7913	14.2737	13.9317	16.9712
P25705	1800.05	3273.02	1827.88	1202.29	2504.09	4050.8	2988.04	788.386	1785.57	1387.82	846.271	1074.14	1142.95	808.725	605.141	1372.23	2069.99	1783.84	2848.4	2054.3	2704.47	3523.09	2284.77	2800.1	2981.7	2083.37	1699.76	1879.46	1808.86	1875.36	1534.41	1414.76	1806.3	1588.81	1427.74	1976.13	1800.05	3273.02	1827.88	1202.29	2504.09	4050.8	2988.04	788.386	1785.57	1387.82	846.271	1074.14	1142.95
P06576	1977.19	2718.16	2370.58	1385.44	2705.44	3716.92	3009.97	620.044	1664.91	1693.08	1229.28	1685.2	1296.18	1101.27	645.497	1829.49	2090.8	1870.63	2289.55	1604.96	2076.44	3043.23	1930.7	2698.73	2628.51	1856.78	1669.37	1408.45	1717.41	1723.81	1259.71	1268.79	848.474	1530.87	1326.29	1628.36	1977.19	2718.16	2370.58	1385.44	2705.44	3716.92	3009.97	620.044	1664.91	1693.08	1229.28	1685.2	1296.18
P30049	6.77777	22.7302	22.2176		41.5921	44.4479	25.1695	18.4487	24.9733		13.3102	13.4124	16.66	26.8188	18.2569	14.2163	18.671	28.0254	26.6384	18.4381							12.0054										6.77777	22.7302	22.2176	0	41.5921	44.4479	25.1695	18.4487	24.9733	0	13.3102	13.4124	16.66
P36542	195.667	332.966	246.13	178.063	369.89	554.526	384.796	86.2576	139.103	181.131	143.54	153.586	86.2472	75.8523	37.3001	189.515	263.515	129.616	192.131	181.574	166.959	227.254	242.282	270.989	199.167	135.401	111.828	113.398	150.072	171.102	90.8224	91.1345	155.276	100.682	101.523	160.297	195.667	332.966	246.13	178.063	369.89	554.526	384.796	86.2576	139.103	181.131	143.54	153.586	86.2472
P48047	121.696	246.332	150.622	116.491	175.366	436.445	231.3	170.448	172.992	167.041	118.031	142.004	99.2237	68.3248	51.0842	178.727	105.27	102.402	129.916	78.9591	143.836	116.52	56.9848	102.881	56.6792	51.5306	39.6728	84.8081	49.013	119.893	90.3642	62.6656	66.6861	81.663	87.4523	74.1391	121.696	246.332	150.622	116.491	175.366	436.445	231.3	170.448	172.992	167.041	118.031	142.004	99.2237
Q9UBB4	49.1217	53.0997	49.8538	21.0944		62.418	61.4732		63.6267	36.3613						49.0814	54.165		70.0186	92.4889	124.802	96.8817	46.7134	33.8289	71.2058	75.8839	138.973	57.6215	105.009	61.6288	86.1231	129.85	72.2024	76.588	57.0429	89.9018	49.1217	53.0997	49.8538	21.0944	0	62.418	61.4732	0	63.6267	36.3613	0	0	0
Q5VT79	127.76	25.8443				13.4704	11.6133		23.3279	50.7905	41.8921	93.4851	84.6828			46.7225	65.7296		338.375	23.589	52.9267	210.429	37.4089	164.312	21.8555	158.107	307.602	20.3227	29.8269	37.8151	54.1709	48.7981	90.4327	33.5289	75.1403	38.0176	127.76	25.8443	0	0	0	13.4704	11.6133	0	23.3279	50.7905	41.8921	93.4851	84.6828
Q9BXK5			27.5039		34.729		81.4054		71.4428		34.8024	29.1452					26.7076		62.9689		51.5089		35.8849	41.927	45.193	94.5291	53.5501	31.8548		65.9109	59.9278			36.6533	97.0859	39.4594	0	0	27.5039	0	34.729	0	81.4054	0	71.4428	0	34.8024	29.1452	0
P61769	161.508	218.215	243.87	249.847	370.373	310.533	231.406	480.035	436.584	128.842	149.163	157.519	183.737	172.59	92.9947	137.298	205.619	167.809	83.4825	72.235	58.8216	105.471	57.7481	34.4387	155.249	64.9131	47.111	49.4819	95.1271	51.8293	34.3917	60.7021	282.409	73.3007	36.047	61.7784	161.508	218.215	243.87	249.847	370.373	310.533	231.406	480.035	436.584	128.842	149.163	157.519	183.737
P02730	209.05	81.9481	400.404	286.205	47.3116	64.4321	256.109	219.806	432.225	859.375	1685.4	1503.7	2269.47	2454.44	3119.02	546.261	847.69	470.368	227.055	527.436	149.66	445.601	383.822	481.565	96.1428	1231.31	573.076	984.429	2915.16	1549.74	3424.79	2119.78	1993.85	2090.83	2020.02	1438.16	209.05	81.9481	400.404	286.205	47.3116	64.4321	256.109	219.806	432.225	859.375	1685.4	1503.7	2269.47
O75531	70.6469	185.112	92.7429	101.072	77.761	139.612	132.162	105.285	166.04	81.1419	83.9196	78.0102	50.8218	32.8919	32.1712	110.644	72.0096	66.7655	62.5945	49.3659	100.307	52.9219	55.8311	66.0373	44.7897	59.7717	42.0615	50.0024	46.9435	50.9132	40.2235	56.2148	54.6117	45.7556	60.8701	31.5545	70.6469	185.112	92.7429	101.072	77.761	139.612	132.162	105.285	166.04	81.1419	83.9196	78.0102	50.8218
O95816		9.9871	11.1827	11.1056		40.5243	12.898		19.4097	11.5231		18.8871	10.1386			18.4299	13.0646		44.2823	21.8424	26.4335	19.5057	31.3021	36.8049	25.253		35.9994			8.54673			14.5736				0	9.9871	11.1827	11.1056	0	40.5243	12.898	0	19.4097	11.5231	0	18.8871	10.1386
O95817	34.914	71.5613		29.8797	29.4858	55.0948	42.7673	71.5956	57.2044		40.3787	39.4138				32.376	35.5227	45.1029	110.93	97.9959	70.493	69.5283	89.893	82.5775	66.7284	89.4563	61.7789	67.5274	36.7136	67.7265	53.6042	67.4377		55.2024	61.8506	83.1582	34.914	71.5613	0	29.8797	29.4858	55.0948	42.7673	71.5956	57.2044	0	40.3787	39.4138	0
Q9UQB8		42.5403					82.1897	39.0103	41.9201	26.9717									79.8866	44.7835	38.0899			39.993													0	42.5403	0	0	0	0	82.1897	39.0103	41.9201	26.9717	0	0	0
Q8IXM2	42.5604	54.4507	21.1375	38.4781	42.5343	43.1023	40.6936	34.5224	22.8584	30.1986						44.9799					28.555		32.2757		40.0037	24.7273		19.6931	17.3959	23.2264	17.6675	18.2427		23.5643	24.4814	24.6563	42.5604	54.4507	21.1375	38.4781	42.5343	43.1023	40.6936	34.5224	22.8584	30.1986	0	0	0
P51572	65.5148	204.537	109.585	73.7211	150.438	127.453	135.176	73.5215	59.4948	68.8184	42.0555	71.9404	69.2823	48.4421	22.1867	71.8974	131.849	117.902	86.4094	112.006	102.34	164.18	72.9354	74.8461	96.0674	78.1883	281.751	74.0574	80.7072	87.1078	59.0176	65.4923	82.6877	99.3453	57.6773	94.3012	65.5148	204.537	109.585	73.7211	150.438	127.453	135.176	73.5215	59.4948	68.8184	42.0555	71.9404	69.2823
P35613	87.7509	59.8499	94.1512	31.8081	63.9569	72.7482	95.7236	163.032	170.397	30.1939	31.8138	37.5143	34.019	52.3228	28.5648	33.2326	50.1527	54.8732	94.6263	169.328	107.767	158.155	116.968	207.766	62.2644	87.9944	108.294	39.1719	53.5884	42.0082	37.0657	49.309	56.1314	67.3627	46.2351	56.3843	87.7509	59.8499	94.1512	31.8081	63.9569	72.7482	95.7236	163.032	170.397	30.1939	31.8138	37.5143	34.019
P80723	64.4637	43.1589	102.183	42.218	206.267	94.7269	81.1095	298.75	123.59	34.1641	24.0903	27.9264	21.0508	32.1733	23.3527	35.3003	30.8421	29.9296	126.154	78.7491	157.052	305.239	231.423	118.392	173.078	105.873	171.428	58.5789	40.8877	55.5178	47.6223	56.4458		56.4753	47.5153	100.54	64.4637	43.1589	102.183	42.218	206.267	94.7269	81.1095	298.75	123.59	34.1641	24.0903	27.9264	21.0508
Q07812	45.7787	95.9205	51.7516	46.661	93.8818	109.043	47.953	46.4724	49.1627	35.6756	41.2907	27.9291	39.4904	40.9456	26.2011	50.9699	63.1561	65.1609	51.3069	66.7948	59.1111	76.5902	80.2419	85.0251	120.562	51.0871	48.2096	74.4129	58.6905	62.9686	55.8341	54.5113		37.7654	41.9055	62.4622	45.7787	95.9205	51.7516	46.661	93.8818	109.043	47.953	46.4724	49.1627	35.6756	41.2907	27.9291	39.4904
Q9UIG0	578.365	1023.62	513.429	557.22	614.863	395.298	765.8	1200.89	225.221	362.992	200.854	294.16	386.627	233.855	465.943	345.735	328.613	301.537	365.248	763.965	459.899	461.198	393.816	738.923	366.53	374.226	383.706	363.918	778.634	540.497	348.119	463.545	450.041	297.511	484.833	317.877	578.365	1023.62	513.429	557.22	614.863	395.298	765.8	1200.89	225.221	362.992	200.854	294.16	386.627
P50895	319.521	285.631	313.864	772.303	218.378	233.643	291.134	572.068	239.143	565.42	548.786	550.883	707.136	589.979	686.911	444.272	705.448	532.672	166.766	295.52	427.507	320.561	646.034	478.019	359.715	506.564	382.103	708.928	586.262	576.134	584.98	901.655	504.882	897.191	788.013	836.893	319.521	285.631	313.864	772.303	218.378	233.643	291.134	572.068	239.143	565.42	548.786	550.883	707.136
P54687	97.2718	34.2317	30.6574	45.7945	77.199	33.7721	92.5191	83.9703	48.811			27.8234		23.4628		26.9048	29.9832		28.2091	45.4335	35.4052		38.5633	72.8809	40.0604	45.1868	31.0039	20.3636	22.3284		16.6191				14.8915	24.2794	97.2718	34.2317	30.6574	45.7945	77.199	33.7721	92.5191	83.9703	48.811	0	0	27.8234	0
O15382	528.108	544.109	453.965	462.852	591.909	525.935	497.43	1172.36	508.447	505.152	657.375	557.835	446.692	821.323	845.604	610.281	476.572	673.771	457.75	248.286	510.496	366.586	363.709	364.42	450.421	400.46	555.931	296.733	350.375	368.283	341.826	369.36	1023.44	314.067	354.036	384.67	528.108	544.109	453.965	462.852	591.909	525.935	497.43	1172.36	508.447	505.152	657.375	557.835	446.692
Q86UU0	352.106	326.911	236.752	107.181	474.53	280.998	144.768	438.994	275.522	183.775	154.858	183.427	136.7	303.111	113.079	163	288.568	216.429	204.864	238.599	190.257	184.545	164.151	139.834	84.9433	177.987	296.325	559.064	142.698	326.305	321.559	114.372	207.587	126.583	196.18	375.461	352.106	326.911	236.752	107.181	474.53	280.998	144.768	438.994	275.522	183.775	154.858	183.427	136.7
Q9NYF8	123.708	204.337	126.754	119.243	70.057	163.231	153.307	155.887	205.688		57.6042	45.6102					69.067	82.2099	200.753	133.561	241.561	276.687	253.661	178.188	196.575	188.066	219.989	135.856	129.982	138.377	153.074	140.633	176.308	134.998	135.864	186.476	123.708	204.337	126.754	119.243	70.057	163.231	153.307	155.887	205.688	0	57.6042	45.6102	0
Q9BUT1	41.4647	78.5889	48.5831	41.0155	43.4648	48.7257	41.2501		22.4691	106.832	55.0689	69.3125	47.6729	13.4605	27.4761	74.4416	65.964	57.2668	12.6531	21.3038	28.6852	24.8635	21.9543	14.9823		16.1359	10.6678	27.1633	15.0595	24.0857	32.895	15.4738	64.1106	29.2918	22.4765	22.1694	41.4647	78.5889	48.5831	41.0155	43.4648	48.7257	41.2501	0	22.4691	106.832	55.0689	69.3125	47.6729
P16278	164.959	176.954	107.812	100.152	115.973	91.4284	159.048	96.4418	100.592	54.5209	59.4327	56.8513				66.0503	55.3673	77.8555	92.4436	168.974	131.08	172.266	124.487	99.4501	96.4445	191.021	106.413	75.0201	84.5157	135.129	63.4222	57.6776	105.421	121.118	78.3965	225.425	164.959	176.954	107.812	100.152	115.973	91.4284	159.048	96.4418	100.592	54.5209	59.4327	56.8513	0
Q15582	1208.18	1180.04	812.67	489.911	596.271	599.75	1643.13	1937.8	1028.73	1156.37	427.888	441.909	238.763	143.521	213.624	1150.58	689.146	1092.45	685.354	847.913	1013.37	306.606	945.503	619.732	1745.77	2058.37	1220.58	1373.92	439.472	418.858	466.656	348.112	1357.51	689.445	1356.65	660.998	1208.18	1180.04	812.67	489.911	596.271	599.75	1643.13	1937.8	1028.73	1156.37	427.888	441.909	238.763
P08236	429.743	210.018	147.917	140.956	227.905	113.901	235.09	86.0942	94.8643	211.645	113.376	170.704		77.3995	48.8162	227.003	210.038		99.7375	113.322	164.832	96.2264	177.483	122.372	119.933	128.331	104.632	127.607	145.989	244.498	159.959	203.129	162.967	170.291	200.089	182.497	429.743	210.018	147.917	140.956	227.905	113.901	235.09	86.0942	94.8643	211.645	113.376	170.704	0
Q8NFJ8	43.2652		26.0566	508.321					22.3995	71.1683	75.0244	113.107	213.444	93.6396	24.1374	90.7912	67.8624	39.9073					206.401		72.2001			99.8783	27.037		191.952	168.637		73.6793	20.3143	106.475	43.2652	0	26.0566	508.321	0	0	0	0	22.3995	71.1683	75.0244	113.107	213.444
P55957	31.6891	41.4457	63.8686	23.5177	65.1496	47.8217	24.3619	55.8905	69.4218	17.6852	14.2759	15.8506	20.5822	20.0374	20.7616	20.0147	29.1453	28.5565	119.591	68.0796	47.301	32.5561	36.7784	40.1994	32.9662	20.5783	34.5896	25.5393	20.9966	18.7655	29.784	30.8556	51.7973	30.1714	25.2028	20.0026	31.6891	41.4457	63.8686	23.5177	65.1496	47.8217	24.3619	55.8905	69.4218	17.6852	14.2759	15.8506	20.5822
P53004	343.663	255.415	322.946	321.516	397.164	261.575	292.081	277.58	150.95	340.154	410.523	358.857	281.003	326.271	515.451	353.665	334.532	436.702	202.037	230.551	88.8856	73.2559	188.676	193.171	244.554	216.587	196.735	250.88	296.26	236.826	291.43	217.544	179.76	265.961	239.817	223.123	343.663	255.415	322.946	321.516	397.164	261.575	292.081	277.58	150.95	340.154	410.523	358.857	281.003
O00499	80.6836	106.742	159.102	113.922	108.572	88.2522	107.154	173.795	115.582	84.5986	117.935	102.86	98.8794	70.4952	41.117	84.7005	106.071	136.66	27.4491		47.3384	59.923	38.4444		146.497			69.6109				61.4339		100.012		61.694	80.6836	106.742	159.102	113.922	108.572	88.2522	107.154	173.795	115.582	84.5986	117.935	102.86	98.8794
P54132																			84.0349	71.2972	81.9617	63.3061		89.1906	110.943												0	0	0	0	0	0	0	0	0	0	0	0	0
Q13867	162.961	200.904	102.915	387.961	85.1584	115.214	191.04	53.5571	73.9133	558.046	68.729	63.6975	479.921	238.248	109.47	573.202	603.092	369.989	123.85	234.931	122.797	66.7403	138.338	144.985	92.713	55.2941	76.8652	145.835	319.412	562.728	320.337	408.948	43.5084	504.798	273.91	163.652	162.961	200.904	102.915	387.961	85.1584	115.214	191.04	53.5571	73.9133	558.046	68.729	63.6975	479.921
P30043	310.785	524.272	623.099	234.811	671.004	475.183	467.195	327.051	636.528	447.428	478.579	550.556	812.18	827.723	927.94	531.409	658.559	724.408	161.169	286.634	242.57	269.61	166.24	246.239	239.91	243.557	268.861	306.463	614.545	424.702	538.859	382.846	555.174	399.189	405.739	315.369	310.785	524.272	623.099	234.811	671.004	475.183	467.195	327.051	636.528	447.428	478.579	550.556	812.18
Q9H3K6	20.0251	28.7597	30.0044	8.89284	19.2136	31.0626	22.6225	15.5441	23.9855	13.053	19.1704	10.8828	67.1441	79.9538	150.829	21.9219	30.9679	36.7586	8.80379	15.8211		13.5935	13.3155	18.6046	5.52989	23.2776	21.494	19.9076	55.7847	37.1525	51.1599	55.6083	233.869	47.6415	34.9554	23.8044	20.0251	28.7597	30.0044	8.89284	19.2136	31.0626	22.6225	15.5441	23.9855	13.053	19.1704	10.8828	67.1441
Q14137																			83.3435	26.8753		46.2146		47.8585			48.3337										0	0	0	0	0	0	0	0	0	0	0	0	0
Q9H3Q1							18.3819		20.927	25.523		16.6931	20.0061	15.8665		29.2912			47.3322	23.9892	44.8543	38.8673			15.7407			18.1698	14.6129	15.5202	23.3048	24.0751		27.6568	25.428	25.2877	0	0	0	0	0	0	18.3819	0	20.927	25.523	0	16.6931	20.0061
P17213		30.9625	434.202	21.5788	259.581	77.2629	59.213	204.564			80.5351	75.2037		114.426	88.845	158.938	96.9002	104.31	104.854	182.789	102.771		433.722	300.083	20.4283	195.515		18.8343		56.6775	93.6676	215.463	336.677	87.7731	39.2859	83.7315	0	30.9625	434.202	21.5788	259.581	77.2629	59.213	204.564	0	0	80.5351	75.2037	0
Q9NP55			48.4218																																		0	0	48.4218	0	0	0	0	0	0	0	0	0	0
Q8TDL5							42.8668										92.3524								28.2701												0	0	0	0	0	0	42.8668	0	0	0	0	0	0
O95861	68.4451	262.181	67.8262	31.9414	85.721	125.86	133.042		27.6287	32.8059	17.6203	22.0972	27.6283		15.2538	28.4518	37.9988	37.0196	44.224	59.3966	33.7228	41.8216	20.4274	16.6587	36.4175	23.4976	39.7388	25.8605	20.8599	27.9439	22.2174	19.1396	21.299	16.4842	20.893	20.5304	68.4451	262.181	67.8262	31.9414	85.721	125.86	133.042	0	27.6287	32.8059	17.6203	22.0972	27.6283
Q9NXR7	30.3953	65.7203	38.9224	31.3315	49.1093	58.4772	52.1849		30.8565	36.4895	28.6456	43.566	31.7412	24.363		32.8736	33.5966	51.585	29.6995	22.6691		38.9428	22.6849	14.407	48.9763	22.3839	14.6912	15.7666	28.1957	16.3115	14.5774				22.379	17.6535	30.3953	65.7203	38.9224	31.3315	49.1093	58.4772	52.1849	0	30.8565	36.4895	28.6456	43.566	31.7412
Q5VTR2	447.515	757.522	488.711	267.866	344.549	768.249	788.371	529.173	469.181	400.418	175.746	210.091	230.28	86.5061	121.55	243.198	370.309	283.591	897.184	729.638	682.276	752.527	377.256	625.756	978.292	346.431	970.478	500.514	435.717	394.752	188.798	440.546		517.021	220.44	507.634	447.515	757.522	488.711	267.866	344.549	768.249	788.371	529.173	469.181	400.418	175.746	210.091	230.28
O75150	466.457	349.255	59.9169	179.316	234.346	254.226	175.317		232.922	142.379	228.035	789.468	546.555	242.89	350.647	185.42	428.164	770.417	302.739	466.778	426.886	362.423	257.225	118.069	400.329	373.977	231.247	423.895	278.4	1867.24	168.872	323.484	268.938	768.124	166.378	2087.79	466.457	349.255	59.9169	179.316	234.346	254.226	175.317	0	232.922	142.379	228.035	789.468	546.555
Q8WUW1	6.33631	14.5297	12.5179		9.09254	14.9999	12.6693	10.8785	12.6263	9.33728	6.50155	9.93673	16.0507	8.11444	7.14033	13.9143	5.51902	11.901																			6.33631	14.5297	12.5179	0	9.09254	14.9999	12.6693	10.8785	12.6263	9.33728	6.50155	9.93673	16.0507
Q5VW32	74.4919	158.72	64.6308	31.6035	55.6853	56.1459	53.363		25.8183	34.6284	26.2018	32.4094	25.4556	47.2065	31.9197	39.1304	51.5392	35.4296	57.2073	73.9019	59.389	68.5987	55.8014	46.3725	65.4683	49.6841	96.3176	73.5683	65.9017	84.2709	63.2683	63.5049	128.711	67.659	71.7487	61.1734	74.4919	158.72	64.6308	31.6035	55.6853	56.1459	53.363	0	25.8183	34.6284	26.2018	32.4094	25.4556
Q10588	18.2841	36.8938	76.0526	43.1959	112.592	64.1082	13.6898	133.025	94.6019	55.9816	39.3573	44.3602	50.5192	47.276	24.0788	44.764	50.5931	80.1335	40.3074	55.2198	29.2816	36.0088	98.7628	90.658	48.073	31.7135	21.7626	38.3242	36.1314	26.7271	37.1659	24.9677	33.1392	24.8484	20.2188	27.0254	18.2841	36.8938	76.0526	43.1959	112.592	64.1082	13.6898	133.025	94.6019	55.9816	39.3573	44.3602	50.5192
P20290	20.7715	62.3651	61.3489	24.5489	48.5738	117.776	52.4624	57.799	94.6967	36.9358	28.5517	34.8157	38.4846	32.5984	18.607	39.8756	37.4009	30.2131	72.6808	44.1657	53.4142	55.304	75.4566	49.4114	52.3804	29.7369	69.8444	29.6815	24.49	32.2838	27.1196	22.2246	16.962	30.5332		23.6088	20.7715	62.3651	61.3489	24.5489	48.5738	117.776	52.4624	57.799	94.6967	36.9358	28.5517	34.8157	38.4846
Q9Y6E2																			116.215	53.4923	54.8932	82.576	60.8963	88.5363	27.3371	47.1542	84.3499			16.6536		19.6377			17.938		0	0	0	0	0	0	0	0	0	0	0	0	0
Q99622		18.172	7.12988			12.2329	4.67694	7.33761	5.89047										9.1361			8.58766															0	18.172	7.12988	0	0	12.2329	4.67694	7.33761	5.89047	0	0	0	0
Q86VB7	173.738	208.895	265	377.502	2698.9	242.496	296.994	526.469	1889.33	162.033	222.865	247.47	205.163	733.559	134.678	250.063	236.313	665.664	219.214	281.102	221.307	179.834	210.211	219.982	206.194	272.127	259.902	245.411	527.984	242.337	197.261	111.579	145.429	176.536	212.132	319.549	173.738	208.895	265	377.502	2698.9	242.496	296.994	526.469	1889.33	162.033	222.865	247.47	205.163
Q9NR16	340.86	363.021	314.189	137.281	262.851	168.022	422.579		240.454	242.353	188.256	230.556	209.631	182.971	114.614	313.128	261.112	123.861	139.454	106.424	182.59	298.279	176.434	151.927	469.692	265.365	112.076	237.521	209.222	340.103	183.166	216.346	703.177	292.717	304.828	186.233	340.86	363.021	314.189	137.281	262.851	168.022	422.579	0	240.454	242.353	188.256	230.556	209.631
P02745	45.7217	22.5417	70.3144	93.7476	31.6811	25.6127	34.663	59.524	37.7023	28.2886	58.1426	55.0763	36.6874	48.2941	26.9732	35.9209	33.6837		22.6515	46.3144	46.8061	21.9696	73.243	29.8172	31.9922	87.43	47.4003	43.4669	104.773	49.1821	45.2144	80.6943	61.2059	55.0206	50.4421	39.3103	45.7217	22.5417	70.3144	93.7476	31.6811	25.6127	34.663	59.524	37.7023	28.2886	58.1426	55.0763	36.6874
P02746	71.1082	60.2566	151.029	184.072	89.6072	58.686	68.7576	118.834	92.9392	46.2334	114.554	118.913	99.7953	119.572	87.4607	73.3483	81.8197	40.1579	25.9611	62.4774	58.5502	30.5424	81.1098	58.1411	32.9406	120.836	60.4871	44.6938	171.283	64.8543	62.637	106.666	85.1698	44.692	61.5875	63.4358	71.1082	60.2566	151.029	184.072	89.6072	58.686	68.7576	118.834	92.9392	46.2334	114.554	118.913	99.7953
Q07021	90.5077	47.3687	123.951	43.5396	48.7841	44.6597	73.6345	50.924	101.094	91.2095	73.7928	65.6833	55.3351	33.8692	98.7803	97.7746	63.1753	34.0427	328.482	153.763	446.463	193.851	199.289	655.345	261.828	292.406	186.329	118.332	129.381	187.763	151.72	140.277	107.679	161.749	137.567	157.609	90.5077	47.3687	123.951	43.5396	48.7841	44.6597	73.6345	50.924	101.094	91.2095	73.7928	65.6833	55.3351
P02747	97.2234	46.9872	125.586	153.556	57.9969	53.8806	70.8235	72.8828	115.965	51.6966	101.169	78.6833	142.735	64.7999	71.4024	51.336	76.4235	77.8092	64.2751	138.028	129.033	81.068	193.183	113.716	70.1717	238.528	148.179	96.1753	277.339	124.786	125.964	194.935	98.4611	106.546	99.8754	108.623	97.2234	46.9872	125.586	153.556	57.9969	53.8806	70.8235	72.8828	115.965	51.6966	101.169	78.6833	142.735
P00736	208.677	212.075	259.073	263.332	244.173	242.208	200.593	287.347	144.694	167.638	264.461	277.494	352.946	376.562	315.8	240.811	208.138	318.656	150.299	199.193	210.609	176.785	290.911	222.462	123.889	423.107	305.037	131.949	161.285	171.53	208.795	252.11	181.815	172.027	229.612	128.358	208.677	212.075	259.073	263.332	244.173	242.208	200.593	287.347	144.694	167.638	264.461	277.494	352.946
P09871	99.9778	104.172	133.692	83.7282	112.669	104.588	114.225	127.347	71.0852	97.7817	142.478	179.429	171.735	213.974	236.756	121.749	129.735	134.211	159.359	116.172	136.62	133.57	231.152	154.802	85.5277	396.596	204.112	120.803	174.816	118.918	192.331	193.227	156.917	149.576	183.727	125.768	99.9778	104.172	133.692	83.7282	112.669	104.588	114.225	127.347	71.0852	97.7817	142.478	179.429	171.735
P11586	1185	1527.11	1071.61	622.288	1053.24	1433.14	1947.79	887.339	1333.13	540.366	396.727	548.28	363.203	353.71	204.068	595.418	695.23	478.432	1077.61	822.011	1186.55	1151.25	978.965	909.397	982.796	936.069	1418.57	734.807	561.44	617.165	535.122	584.844	276.202	735.877	665.867	782.331	1185	1527.11	1071.61	622.288	1053.24	1433.14	1947.79	887.339	1333.13	540.366	396.727	548.28	363.203
P04003	351.404	294.906	561.149	1474.3	538.621	266.237	322.662	856.781	263.001	382.847	834.905	656.617	825.069	1094.11	649.065	582.458	652.454	665.136	239.228	486.876	347.738	517.998	1152.63	614.201	476.379	841.185	939.903	616.94	803.142	448.151	790.367	1261.79	910.748	829.728	892.851	671.569	351.404	294.906	561.149	1474.3	538.621	266.237	322.662	856.781	263.001	382.847	834.905	656.617	825.069
Q9UKL3	1526.4	1027.44	1932.22	6726.09	2979.19	1870.52	862.965	10054.1	1127.89	1879.73	10939.4	5641.22	2677.31	7382.22	3043.01	3020.91	2635.32	8606.07	2173.1	4272.95	4027.19	2087.47	3216.83	4068.8	2889.8	4837.31	3051.39	3502.9	4798.46	4950.47	4945.03	4252.66	1611.67	4328.8	2276.56	2950.21	1526.4	1027.44	1932.22	6726.09	2979.19	1870.52	862.965	10054.1	1127.89	1879.73	10939.4	5641.22	2677.31
Q9NWV4	11.8826	15.2463	12.2605	15.391	17.9709	19.3732	14.8371	14.917	28.7396	17.3738	19.2764	33.543	6.85537			22.9623	24.2543	7.88336	7.54166	9.79217	19.0367	12.3911	8.43172	7.47238		11.191	8.22411	15.194	23.6958	15.2306	30.7084	11.1587	44.5143	9.13703	26.4881	5.69744	11.8826	15.2463	12.2605	15.391	17.9709	19.3732	14.8371	14.917	28.7396	17.3738	19.2764	33.543	6.85537
Q5SNV9	996.151	886.511	519.727	849.089	778.784	462.94	809.05	1617.98	1334.18	3074.33	1909.16	1790.24	1140.31	546.807	725.157	2479.61	1147.61	314.315	1093.61	905.715	1084.87	655.05	745.843	553.138	596.408	535.486	806.142	1467.18	764.509	2118.37	1885.26	1336.38	428.683	1932.75	1999.45	1437.66	996.151	886.511	519.727	849.089	778.784	462.94	809.05	1617.98	1334.18	3074.33	1909.16	1790.24	1140.31
Q5RHP9	240.776	396.661	646.515	1583.96	658.176	335.356	365.48	1253.84	474.763	474.867	1030.75	644.938	1935.16	2067.27	1839.82	887.812	889.879	762.951	277.217	696.088	488.92	518.656	574.571	556.476	511.789	511.74	470.505	605.849	941.958	499.961	2035.76	1203.57	1619.92	809.347	958.382	731.411	240.776	396.661	646.515	1583.96	658.176	335.356	365.48	1253.84	474.763	474.867	1030.75	644.938	1935.16
Q9Y376	45.8055	85.0015	46.1109	41.8857	107.228	74.7595	65.7715	63.3458	54.3501	43.5107	32.752	28.4256	27.6455	45.226	42.2294	38.2264	55.7606	67.3176	42.5654	41.2259	48.9403	42.045	38.8985	40.8093	52.9839	36.9436	38.8344	30.208	34.6612	38.2288	30.0945	37.0056	40.7843	31.4218	32.2151	35.3739	45.8055	85.0015	46.1109	41.8857	107.228	74.7595	65.7715	63.3458	54.3501	43.5107	32.752	28.4256	27.6455
Q9P0X4	460.709	140.515	558.786	1278.09	373.551	360.652	389.104	357.849	553.385	1022.21	1103.15	1633.57	3659.07	6965.27	5897.6	807.784	607.372	370.22	827.357	512.448	482.304	386.162	738.603	723.458	426.609	541.187	564.535	496.987	1443.87	1102.89	1644.15	1197.49	2306.43	1001.35	968.947	609.671	460.709	140.515	558.786	1278.09	373.551	360.652	389.104	357.849	553.385	1022.21	1103.15	1633.57	3659.07
P55290	113.057	37.8597	32.2346	79.4842		81.2092	28.0437	87.4384		264.638	194.692	79.3336	172.353		148.12	137.403	152.283		36.9167		46.857					27.5571	28.844	143.259	179.426	112.067	163.902	301.676	245.44	64.1484	203.868	184.305	113.057	37.8597	32.2346	79.4842	0	81.2092	28.0437	87.4384	0	264.638	194.692	79.3336	172.353
P55291	1237.59	2100.76	1925.55	586.946	2386.26	2609.97	2039.64	1363.61	3353.03	1706.82	1654.87	2602.75	5755.16	2089.06	9231.48	2725.35	2122.12	3612.57	716.592	1219.49	397.201	1502.12	900.122	1121.26	623.879	1178.24	928.056	1586.46	1673.93	1274.61	2413.69	1038	2382.29	949.416	1932.53	1002.62	1237.59	2100.76	1925.55	586.946	2386.26	2609.97	2039.64	1363.61	3353.03	1706.82	1654.87	2602.75	5755.16
P12830	350.79	411.971	175.864	97.272	119.902	71.5546	216.091	117.382		187.134	140.546	115.432	129.915		91.4091	76.505	151.912	72.8826	484.694	511.074	584.115	643.017	114.719	221.198	239.806	166.817	534.866	173.132	100.522	92.2802	90.237	123.345	222.076	160.501	116.09	143.055	350.79	411.971	175.864	97.272	119.902	71.5546	216.091	117.382	0	187.134	140.546	115.432	129.915
P22223		78.354		43.4627				119.152											283.07	64.7967	86.9214		40.0029	80.8708		65.8022											0	78.354	0	43.4627	0	0	0	119.152	0	0	0	0	0
O43570																			54.084			78.4105															0	0	0	0	0	0	0	0	0	0	0	0	0
P07451	29.6906	22.0913	28.298	59.8116	70.7639	24.6614	22.7041	49.8042	35.9067	119.446	98.1928	213.419	136.358	307.875	279.387	165.735	120.907	190.984		91.8745	16.7427	16.5626	52.877	22.4931	15.2094	17.4906	30.3726	55.8833	159.926	89.1229	155.124	238.183	158.577	52.5747	79.5051	58.6636	29.6906	22.0913	28.298	59.8116	70.7639	24.6614	22.7041	49.8042	35.9067	119.446	98.1928	213.419	136.358
P22748	92.5703	124.771	89.085	63.862	71.3722	131.021	119.598	173.078	87.9566	393.356	254.638	314.147	365.932	84.2443	220.443	144.224	491.594	191.692	52.9501	124.024	158.804	51.1041	116.944	62.9986	115.402	179.314	177.228	426.008	145.955	196.084	239.02	346.71	349.216	668.771	210.502	196.973	92.5703	124.771	89.085	63.862	71.3722	131.021	119.598	173.078	87.9566	393.356	254.638	314.147	365.932
Q16790																					21.685	28.8248	23.3926				72.3623										0	0	0	0	0	0	0	0	0	0	0	0	0
P22676				30.8615	25.7721		10.2989			42.2722		24.3713		27.3255		37.939														14.3324					49.349		0	0	0	30.8615	25.7721	0	10.2989	0	0	42.2722	0	24.3713	0
P01258						589.288																															0	0	0	0	0	589.288	0	0	0	0	0	0	0
P06881						46.027																															0	0	0	0	0	46.027	0	0	0	0	0	0	0
Q05682	1378.2	1645.39	1007.9	1111.06	985.445	997.86	1302.49	1051.42	1438.33	1074.46	807.905	602.029	621.162	554.589	474.306	1025	1171.09	599.99	2252.97	2290.08	3689.6	2057.95	2632.9	2058.39	1727.68	2566.08	2753.6	1416.16	1130.92	1153.38	1101.16	1439.09	274.287	1298.64	1042.05	2052.04	1378.2	1645.39	1007.9	1111.06	985.445	997.86	1302.49	1051.42	1438.33	1074.46	807.905	602.029	621.162
P27482	18.1159	22.9058	22.8011	32.3872	20.6467	29.5137	10.4977	24.5224	25.4215	16.1146	23.1587	21.9947	32.7403	44.8599	39.5374	18.6939	23.5296	29.5772	462.364	13.8764	398.994	11.1983	246.897	315.965	10.8765	21.0747	224.728	16.8232	22.0085	14.4724	28.141	17.9052	46.7645	9.39781	16.9321	10.4476	18.1159	22.9058	22.8011	32.3872	20.6467	29.5137	10.4977	24.5224	25.4215	16.1146	23.1587	21.9947	32.7403
Q9NZT1																								9.3777			134.191										0	0	0	0	0	0	0	0	0	0	0	0	0
P62158	639.245	1031.6	798.795	509.118	817.593	872.778	676.552	895.286	725.991	594.381	626.064	528.423	534.177	370.319	352.269	652.31	617.059	459.317	519.408	575.355	616.861	579.499	485.736	598.133	381.478	362.969	499.739	582.084	519.521	687.007	615.379	546.157	95.173	602.167	582.085	544.702	639.245	1031.6	798.795	509.118	817.593	872.778	676.552	895.286	725.991	594.381	626.064	528.423	534.177
O43852	238.012	370.18	365.301	134.219	132.596	233.302	350.462	392.683	374.98	60.9953	62.5049	72.025	54.5461	79.4637	37.3259	95.114	94.2112	94.1203	298.815	246.305	284.1	181.71	305.565	153.686	130.413	160.504	230.943	86.5363	78.955	73.7328	67.2427	67.0153	89.2281	82.8514	76.5467	120.033	238.012	370.18	365.301	134.219	132.596	233.302	350.462	392.683	374.98	60.9953	62.5049	72.025	54.5461
P27824	1151.22	504.473	923.869	778.948	582.367	387.027	1464.85	840.285	818.885	636.379	721.099	614.866	584.869	466.891	310.412	458.849	704.709	372.364	1411.92	1197.93	971.298	1519.66	1200.97	834.336	1045.72	713.904	1229.63	849.315	1040.47	1196.28	854.479	828.961	340.04	862.179	824.671	1139.66	1151.22	504.473	923.869	778.948	582.367	387.027	1464.85	840.285	818.885	636.379	721.099	614.866	584.869
P49913	22.5674	30.0686	270.328	21.4297	116.84	61.2425	29.2213	385.786	22.3632	33.9405	27.9805	40.9073	25.9794	31.0435	42.2532	63.1829	36.0398	80.2751	117.325	113.231	57.7443	38.0311	181.704	229.462	60.0151	27.7522		63.9172	24.8416	31.6655	40.9023	82.9057	26.9188	45.3116	23.096	29.8518	22.5674	30.0686	270.328	21.4297	116.84	61.2425	29.2213	385.786	22.3632	33.9405	27.9805	40.9073	25.9794
P07384	274.822	251.483	599.185	1032.46	1026.07	248.235	258.634	1301.16	443.608	494.07	880.672	824.299	717.959	1313.35	634.442	652.021	646.76	508.626	1191.96	921.574	632.722	1200.13	916.15	799.059	671.923	859.308	766.721	991.555	1144.22	681.768	1004.39	1205.61	1073.08	1156.79	845.286	925.11	274.822	251.483	599.185	1032.46	1026.07	248.235	258.634	1301.16	443.608	494.07	880.672	824.299	717.959
P17655	488.47	253.518	310.762	344.753	78.0039	139.402	261.144	175.632	294.573	673.863	640.677	581.004	334.235	162.312	233.067	208.413	322.455	89.569	558.869	424.18	319.276	166.459	253.088	208.968	276.17	282.679	317.834	555.826	458.274	618.332	582.946	666.235	708.096	736.29	394.256	616.551	488.47	253.518	310.762	344.753	78.0039	139.402	261.144	175.632	294.573	673.863	640.677	581.004	334.235
P20807								183.454	133.338										199.693	137.743		138.216		65.0974	126.531	147.433	167.657	99.0035	107.364	128.584				82.7515	86.9025	170.951	0	0	0	0	0	0	0	183.454	133.338	0	0	0	0
Q86VP6	1817.95	248.894	391.878	535.244	123.441	196.342	405.202	232.457	354.92	537.305	562.482	571.249	957.38	861.106	999.513	475.412	246.487	361.648	843.053	718.191	1174.96	700.211	777.93	759.034	598.954	819.465	3026.15	342.237	404.248	382.886	414.509	411.661	986.43	394.042	709.414	421.71	1817.95	248.894	391.878	535.244	123.441	196.342	405.202	232.457	354.92	537.305	562.482	571.249	957.38
Q01518	1666.62	2220.39	1726.04	1131.18	2612.97	1757.78	2036.54	933.228	2120.54	1160.99	1185.35	1348.14	1515.4	690.632	1614.36	1396.85	1980.44	1827.64	992.452	1249.61	1182.87	1705.07	1182.86	881.409	2373.94	1432.51	888.714	935.903	1526.07	1229.38	1157.47	1042.41	1033.33	910.096	956.431	1425.74	1666.62	2220.39	1726.04	1131.18	2612.97	1757.78	2036.54	933.228	2120.54	1160.99	1185.35	1348.14	1515.4
P40123	105.618				77.3074		106.659	802.767				575.441		862.731		219.544		142.75	70.3915	77.3953	76.0635	63.5699	47.8179	58.3027	80.8476	52.4758	96.2649	108.603	139.562	51.0896		149.977	47.7205	110.963	130.556	26.516	105.618	0	0	0	77.3074	0	106.659	802.767	0	0	0	575.441	0
P20160	23.3114	84.7539	1163.2	60.7935	287.174	188.606	46.7169	873.426	114.039	43.6206	117.366	162.024	41.9494	81.9903	81.5785	151.922	99.5356	229.862	298.693	210.521	153.494	41.8038	437.149	462.155	85.7149	152.347	32.8039	151.857	28.1085	62.4634	83.4739	195.747	333.647	69.0102	72.7231	78.3584	23.3114	84.7539	1163.2	60.7935	287.174	188.606	46.7169	873.426	114.039	43.6206	117.366	162.024	41.9494
P40121	937.26	947.751	809.6	803.628	1911.59	760.11	965.181	980.986	1252.97	412.932	431.113	574.604	642.305	341.256	282.45	503.006	959.097	434.259	454.795	752.553	757.887	1010.27	404.733	446.252	1754	390.598	974.567	603.876	1374.86	1032.29	606.464	436.634	417.959	642.481	532.288	1395.5	937.26	947.751	809.6	803.628	1911.59	760.11	965.181	980.986	1252.97	412.932	431.113	574.604	642.305
Q14444	187.196	242.93	172.099	137.063	146.664	223.569	218.296	195.532	241.766	88.4285	72.451	87.0911	100.651	140.888	250.181	76.5012	136.11	141.167	212.609	166.691	166.064	148.353	120.759	262.398	121.545	150.977	192.456	85.9402	97.6456	88.4736	136.643	114.618		85.0033	71.3096	85.6387	187.196	242.93	172.099	137.063	146.664	223.569	218.296	195.532	241.766	88.4285	72.451	87.0911	100.651
P47756	371.915	407.517	385.147	270.816	505.415	323.197	522.093	240.594	407.24	284.631	272.782	289.403	184.616	170.117	116.56	352.096	260.248	116.783	352.266	373.447	456.114	435.091	334.799	259.043	632.954	292.542	306.699	275.88	408.194	317.106	270.891	205.873	195.815	313.321	182.918	338.314	371.915	407.517	385.147	270.816	505.415	323.197	522.093	240.594	407.24	284.631	272.782	289.403	184.616
P29466	58.3367	66.1913	49.7345	32.2154	75.2139	75.7107	63.9012	61.8079	77.1093	44.8087	46.1317	36.0259				34.0211	64.5736	39.8686	163.377	92.0871	85.4336	78.2649	183.768	129.239	129.126	78.2819	239.472	62.9994	98.9922	72.1209	63.9422	66.8927	67.8671	75.1986	61.1745	90.1779	58.3367	66.1913	49.7345	32.2154	75.2139	75.7107	63.9012	61.8079	77.1093	44.8087	46.1317	36.0259	0
P41180	359.146	56.7631	393.273	976.191	366.796	391.429	144.853	579.031	304.183	278.57	313.774	350.024	690.379	352.114	584.21	334.108	401.445	592.487			502.292	565.255	754.094			466.846	492.795	174.791	369.681		546.057	561.822		446.618	331.475	99.7752	359.146	56.7631	393.273	976.191	366.796	391.429	144.853	579.031	304.183	278.57	313.774	350.024	690.379
P07858	855.425	1539.91	846.686	650.351	2314.71	712.522	556.426	908.159	716.576	150.739	144.413	312.495	300.408	452.344	131.578	193.661	283.6	533.195	786.077	1032.39	633.172	582.771	531.915	627.406	511.893	568.909	457.652	418.142	418.898	576.233	303.214	317.159	403.898	331.33	311.755	1041.79	855.425	1539.91	846.686	650.351	2314.71	712.522	556.426	908.159	716.576	150.739	144.413	312.495	300.408
P53634	449.589	1328.91	427.541	279.389	545.026	506.72	517.199	208.288	302.427	146.848	318.933	339.534	194.597	183.719	100.866	153.71	158.371	154.773	375.19	339.041	264.117	86.5123	261.508	563.673	273.586	300.044	151.498	103.827	247.704	346.499	152.319	185.292	178.319	148.229	92.6384	393.267	449.589	1328.91	427.541	279.389	545.026	506.72	517.199	208.288	302.427	146.848	318.933	339.534	194.597
P07339	2241.51	2784.33	2580.06	2083.22	3258.49	3212.36	2091.83	1847.22	2617.77	786.54	1056.17	3365.07	2688.97	778.621	1694.32	1256.2	2990.34	2882.51	487.31	1509.28	1099.74	1943.1	623.875	498.049	1143.42	1337.14	696.245	1604.75	1306.01	5182.69	1146.9	775.252	982.48	2068.49	664.19	5043.18	2241.51	2784.33	2580.06	2083.22	3258.49	3212.36	2091.83	1847.22	2617.77	786.54	1056.17	3365.07	2688.97
P14091	32.7761	212.54	42.9769	344.357	209.254	43.0473	222.293	83.1033	54.3697	24.1411	24.3214	59.7759	38.2166	41.7822		46.1077	20.9127	31.4722		51.0357		85.1344	88.8824	63.5755				59.0407	71.6148	31.7396	47.6369	16.8874	37.0781		60.9396	60.8589	32.7761	212.54	42.9769	344.357	209.254	43.0473	222.293	83.1033	54.3697	24.1411	24.3214	59.7759	38.2166
P08311	139.379	211.571	994.63	230.925	631.697	333.938	197.776	1715.82	289.574	703.359	193.103	222.191	218.61	196.629	134.425	433.985	443.657	438.047	643.35	570.049	202.91	54.6189	898.951	673.54	285.145	522.326	112.403	529.42	171.131	199.741	227.905	514.267	1367.54	241.579	325.367	270.603	139.379	211.571	994.63	230.925	631.697	333.938	197.776	1715.82	289.574	703.359	193.103	222.191	218.61
P09668	112.206	355.281	101.094	354.244	789.24	196.648	370.051	80.1097	342.089	205.931	705.885	435.146	654.321	229.385	268.157	579.598	894.366	387.221	152.463	232.371	117.908	739.961	124.939	138.426	343.318	83.6205	127.397	559.801	370.875	515.935	248.422	139.426	452.725	842.582	168.302	1092.15	112.206	355.281	101.094	354.244	789.24	196.648	370.051	80.1097	342.089	205.931	705.885	435.146	654.321
P07711	229.813	138.043	97.3264	86.4177	307.126	166.526	126.416	184.197	121.65	147.561	93.608	114.088	63.1284	118.167	73.7555	113.326	98.7176	111.708	187.631	121.409	178.932	215.194	178.635	67.9478	142.572	99.8173	109.111	192.432	100.041	194.187	135.416	202.324	121.764	240.328	170.023	280.106	229.813	138.043	97.3264	86.4177	307.126	166.526	126.416	184.197	121.65	147.561	93.608	114.088	63.1284
P25774	345.523	121.881	205.915	122.724	353.018	250.316	138.723	140.86	177.801	38.4315	58.5151	100.441	78.8628	72.331	85.8205	60.5295	187.936	175.591	38.288	73.2908	56.2393	60.0152	95.926	31.9226	281.301	150.885	15.5487	79.115	150.5	369.002	89.6039	84.8929	131.667	132.781	60.7564	467.307	345.523	121.881	205.915	122.724	353.018	250.316	138.723	140.86	177.801	38.4315	58.5151	100.441	78.8628
Q9UBR2	537.889	327.278	413.793	260.632	891.324	237.893	327.817	170.109	443.36	112.062	137.414	360.579	334.854	205.954	167.354	226.906	289.903	288.413	100.148	365.775	300.339	223.394	202.113	149.75	458.019	193.272	123.774	254.482	346.273	605.616	281.068	156.904	142.307	238.406	139.53	952.796	537.889	327.278	413.793	260.632	891.324	237.893	327.817	170.109	443.36	112.062	137.414	360.579	334.854
P51636	11.5888	15.7618	10.9348	11.8147	11.6974	16.5186	13.6279		8.37591	138.375	87.1367	73.071	71.4673	25.9658	51.6029	66.9567	106.823	42.696		8.34392		6.54739		7.39237				52.5996	31.1038	67.1514	63.7744	49.308	46.9633	51.2878	33.9224	36.7113	11.5888	15.7618	10.9348	11.8147	11.6974	16.5186	13.6279	0	8.37591	138.375	87.1367	73.071	71.4673
Q13938	33.6428	23.3448	36.4717	8.1296		22.4289	79.5813		16.4016	117.37	34.6258	44.2203	63.0762	120.129	156.092	52.9765	89.3236	12.5962	6.90484	26.4514		358.987		18.3866	29.0159	8.4189		22.6933	58.7309	15.0949	35.7047	24.091	109.986	77.8418	24.4163	31.2733	33.6428	23.3448	36.4717	8.1296	0	22.4289	79.5813	0	16.4016	117.37	34.6258	44.2203	63.0762
P47755	279.991	288.849	152.009	172.331	244.785	167.798	271.384	113.788	183.293	240.128	157.134	133.091	126.306	124.745	96.8278	212.836	226.716	150.307	168.752	121.3	216.912	212.228	132.828	126.44	183.819	124.039	138.282	154.885	163.814	170.445	169.369	150.015	86.3644	176.24	167.057	161.586	279.991	288.849	152.009	172.331	244.785	167.798	271.384	113.788	183.293	240.128	157.134	133.091	126.306
P08185	41.2785	62.4127	57.6381	65.9626	74.3101	96.2	28.2494	43.5506	33.0915	67.2752	66.6067	129.8	94.683	93.2349	80.2912	41.8752	78.2856	58.4057		46.0382	29.2104	18.102	40.2536	57.2498	34.2761	43.9066	40.6999	61.5772	79.1881	74.4478	107.664	84.4118	32.7224	68.6165	57.2847	34.6212	41.2785	62.4127	57.6381	65.9626	74.3101	96.2	28.2494	43.5506	33.0915	67.2752	66.6067	129.8	94.683
P15088	132.22	65.9419	46.9168	78.0327	74.8654	23.8668	54.7559	232.726	74.1591	429.826	123.108	179.9	70.6592	67.3904	102.094	203.291	124.297	66.314	68.4617	214.03	70.7408	85.4214	54.898	142.199	68.2701	91.6314	53.3399	118.231	112.305	170.549	166.022	106.656	178.162	129.067	190.538	55.7551	132.22	65.9419	46.9168	78.0327	74.8654	23.8668	54.7559	232.726	74.1591	429.826	123.108	179.9	70.6592
Q96IY4	101.421		39.6827			19.0437	31.4807	69.6251	23.9428		21.8537		25.9069				17.7105			50.8914			15.7441	76.7583				49.6815	36.6378		47.7367	57.1533	70.9545	51.802	63.1125	63.7572	101.421	0	39.6827	0	0	19.0437	31.4807	69.6251	23.9428	0	21.8537	0	25.9069
Q5U5Z8	491.103	1234.67	399.249	420.391	815.304	1089.29	1019.62	976.561	726.958	192.055	456.341	177.278	367.323	262.032	254.182	302.669	422.693	338.306	1994.48	2159.51	2007.28	3502.21	1956.08	1686.68	1294.3	1105.98	3435.42	622.777	524.488	251.741	280.687	584.995	345.398	335.366	516.606	608.002	491.103	1234.67	399.249	420.391	815.304	1089.29	1019.62	976.561	726.958	192.055	456.341	177.278	367.323
P16870						220.226															18.3215																0	0	0	0	0	220.226	0	0	0	0	0	0	0
P14384	78.4672	28.2015	27.7588	37.2895	51.5505		35.5951		37.256	20.9281					21.5617		23.0884	60.128		29.5603					52.9602			18.4058	39.8937	23.3557	28.3493	26.5593			19.2549	17.0587	78.4672	28.2015	27.7588	37.2895	51.5505	0	35.5951	0	37.256	20.9281	0	0	0
P16152	257.681	567.977	340.561	265.549	490.701	535.487	565.109	305.175	443.125	440.803	226.533	289.842	273.158	143.973	135.229	383.238	552.657	364.778	52.5257	298.054	732.625	201.259	192.346	766.601	342.852	229.784	220.611	232.581	314.028	205.192	204.358	221.603	366.659	259.312	261.406	304.976	257.681	567.977	340.561	265.549	490.701	535.487	565.109	305.175	443.125	440.803	226.533	289.842	273.158
O75828	72.7825	78.9271	73.0959	51.507	88.4927	65.1346	52.812	52.3338	86.9767	74.34	31.5849	65.1664	91.9987	75.9915	87.2632	70.0413	70.8146	109.954	72.0621	37.033	74.2471	30.5657	28.821	27.2488	38.0088	32.549	42.3406	46.6968	45.1077	38.9687	59.2038	44.5839	48.045	50.5843	59.544	54.133	72.7825	78.9271	73.0959	51.507	88.4927	65.1346	52.812	52.3338	86.9767	74.34	31.5849	65.1664	91.9987
P83916	31.3812		60.2946	27.9401	22.2837	49.9304	48.1754	36.123		34.8059	31.6098	33.268	8.51443			39.4511	26.8375	27.8579	28.13	45.7259	53.017	27.279	22.4502	42.4953	30.9229		41.3171	27.6707	23.404			12.8792		23.9608		16.6055	31.3812	0	60.2946	27.9401	22.2837	49.9304	48.1754	36.123	0	34.8059	31.6098	33.268	8.51443
Q6ZVT6	149.933		68.8101	194.223	52.8866	47.0364	127.668	64.122	94.1141	362.36	261.74	236.916	250.763	146.335	388.3	365.427	176.255	107.148	111.803	132.268	95.6618	92.4212	116.814	100.587	223.492	420.669	189.986	239.73	153.947	486.015	499.565	170.415	458.281	309.961	427.429	297.635	149.933	0	68.8101	194.223	52.8866	47.0364	127.668	64.122	94.1141	362.36	261.74	236.916	250.763
Q96CT7	14.2094	47.358	23.516	28.5655	31.8846	41.051	47.9479	36.3074	57.4806	9.43403							11.1211	26.0843	28.4611	39.9236	32.0631	53.8083	30.6074	20.3294	25.7244	20.4085	33.2111	14.4394				23.5541		17.6672		26.7513	14.2094	47.358	23.516	28.5655	31.8846	41.051	47.9479	36.3074	57.4806	9.43403	0	0	0
Q96JN2	140.51	111.187	64.2341		168.167	89.1763	125.804	370.174	259.987	407.583	300.367	252.566	167.5	79.8238	147.233	440.816	288.453	94.6751	265.557	316.8	359.965	165.957	183.795	202.555	147.955	124.263		408.972	185.768	585.178	554.727	346.637	107.703	449.944	461.618	305.146	140.51	111.187	64.2341	0	168.167	89.1763	125.804	370.174	259.987	407.583	300.367	252.566	167.5
Q5T655	120.475	119.872			51.2842	180.894	138.83	64.171	101.338	74.3805		101.896				68.0062			70.9341			112.369	89.5862	90.6915	181.176		110.722	116.27	89.7918		80.6686	76.792			89.1565	40.2747	120.475	119.872	0	0	51.2842	180.894	138.83	64.171	101.338	74.3805	0	101.896	0
Q8NCX0	106.504		54.1991			179.615			68.6548				175.056		384.285		78.2339	297.064				159.575															106.504	0	54.1991	0	0	179.615	0	0	68.6548	0	0	0	175.056
Q8IYT3	129.405	100.765	34.4605		54.198	42.8793	73.2702	145.003	135.677	119.587			257.097	269.213	446.97	198.244		319.572		35.4946	71.987	30.5201	36.7358	34.2213	36.2814	77.0886	33.395	48.7368	79.8677	61.6168	107.952	69.4656		68.4483	76.662		129.405	100.765	34.4605	0	54.198	42.8793	73.2702	145.003	135.677	119.587	0	0	257.097
Q6TFL3	689.945	1192.1	439.696	461.377	707.878	923.653	875.187	790.967	919.403	251.171	183.197	117.21	247.172	296.635	194.941	150.352	502.642	254.354	1243.81	907.163	1099.05	1097.66	661.802	905.48	782.851	671.461	1307.2	596.31	573.319	692.818	430.346	570.784	540.094	636.561	562.081	693.831	689.945	1192.1	439.696	461.377	707.878	923.653	875.187	790.967	919.403	251.171	183.197	117.21	247.172
Q9P1Z9	849.927	597.163	440.649	1245.39	1324.72	557.729	735.007	2535.2	485.285	898.83	1524.8	1090.56	1144.34	956.917	1302.8	1427.88	835.096	1611.52	847.031	896.172	636.51	531.252	745.05	808.397	728.28	1256.46	671.29	1209.24	1143.69	991.533	1055.81	1321.29	395.136	923.306	1254.41	780.288	849.927	597.163	440.649	1245.39	1324.72	557.729	735.007	2535.2	485.285	898.83	1524.8	1090.56	1144.34
Q8N163	588.555	753.357	1309.94	650.429	1049.99	1279.68	907.937	1543.33	2406.03	1366.46	1326.91	2827.62	5869.37	3007.36	5850.46	2699.41	3850.24	6137.55	327.933	530.314	233.343	472.446	406.497	498.351	334.312	740.637	459.728	884.325	1254.12	809.484	1793.44	628.795	1523.01	757.072	1373.79	555.231	588.555	753.357	1309.94	650.429	1049.99	1279.68	907.937	1543.33	2406.03	1366.46	1326.91	2827.62	5869.37
Q5T9S5	94.8363	141.294	149.114	189.473	378.294	254.863	140.35	666.471	198.271	122.913	255.578	265.933	173.124	226.796		131.782	236.243	232.313	396.509	237.509	262.566	221.501	210.043	256.551	315.939	185.658	157.695	252.203	142.864	86.0053	94.3475	59.1519			173.174	146.187	94.8363	141.294	149.114	189.473	378.294	254.863	140.35	666.471	198.271	122.913	255.578	265.933	173.124
Q2M243	62.7422	79.3572	93.0277	299.278	193.783	105.496	30.1237	148.219	94.7662	74.2135	156.278	161.556	95.7828	164.319	155.103	122.012	77.8853	142.928		45.5603		26.3818	88.5607	125.499		83.1339	68.4057	68.7612	108.566	105.904	92.9668	148.547		53.7591	128.282	95.6829	62.7422	79.3572	93.0277	299.278	193.783	105.496	30.1237	148.219	94.7662	74.2135	156.278	161.556	95.7828
Q8N5R6	196.959	165.705	92.1161	114.138	208.234	107.112	126.122	156.999	154.997	94.2944	77.9163	87.6455	1653.51	250.561	331.214	108.661	148.876	101.685	215.387	142.074	160.686	157.313	350.755		349.441	115.859	343.188	70.7541	91.2312	90.1373	188.232	79.5367	733.606	75.9345	82.0205	84.6707	196.959	165.705	92.1161	114.138	208.234	107.112	126.122	156.999	154.997	94.2944	77.9163	87.6455	1653.51
Q9UFE4	116.62	145.199	296.074	100.906	196.51	345.031	89.1507	65.0665		338.716	355.599	403.703	205.026	125.265	227.821	422.53	372.438	539.839	144.14	84.3616			94.1789	168.015		153.566	88.3958	590.048		84.9598	457.875	416.924		71.3964	156.264		116.62	145.199	296.074	100.906	196.51	345.031	89.1507	65.0665	0	338.716	355.599	403.703	205.026
Q96A33	73.8669	24.9966	57.2324	35.0938			74.2801	95.142	63.4043	20.4693	33.3695	37.2707		85.8277			21.5509		75.1312	97.0201	64.9194	94.1319	75.3972	90.1941	44.2466	65.7964	57.3415	25.3495	44.9639	67.1374	34.924	23.2018		31.4232	31.184	49.8795	73.8669	24.9966	57.2324	35.0938	0	0	74.2801	95.142	63.4043	20.4693	33.3695	37.2707	0
Q8IVM0									47.8829																19.7407												0	0	0	0	0	0	0	0	47.8829	0	0	0	0
Q2TAC2	862.023	1611.13	795.743	555.275	847.388	1164.64	1753.46	636.263	947.389	1567.25	505.866	789.004	351.078	403.849	515.478	728.969	822.876	643.811	641.776	647.588	1068.09	1631.12	2171.61	744.998	1099.37	561.622	1625.84	360.701	473.429	594.589	465.557	530.327	271.403	262.921	601.2	504.911	862.023	1611.13	795.743	555.275	847.388	1164.64	1753.46	636.263	947.389	1567.25	505.866	789.004	351.078
Q4VC31	19.536	36.0759	26.3748	9.6751	29.1409	24.1414	25.4314	25.3453	37.3355	6.20333		7.81011				11.2035	10.8011	20.2356			15.5891	26.0763	21.1843	18.0436		15.1442											19.536	36.0759	26.3748	9.6751	29.1409	24.1414	25.4314	25.3453	37.3355	6.20333	0	7.81011	0
Q6ZRK6	310.406	140.349	111.979	174.599	328.081	152.502	222.175		222.953				107.991				178.824			87.153	84.01	175.248		53.5292	197.877	58.7767	167.686	87.654	171.204	145.126	91.3799	71.616		95.3901		161.553	310.406	140.349	111.979	174.599	328.081	152.502	222.175	0	222.953	0	0	0	107.991
Q16204	65.6452	94.8194	64.0529	39.6302	55.4793	42.6039	56.1723	72.1832		23.6876	20.6254								96.3713	43.3131	69.5202	112.27	55.2448	88.3389	71.3321	50.4196	65.571		18.9134	19.037				58.0874	20.3765	61.4837	65.6452	94.8194	64.0529	39.6302	55.4793	42.6039	56.1723	72.1832	0	23.6876	20.6254	0	0
P55774	25.4027	37.2681	13.0598	129.418	69.8802	40.7671	30.3578	44.0307	25.1125	5.49426	5.55854	11.6093	28.1177	7.81265		13.2174	41.0347	22.5739											4.32824								25.4027	37.2681	13.0598	129.418	69.8802	40.7671	30.3578	44.0307	25.1125	5.49426	5.55854	11.6093	28.1177
Q86YA3	762.503	2078.81	618.738	1656.36	1142.4	1818.12	1536.98	1686.27	1804.1	1118.96	605.996	775.057	895.015	620.714	636.373	661.775	985.746	2329.97	2179.52	2146.59	5291.54	4832.25	2075.67	2884.29	3008.06	1711.58	3920.01	2780.59	1943.23	1859.08	1899.19	3214.05	2072.11	2786.79	1997.35	2523.31	762.503	2078.81	618.738	1656.36	1142.4	1818.12	1536.98	1686.27	1804.1	1118.96	605.996	775.057	895.015
Q6YHK3	160.253	72.8762	161.547	287.632			335.354	486.152	163.129	263.479	293.031	189.158	133.778		153.582	135.285	177.085		411.404	162.248	335.583	355.911	295.446	397.147	222.163	302.132	693.575	327.856	243.241	284.743	362.851	444.685	271.43	429.928	317.915	263.033	160.253	72.8762	161.547	287.632	0	0	335.354	486.152	163.129	263.479	293.031	189.158	133.778
P08571	122.23	98.4372	175.616	336.82	556.923	82.8917	78.0691	266.822	729.04	75.9287	148.335	142.117	83.6544	168.437	54.2931	91.4883	144.752	146.933		101.946	76.3764	13.9529	79.1652	103.404	96.4913	95.4471	51.8645	52.6308	121.023	79.965	91.4626	98.2679	128.906	60.0473	77.685	67.2066	122.23	98.4372	175.616	336.82	556.923	82.8917	78.0691	266.822	729.04	75.9287	148.335	142.117	83.6544
Q13740	171.348	153.996	222.709	54.0376	74.2102	113.374	177.079	131.199	127.418	170.141	122.795	126.297	151.37	146.255	128.399	117.716	219.315	131.149	147.151	410.948	617.832	95.3246	141.224	396.964	60.8554	419.959	448.188	127.008	158.68	120.891	118.936	139.079	89.2805	175.8	113.774	221.162	171.348	153.996	222.709	54.0376	74.2102	113.374	177.079	131.199	127.418	170.141	122.795	126.297	151.37
Q8N6Q3			101.011		96.3172	19.1295		131.348				17.4787		24.6189				41.0735	35.3331	18.1139	29.3849		21.1117	54.7473		17.4205											0	0	101.011	0	96.3172	19.1295	0	131.348	0	0	0	17.4787	0
P11836						12.1988																			85.7612												0	0	0	0	0	12.1988	0	0	0	0	0	0	0
Q9Y5K6	114.086	138.764	136.053	79.9038	105.276	82.3876	148.806	110.898	84.1839	76.2639	70.5776	75.0407	57.5254	49.7341		58.4631	44.6505	34.1823	37.2015	37.0222	46.6096	79.5997	31.3762	41.0413	58.2562	35.8046	70.1233	34.9027	33.3322	40.4557	42.0955	40.8407		35.8526	37.8877	35.4247	114.086	138.764	136.053	79.9038	105.276	82.3876	148.806	110.898	84.1839	76.2639	70.5776	75.0407	57.5254
P16671	26.5347			53.6391				34.8157	19.1236	295.398	111.494	99.8327	129.84		87.9561	135.955	48.922	65.9748	23.2071	30.8371			36.2574	38.68	88.9383	41.2054	89.1489	428.115	98.9874	154.974	286.539	389.601	320.547	786.811	255.882	117.759	26.5347	0	0	53.6391	0	0	0	34.8157	19.1236	295.398	111.494	99.8327	129.84
P28907	170.73	751.476	241.488	102.549	203.189	145.403	150.115	168.618	137.734	314.771	153.291	248.35	210.999	90.1545	144.124	195.923	361.001	180.953	1094.95	395.405	355.726	602.271	353.103	185.842	313.605	598.431	707.118	479.767	173.184	345.03	366.387	524.875	327.143	353.094	166.474	517.726	170.73	751.476	241.488	102.549	203.189	145.403	150.115	168.618	137.734	314.771	153.291	248.35	210.999
P16070	570.099	471.689	539.446	442.584	984.631	681.917	656.535	1478.77	2351.77	530.637	485.659	662.182	530.852	440.055	294.089	713.605	864.079	611.63	714.62	580.009	1242.17	355.394	589.822	2320.02	925.335	414.848	1107.25	696.772	851.451	854.703	564.045	477.844	309.474	701.904	616.672	922.994	570.099	471.689	539.446	442.584	984.631	681.917	656.535	1478.77	2351.77	530.637	485.659	662.182	530.852
P13987	70.5651	97.6573	76.8639	103.054	115.562	59.3854	90.6896	253.603	173.097	122.58	80.8544	102.51	85.1803	63.4966	59.2171	79.3724	134.898	123.712	86.246	82.641	98.7225	113.818	109.226	149.196	132.867	59.2823	94.6635	141.419	112.851	86.0182	107.926	119.232	122.213	156.081	104.269	150.402	70.5651	97.6573	76.8639	103.054	115.562	59.3854	90.6896	253.603	173.097	122.58	80.8544	102.51	85.1803
O43866			58.1487	172.893							45.3245	106.135	68.2326		45.1222		23.1488	31.8773	16.8149				35.3116	19.1014	28.4966	34.7567	15.451	36.2043	36.3006	22.5604	46.193	94.5372		54.1487	55.2529	24.9347	0	0	58.1487	172.893	0	0	0	0	0	0	45.3245	106.135	68.2326
P08962	48.2576	117.413	206.341	101.066	206.191	84.9264	139.076	242.703	80.5798	59.5709	111.041	85.0395	67.5672	57.742	30.5271	65.5995	64.413	86.9524	18.7982	42.2148	22.4538	64.4738	62.5373	57.1432	30.9005	32.5623		29.9237	67.3808	83.1647	50.9415	38.6485	14.4792	39.3055	36.9515	45.9371	48.2576	117.413	206.341	101.066	206.191	84.9264	139.076	242.703	80.5798	59.5709	111.041	85.0395	67.5672
P21926	100.176	208.279	58.0409	48.4183	92.4801	63.7155	105.393	38.7939	31.5497	166.761	90.6301	110.37	123.081	39.6692	62.7934	179.901	71.891	74.2684	254.354	174.153	171.773	136.179	83.2613	184.486	38.0668	45.0769	145.718	233.29	33.2299	80.1179	69.5572	58.2623	133.562	64.1931	57.7538	64.8061	100.176	208.279	58.0409	48.4183	92.4801	63.7155	105.393	38.7939	31.5497	166.761	90.6301	110.37	123.081
P48960	64.0181		86.0208		108.993		72.37	137.411	165.123									49.8363	33.5961		80.0572	108.33			134.597				166.613	45.1214	60.7791	34.7116		42.8571	47.6441	109.744	64.0181	0	86.0208	0	108.993	0	72.37	137.411	165.123	0	0	0	0
P14209	31.0445	23.386	16.7636	18.4404	26.6731	34.6545	20.7012	37.4736	46.1702	29.4649	35.0368	30.4454	23.8362	18.8659	27.8096	26.8861	46.7885	38.5302	22.959	16.8121	59.1211	19.8069	25.9235	19.7302	31.2281	17.9109	16.3438	33.7709	22.6979	37.5023	26.5873	23.5496		30.8055	25.9069		31.0445	23.386	16.7636	18.4404	26.6731	34.6545	20.7012	37.4736	46.1702	29.4649	35.0368	30.4454	23.8362
Q16543	66.2291	36.9307	48.3789	53.5322	51.9101	32.6189	36.3192	78.5232	57.6605	50.2606	49.5175	46.062	42.8224	29.83	119.26	58.1015	56.6625	54.1365	108.672	194.263	145.317	110.899	93.211	149.611	131.089	158.408	181.374	144.007	157.03	186.444	136.936	116.463	47.0964	141.45	143.146	105.436	66.2291	36.9307	48.3789	53.5322	51.9101	32.6189	36.3192	78.5232	57.6605	50.2606	49.5175	46.062	42.8224
P60953	156.688	400.987	196.415	141.931	356.32	274.899	307.487	162.673	205.254	165.538	111.212	147.415	153.964	124.114	85.4226	156.716	270.502	251.402	139.528	159.352	143.589	148.482	198.857	117.319	274.738	169.08	194.373	220.013	172.393	149.786	134.422	116.952	608.531	134.991	188.211	181.219	156.688	400.987	196.415	141.931	356.32	274.899	307.487	162.673	205.254	165.538	111.212	147.415	153.964
Q99459	266.316	224.16	147.956	250.01	131.54	214.612	223.09	175.657	322.209	311.205	336.42	219.04	262.734	682.74	182.32	231.836	304.842	206.632	192.987	135.471	185.795	177.799	196	197.465	194.293	168.507	171.827	193.917	234.495	130.195	195.566	201.997	121.215	215.311	180.599	204.676	266.316	224.16	147.956	250.01	131.54	214.612	223.09	175.657	322.209	311.205	336.42	219.04	262.734
P32320	7.54087	18.8052	117.181	10.9134	117.542	32.2044	39.7898	263.363	106.492	9.01972	11.9427	13.8402		8.11253		18.3924	18.1079	31.3025	58.2195	31.9228	21.8174		127.359	64.2729	18.8583	36.4712	12.5834	17.8767		13.5181	10.9131	25.6626	43.8204	8.63474	14.3941	8.86484	7.54087	18.8052	117.181	10.9134	117.542	32.2044	39.7898	263.363	106.492	9.01972	11.9427	13.8402	0
P06493	25.1456	83.2879	29.7796		26.2048	55.2295	55.283	34.6445	39.6954	14.385		16.7739				18.8403	29.8172		58.638	23.7632	31.7739	66.4267	17.6545	18.4459	17.7326	10.5556	61.7176			6.26937						9.18817	25.1456	83.2879	29.7796	0	26.2048	55.2295	55.283	34.6445	39.6954	14.385	0	16.7739	0
Q00534					28.6049	30.6482		37.8175				18.3102							18.7353	25.9397	34.6841		19.2715	24.6587	19.3567	13.5853				6.84359						10.0297	0	0	0	0	28.6049	30.6482	0	37.8175	0	0	0	18.3102	0
O76039				66.2648	117.386	119.585	136.832									62.3485			103.997	67.575	64.2762	121.817	138.255	52.1308	119.365	80.7041	110.652								50.7983	66.9886	0	0	0	66.2648	117.386	119.585	136.832	0	0	0	0	0	0
P46527	11.6739	9.95591			8.22146	15.1742	10.5755		8.03011	13.8179			10.3859								12.8751	24.618	14.5324		40.7611			18.0049	9.92367		20.1817	23.0382		14.9767	13.1595	14.4073	11.6739	9.95591	0	0	8.22146	15.1742	10.5755	0	8.03011	13.8179	0	0	10.3859
Q6ZU80	518.665	711.914	922.794	457.133	797.564	1037.92	1001.59	1387.25	1542.18	1825.39	1827.8	1168.06	2806.67			2215.57	2520.71			685.224				837.827		723.117		1406.47	2085.87	583.893		825.999	4315.79	1182.57	1595.53	654.151	518.665	711.914	922.794	457.133	797.564	1037.92	1001.59	1387.25	1542.18	1825.39	1827.8	1168.06	2806.67
O94986	1942.93	770.863	1193.92	1307.91	578.222	777.71	1415.93	1467.71	882.673	674.737	1521.43	533.108	872.464	531.244	865.183	789.831	589.544	318.046	219.646	262.757	340.632	257.756	611.614	519.532	222.124	554.364	363.973	435.427	193.699	400.78	246.845	301.721	492.384	271.518	400.691	194.483	1942.93	770.863	1193.92	1307.91	578.222	777.71	1415.93	1467.71	882.673	674.737	1521.43	533.108	872.464
P13688	61.6086	146.647	119.468		56.3904	30.7118	46.0573	117.702		6.78519		12.5216				10.2204		25.2677		51.7463		84.367	56.1882	44.5307											7.25022		61.6086	146.647	119.468	0	56.3904	30.7118	46.0573	117.702	0	6.78519	0	12.5216	0
P06731	359.519	367.288	879.283		511.526		53.0734	54.918		9.06804		16.7344				13.659				71.1043	72.9618		65.3514			283.256								82.3637	9.68953		359.519	367.288	879.283	0	511.526	0	53.0734	54.918	0	9.06804	0	16.7344	0
P40199	40.7033	37.164	54.5919	70.9478			49.6979		57.3474	137.045	108.711	112.664	90.714	33.9987		46.573	53.3773	41.3151	28.4964	53.8785	102.844	39.1555	54.8176	53.3147	75.9194	83.2582	69.6284	74.1728	101.271	51.8975	103.51	71.7572		91.1186	130.208	84.0225	40.7033	37.164	54.5919	70.9478	0	0	49.6979	0	57.3474	137.045	108.711	112.664	90.714
P31997			113.256		60.1188	33.1461		138.39		4.49554		8.29621				6.77155		31.4122	35.9596	12.4095			69.9563	58.6393								20.5173			4.80365		0	0	113.256	0	60.1188	33.1461	0	138.39	0	4.49554	0	8.29621	0
Q15744	23.2778	45.6145	26.7993	31.6157		42.0365	39.5878	27.4815		28.9825	47.2358					46.3615	25.9327	24.3812	24.3435	31.5254	44.9956	47.7396	59.7281	32.395	29.2283	48.9989	65.6528	51.027	52.3422	36.9044	45.6595	48.5581	131.446	62.4879	45.81	55.1375	23.2778	45.6145	26.7993	31.6157	0	42.0365	39.5878	27.4815	0	28.9825	47.2358	0	0
Q9BXW7	29.905	61.4561	44.0394	19.9115	47.1724	94.381	113.093		67.6054	19.5216						22.3527	25.3129	31.236	67.025	41.6167	41.2682	37.3499	42.229	58.4521	33.5194	42.6114	50.8764	17.5819	22.7625	17.7076						20.3276	29.905	61.4561	44.0394	19.9115	47.1724	94.381	113.093	0	67.6054	19.5216	0	0	0
Q92879	56.5739	95.1874	44.2894	40.9028	50.5982	106.212	73.4549	85.0888	153.812	35.1849	18.4653	35.0496		50.7644		18.0419	42.7183	28.5041	47.2769	44.8839	61.1342	39.9621	49.7965	46.2451	63.583	88.2366	54.8969			52.1968				39.0877	39.8208	49.0137	56.5739	95.1874	44.2894	40.9028	50.5982	106.212	73.4549	85.0888	153.812	35.1849	18.4653	35.0496	0
O95319	22.8741	54.2569	43.945	41.1853	60.7124	66.3039	77.3962			36.7131	19.2673			52.9693		18.8255									49.4242				43.8854	54.4639		24.093		40.7854	41.5503	51.1425	22.8741	54.2569	43.945	41.1853	60.7124	66.3039	77.3962	0	0	36.7131	19.2673	0	0
P00450	1504.05	715.263	2749.27	5459.69	2428.31	886.086	967.543	1682.73	1301.31	2254.16	2758.42	2900.83	3441.57	2540.31	3277.5	1999.72	1730.27	1719.29	526.975	1616.42	907.358	937.422	2390.42	2932.98	1144.03	1815.27	1833.78	1605.73	2369.3	1369.83	2219.27	3252.08	2063.58	2074.94	2487.58	2034.07	1504.05	715.263	2749.27	5459.69	2428.31	886.086	967.543	1682.73	1301.31	2254.16	2758.42	2900.83	3441.57
Q9UKY3										31.4622	24.2655					19.1254			23.2171		13.7919						17.6488	25.589	25.4286	35.7817	23.7646	36.909	73.6325	29.7443	26.5518	23.2698	0	0	0	0	0	0	0	0	0	31.4622	24.2655	0	0
P41208	30.7406	35.6603	27.6668	49.8841	28.2508	36.007	39.6222	47.0691	39.9153	33.9284	24.5419	31.4601	21.2099	12.5547		26.0184	21.7456	22.0205	26.007	34.994	29.5524	21.0081	19.2128	22.4594	25.3242	15.3723	18.3843	15.5288	16.9664	22.0209	20.0317	21.1931	27.013	38.764	18.6248	22.175	30.7406	35.6603	27.6668	49.8841	28.2508	36.007	39.6222	47.0691	39.9153	33.9284	24.5419	31.4601	21.2099
P00751	629.438	768.913	634.307	1543.8	1152.53	863.163	552.989	1744.79	611.314	808.307	1309.15	1021.1	1254.34	1229.39	1400.02	1100.12	1216.66	1500.12	522.943	754.503	641.391	605.877	950.232	1304.56	600.084	1750.38	1697.86	1009.91	1158.79	857.308	1686.56	1955.73	2152.56	1463.07	1634.23	1549.65	629.438	768.913	634.307	1543.8	1152.53	863.163	552.989	1744.79	611.314	808.307	1309.15	1021.1	1254.34
P00746				51.516	32.0112			18.225									12.3971			12.2357			18.068			10.2341						18.8921		11.3433			0	0	0	51.516	32.0112	0	0	18.225	0	0	0	0	0
P08603	830.449	1262.75	966.714	3274.08	2104.96	995.308	765.269	2694.59	1500.62	869.6	2122.72	1239.1	2290.26	1975.42	1991.59	1449.36	1799.27	4492.23	573.953	1376.93	1128.51	619.049	1514.91	2124.69	1074.18	3170.78	1507.26	1276.88	2466.15	1186.77	2416.53	2409.18	925.045	1514.04	1860.8	1254.4	830.449	1262.75	966.714	3274.08	2104.96	995.308	765.269	2694.59	1500.62	869.6	2122.72	1239.1	2290.26
P05156	97.8971	116.297	132.699	338.165	250.733	133.574	97.9141	556.928	119.588	133.178	225.692	262.789	255.717	374.931	246.791	164.729	182.081	265.135	81.4601	148.263	130.47	123.849	199.014	259.364	118.278	189.204	178.647	188.778	255.324	122.802	200.007	281.466	138.418	211.747	235.145	162.053	97.8971	116.297	132.699	338.165	250.733	133.574	97.9141	556.928	119.588	133.178	225.692	262.789	255.717
Q0VF96	153.181	306.404	737.449	430.547	407.101	376.97		594.64	197.541	326.769	187.016		361.781		392.284	192.938	171.406	350.538	1287.04	86.477	115.505	83.891	115.361	584.516	144.826	171.925	270.927	162.918	151.562		231.239	200.937	457.67	275.431	225.943	46.8508	153.181	306.404	737.449	430.547	407.101	376.97	0	594.64	197.541	326.769	187.016	0	361.781
Q6P1X6	17.2476	46.4371	12.5643	17.1656	19.1306	20.571	38.7365	21.4132	52.3094	13.3427	11.3429	13.3853	18.3685			13.8566	36.5142	25.7993																			17.2476	46.4371	12.5643	17.1656	19.1306	20.571	38.7365	21.4132	52.3094	13.3427	11.3429	13.3853	18.3685
P61604	74.85	152.396	72.3559	59.2555	106.166	267.982	177.261	96.3039	207.92	35.2453	33.1011	37.6487	54.7255	60.2228	21.1195	30.9569	40.237	88.2791	215.547	116.646	89.045	124.483	55.5398	133.43	79.3421	60.9523	107.689	31.6496	30.8877	25.8752	9.66929	16.6479	27.3974	19.0316	14.4495	39.5494	74.85	152.396	72.3559	59.2555	106.166	267.982	177.261	96.3039	207.92	35.2453	33.1011	37.6487	54.7255
Q96BP2	30.2764	32.7787	39.1511	74.9946	72.3013	46.0963	38.3926	41.5801	42.2873					50.0454				37.8045	9.71717			16.6023	8.86533		15.4116		10.7658										30.2764	32.7787	39.1511	74.9946	72.3013	46.0963	38.3926	41.5801	42.2873	0	0	0	0
Q9NX63	21.4527	43.4929	45.9197	26.4041	31.7702	58.7962	37.5358	38.4963	36.1562	23.7078	24.5781	34.1547	14.7214	15.462	14.3757	21.1708	17.5441	20.4044	32.3501	21.4187	26.56	32.3627	13.3398	30.2218	28.5993	19.4852	11.4387	14.5834	14.5728	19.5749	11.8943	12.5949	41.0388	20.6987	44.7511	23.6606	21.4527	43.4929	45.9197	26.4041	31.7702	58.7962	37.5358	38.4963	36.1562	23.7078	24.5781	34.1547	14.7214
Q9BY43	49.5373	116.384	79.1167	35.158	102.79	112.342	92.2924	91.5765	94.4846	67.6304	59.3613	31.6466				45.1433	72.0128	30.7837	115.709	118.699	158.932	111.175	112.444	170.918	226.304	83.741	116.938	87.8871	27.9206	92.7008	48.9208	89.3447	99.6986	77.2906	66.2151	109.297	49.5373	116.384	79.1167	35.158	102.79	112.342	92.2924	91.5765	94.4846	67.6304	59.3613	31.6466	0
Q9H444	76.8748	38.8497	26.3707	41.9704	22.5264	23.1465	20.5278	131.13	118.233				9.45707			11.7485	18.7523	23.1354	88.0875	149.373	174.627	534.097	162.492	212.079	163.232	140.708	96.663			8.84057						45.1453	76.8748	38.8497	26.3707	41.9704	22.5264	23.1465	20.5278	131.13	118.233	0	0	0	9.45707
Q99653	18.3987	9.72814	10.3295		18.8133	14.818	11.7864		9.05941							8.96337	8.69647		33.173	19.8405	24.1048	30.6788	34.8971	27.4839	16.8567	23.7434	22.1205	12.7983	10.5783	24.6647	11.4257	8.08584	17.9056	17.3121	12.0514	20.1083	18.3987	9.72814	10.3295	0	18.8133	14.818	11.7864	0	9.05941	0	0	0	0
Q9UHD1		41.8546	53.6734	33.7577	15.8164	46.0539	39.8637	28.2872	27.0081	20.7626	20.7339	25.5636	78.8336	78.905	144.666	16.7533	15.3405	56.492	433.99	350.603	64.3317	355.28	349.735	398.642	61.1248	595.599	716.353	491.661	1688.11	236.908	1776.19	2186.99		2675.45	1768.12	107.35	0	41.8546	53.6734	33.7577	15.8164	46.0539	39.8637	28.2872	27.0081	20.7626	20.7339	25.5636	78.8336
Q9Y2V2	60.8394	98.3528	47.3309	60.7141	58.3149	47.232	56.2842	87.6785	82.8848	35.5629	36.7428	53.7745	31.755	24.7077	18.7849	47.4025	58.3264	39.7509	146.044	113.487	151.583	112.25	75.2016	55.1485	70.0976	37.2323	123.975	57.9078	36.6315	50.1806	59.5764	72.7362	13.6	65.3809	39.2965	72.6275	60.8394	98.3528	47.3309	60.7141	58.3149	47.232	56.2842	87.6785	82.8848	35.5629	36.7428	53.7745	31.755
Q9Y3Y2	156.811	275.312	186.518	124.773	278.417	390.064	101.682	181.48	217.562	143.016	94.9487	170.516	125.133	72.9051	24.5021	150.389	55.9208	129.614	97.7187	82.5138	69.8573	132.851	96.5206	112.497	110.071	90.3788	116.249	114.013	22.9995	50.9455	40.1453	64.8	289.932	35.8811	44.9918	44.3671	156.811	275.312	186.518	124.773	278.417	390.064	101.682	181.48	217.562	143.016	94.9487	170.516	125.133
Q9BUH6	21.4065	48.429	27.0627	23.6539	23.2671	28.2863	42.7682		24.0979	20.6202	28.4192	29.9779	28.7951	17.9414	11.0166	35.366		31.8185	9.49363	7.8542	11.9608	12.9174	7.78844	9.09457	29.6796	9.89647			13.2919	15.346	12.9244			10.054	15.1579	10.3427	21.4065	48.429	27.0627	23.6539	23.2671	28.2863	42.7682	0	24.0979	20.6202	28.4192	29.9779	28.7951
Q99828	19.572	48.0731	16.2671	8.65944	14.7347		25.2869	11.7783					7.55457			12.5156	19.0263	21.7126	11.2482	17.3547	8.07414	33.5534	10.7268	16.8563	25.519	18.0718	18.8361	15.0829	18.7306	20.5957	17.3163	11.668	54.8376	37.3234	22.7891	22.7414	19.572	48.0731	16.2671	8.65944	14.7347	0	25.2869	11.7783	0	0	0	0	7.55457
O75339	241.628	206.278	113.776	158.805	88.0486	126.908	342.238	244.794	137.737	222.195	136.954	147.37	90.4584	90.4269	115.425	134.492	99.1287	156.8	235.384	153.175	200.576	178.786	196.62	116.292	113.307	144.472	160.778	229.248	153.154	155.322	55.3415	106.94		158.121	105.039	58.0351	241.628	206.278	113.776	158.805	88.0486	126.908	342.238	244.794	137.737	222.195	136.954	147.37	90.4584
Q9P2M7	2938.18	2451.22	2892.71	4598.51	3276.19	2519.55	2480.49	3647.05	1823.57	3701.75	3820.1	3509.23	3320.39	3241.29	3524.2	3364.5	3048.61	3468.53	2257.98	3229.72	2671.78	2156.8	2907.67	2692.16	2797.23	3256.1	2667.78	4118.82	3600.81	4105.85	3539.89	3734.74	4113.16	3752.82	3092.18	3132.54	2938.18	2451.22	2892.71	4598.51	3276.19	2519.55	2480.49	3647.05	1823.57	3701.75	3820.1	3509.23	3320.39
Q14011	112.673	83.9562	77.2952	92.0896	68.0888	106.156	83.2103	105.618	111.191	62.338	71.112	68.3351	91.4353	109.776	63.9893	73.944	99.0232	90.6745	46.5056	43.0134	92.4441	83.3937	51.996	78.2598	77.8281	50.6141	30.9119	52.9571	53.2808	54.2183	62.7609	53.4392	27.277	62.4126	51.8753	43.7375	112.673	83.9562	77.2952	92.0896	68.0888	106.156	83.2103	105.618	111.191	62.338	71.112	68.3351	91.4353
Q9NZ45	15.3146	15.7929			17.2221	43.895	33.9524			9.92305	11.7674	11.3717				16.3468	19.0108		18.9259	20.6233	11.5471	21.7759	17.8758	31.6277	15.4429	19.1651	10.2302	10.1562	14.3317	16.1951	11.5406	5.78264	13.2495	6.86635	13.3355	14.4688	15.3146	15.7929	0	0	17.2221	43.895	33.9524	0	0	9.92305	11.7674	11.3717	0
Q8N5K1	14.2014	33.7453	25.9848	12.8458	30.5812	54.7177	29.1026	28.9736	17.1055	7.81502						9.3844	11.8101		27.0559	18.537	26.0826	43.9636	28.4956	28.237	23.1123	15.2797	24.9909	13.9353	18.1473	13.5031	8.19715	8.45404	14.3939	7.01729	8.44051	10.261	14.2014	33.7453	25.9848	12.8458	30.5812	54.7177	29.1026	28.9736	17.1055	7.81502	0	0	0
O75390	260.609	542.559	388.951	151.988	327.3	511.221	560.637	119.337	118.2	166.429	196.191	99.3854	159.246	235.258	181.849	136.267	309.098	183.12	551.166	429.274	441.666	477.872	389.55	383.446	436.997	388.544	238.417	224.235	279.157	356.896	211.951	202.035	667.114	297.452	234.184	347.368	260.609	542.559	388.951	151.988	327.3	511.221	560.637	119.337	118.2	166.429	196.191	99.3854	159.246
Q8N655	107.678	82.1792	150.838	111.845	68.9406					60.1238	76.5646	71.7512		62.3508				108.311		121.997			204.266	49.6949	156.833	148.366		96.7443	70.7921			86.4945	80.8627	148.984	102.096	70.6457	107.678	82.1792	150.838	111.845	68.9406	0	0	0	0	60.1238	76.5646	71.7512	0
Q9H943	133.684	98.8003	104.789	170.178	274.602	195.475	156.971	333.62	60.0734	113.744	97.1851	115.222	41.1087	94.838	40.7313	111.802	80.8692	124.79	94.3249		48.2079			65.6566		75.2224	140.094										133.684	98.8003	104.789	170.178	274.602	195.475	156.971	333.62	60.0734	113.744	97.1851	115.222	41.1087
Q7Z3E2	198.827	177.912		28.8016			152.1												171.319		180.994	145.33						198.518									198.827	177.912	0	28.8016	0	0	152.1	0	0	0	0	0	0
Q9H0W9	96.584	272.21	81.6665	91.495	103.868	145.788	183.968	96.4871	87.3877	144.275	109.331	76.4922	65.719	41.3923	35.7076	115.231	102.587	81.1126	32.706	49.2548	31.5744	62.613	19.2122	35.0951	65.7046	37.0929	35.0752	59.6788	54.0581	44.2405	59.0631	52.3328	65.6942	77.3845	47.7088	57.0491	96.584	272.21	81.6665	91.495	103.868	145.788	183.968	96.4871	87.3877	144.275	109.331	76.4922	65.719
Q96SN8	1502.3	643.06	1487.76	4882.13	2457.13	933.868	630.56	2213.69	755.202	625.36	5173.63	4198.43	2327.04	2047.24	2102.87	1496.31	1481.68	2420.07	146.209	357.958	131.663	149.739	324.682	548.179	377.318	193.276	95.0457	394.505	354.626	433.147	463.65	125.16		325.145	106.065	402.812	1502.3	643.06	1487.76	4882.13	2457.13	933.868	630.56	2213.69	755.202	625.36	5173.63	4198.43	2327.04
Q07065	474.358	313.302	732.221	542.38	371.408	269.586	406.083	519.046	635.71	464.621	425.078	314.597	334.986	467.357	459.818	395.411	217.381	585.183	2051.19	1043.18	1263.27	717.797	1109.01	640.644	600.676	1301.45	630.529	725.636	523.576	667.691	536.769	394.14	622.268	619.159	590.608	640.102	474.358	313.302	732.221	542.38	371.408	269.586	406.083	519.046	635.71	464.621	425.078	314.597	334.986
Q14008	822.436	887.608	1134.79	3468.76	610.681	2513.5	1530.07	548.331	3925.72	1534.96	1380.1	4920.68	4310.03	4134.49	5482.69	2744.68	2397.84	6011.82	775.261	3161.64	409.187	494.05	1371.33	2918.06	420.195	3031.67	3076.48	817.729	1692.14	4063.48	2842.72	2405.07	2877.27	911.871	4362.4	3495.79	822.436	887.608	1134.79	3468.76	610.681	2513.5	1530.07	548.331	3925.72	1534.96	1380.1	4920.68	4310.03
Q8WUH6	11.7265	31.1651	32.6341	11.8007	20.2341	39.9033	22.7715	24.8912	25.2766	12.1763						15.1468	7.47078	10.0942			11.6639		6.50163			8.80542											11.7265	31.1651	32.6341	11.8007	20.2341	39.9033	22.7715	24.8912	25.2766	12.1763	0	0	0
Q7Z460	813.963	845.269	592.599	391.673	1360.73	1420.32	1098.3	547.46	454.52	460.361	470.014	444.089	171.939	160.546	130.909	398.593	491.241	112.21	671.203	1323.57	1477.83	977.513	1289.98	714.066	1174.78	430.18	1094.76	926.089	960.923	657.418	811.282	281.089	124.59	199.616	445.846	1433.03	813.963	845.269	592.599	391.673	1360.73	1420.32	1098.3	547.46	454.52	460.361	470.014	444.089	171.939
O75122	500.5	226.358	330.489	308.513	695.869	291.367	312.669	355.985	512.033	380.297	422.967	677.675	493.798	454.915	515.425	297.688	489.218	513.509	297.241	214.995	315.333	351.313	233.051	217.944	278.765	247.716	364.837	440.071	443.036	830.446	413.977	395.323	250.292	568.196	399.283	783.789	500.5	226.358	330.489	308.513	695.869	291.367	312.669	355.985	512.033	380.297	422.967	677.675	493.798
P09496	67.7376	86.8764	61.7091	42.1007	103.6	73.5982	56.2691	83.7119	77.7317		30.8059	12.2315	18.0843	45.3646		24.4149	31.3577	45.8875	39.7636	69.6886	39.1366	58.5802	38.2411	36.8581	29.7154	33.1569	35.0416	21.9635	23.2484	34.0665	31.3854	23.214	51.4589	23.5998	30.388	28.0956	67.7376	86.8764	61.7091	42.1007	103.6	73.5982	56.2691	83.7119	77.7317	0	30.8059	12.2315	18.0843
P09497	69.0638	116.843	59.1476	55.4361	112.585	67.3796	81.4733	131.49	97.8972	52.6481	43.6099	46.4625	28.4132	21.991	29.6908	57.5334	58.2366	49.2417	61.4283	46.1126	62.1205	126.352	49.8593	52.0752	52.0302	41.2426	66.5497	46.33	36.4012	42.4414	33.1678	43.0974		54.9389	35.2667	44.5963	69.0638	116.843	59.1476	55.4361	112.585	67.3796	81.4733	131.49	97.8972	52.6481	43.6099	46.4625	28.4132
Q00610	2020.21	1456.22	1909.46	2002.38	1661.13	1686.26	2015.17	1783.02	2377.37	1940.97	1805.51	2300.2	3198.82	3480.9	4392.26	2321.99	2527.04	3565.14	2760.39	2754.84	2282.99	3556.78	2292.68	2323.21	2094.47	2311.52	2436.06	2719.41	3660.63	2693.48	3984.09	2554	2789.1	2164.12	2818.58	2291.39	2020.21	1456.22	1909.46	2002.38	1661.13	1686.26	2015.17	1783.02	2377.37	1940.97	1805.51	2300.2	3198.82
P53675	841.832	694.77	409.855	924.034	695.335	612.249	753.254	631.351	483.81	522.189	534.657	504.955	513.414	354.471	559.582	600.797	685.009	340.188	641.062	580.631	1251.38	483.835	465.664	546.976	593.778	424.659	619.311	604.546	405.464	323.309	258.63	405.205	902.07	372.329	1024.49	300.075	841.832	694.77	409.855	924.034	695.335	612.249	753.254	631.351	483.81	522.189	534.657	504.955	513.414
O00299	906.813	1395.74	667.924	377.109	1057.62	746.851	938.723	622.664	870.486	538.327	383.397	442.2	288.102	285.376	193.225	567.981	675.229	404.695	885.925	632.567	1069.12	799.52	713.242	703.885	1083.67	866.606	1018.66	592.197	697.576	656.665	563.374	569.998	436.912	601.049	620.628	793.712	906.813	1395.74	667.924	377.109	1057.62	746.851	938.723	622.664	870.486	538.327	383.397	442.2	288.102
O15247	56.3416	57.7783	40.839	178.073	72.4492	66.8537	76.122	42.6939	69.3025	140.334	129.131	120.607	98.9528	96.0101	104.827	82.2814	148.618	116.064	47.7766	38.0628	23.5606	43.6136	45.9261	30.3686	87.6692	40.2856	33.41	96.9818	79.4347	75.1831	78.5316	101.579	70.8828	110.129	52.5728	107.305	56.3416	57.7783	40.839	178.073	72.4492	66.8537	76.122	42.6939	69.3025	140.334	129.131	120.607	98.9528
O95833	26.5292	79.3579	35.1692	53.4013	64.175	79.5267	53.2782	41.3448	47.0148	65.6793	58.8974	49.7593	39.6542	20.8018	17.199	78.6538	89.6979	74.854	25.515	38.8254	19.559	30.2877	65.6064	41.6804	50.9838	87.4326	14.0003	70.7272	77.567	63.8319	61.9578	82.3779	43.1715	62.4669	67.2715	72.4849	26.5292	79.3579	35.1692	53.4013	64.175	79.5267	53.2782	41.3448	47.0148	65.6793	58.8974	49.7593	39.6542
Q9Y696	178.487	125.643	92.2126	134.054	150.666	140.273	149.902	72.3049	151.386	190.637	134.866	150.98	130.242	55.3553	93.8303	175.255	233.638	104.365	94.1784	118.17	215.585	89.3743	182.417	91.0111	114.042	179.596	127.308	176.814	151.64	174.219	188.67	192.136	119.385	215.424	165.901	247.838	178.487	125.643	92.2126	134.054	150.666	140.273	149.902	72.3049	151.386	190.637	134.866	150.98	130.242
Q9NZA1	120.571	38.5554	37.7025	59.6071	76.6767	40.2959	34.3093		34.0419	291.04	197.917	172.382	162.866	45.546	121.808	208.008	51.5411	16.6394		78.406		19.7748	181.217	73.297		29.752	29.6666	265.067	119.57	223.754	286.134	312.996	298.951	421.988	277.807	189.065	120.571	38.5554	37.7025	59.6071	76.6767	40.2959	34.3093	0	34.0419	291.04	197.917	172.382	162.866
Q96NY7	249.19	326.74	307.791	542.091	326.405	136.985	225.764	329.75	178.6	960.6	644.187	485.519	558.134	478.338	213.607	655.553	704.212	487.834	210.338	634.72	255.024	127.46	232.545	346.317	221.98	284.866	217.963	410.348	601.898	968.079	534.03	717.714	324.737	680.756	544.307	352.132	249.19	326.74	307.791	542.091	326.405	136.985	225.764	329.75	178.6	960.6	644.187	485.519	558.134
P30622	201.721	213.689	438.841	150.925	377.051	279.522	320.326	78.2352	134.375	384.473		122.908				194.953	88.9072	262.708	181.705	164.718	390.882	180.473	85.0937	284.854	76.6177	111.466	154.332	211.009	74.0326	109.667	61.4615	84.0262		101.54	259.4		201.721	213.689	438.841	150.925	377.051	279.522	320.326	78.2352	134.375	384.473	0	122.908	0
O15516	36.5137	91.6944	145.329	147.389	170.512	100.589		332.713	70.775	129.313		149.291	182.984	165.79	268.203	142.449	123.367	183.98	65.9643	305.173	440.928	109.938	344.266	154.525	125.642	159.601	96.9068	124.38	100.451	92.2337	123.763	149.433		115.955	146.7	161.411	36.5137	91.6944	145.329	147.389	170.512	100.589	0	332.713	70.775	129.313	0	149.291	182.984
Q9H078	55.8125			96.2112			34.7982			218.861	79.5271	81.6447	86.8237	52.9081	97.6184	81.0865	45.1226		77.2634			48.6427	90.3108	110.128	199.448	255.952		299.783	80.5627	132.114	155.137	127.024	267.288	231.118	172.468	105.378	55.8125	0	0	96.2112	0	0	34.7982	0	0	218.861	79.5271	81.6447	86.8237
Q16740		63.461	42.8554		59.6176	82.6948	89.8503	23.6741	51.7426		24.4781	19.1862	19.2575	25.9609	13.5858	39.6824	41.7651	40.2627	57.6668	52.9659	35.5937	43.9324	48.8483	68.5163	55.0347	39.5588	28.452	36.8911	37.4222	39.1528	33.1829	24.6831	38.6025	22.313	32.3191	33.8082	0	63.461	42.8554	0	59.6176	82.6948	89.8503	23.6741	51.7426	0	24.4781	19.1862	19.2575
Q9HAW4	390.426		187.951		233.992	161.545	275.551		223.174		200.216	190.971	195.818	93.0757	216.779	250.727	260.707	153.83	315.598	507.322	508.994	447.877	428.286	300.412	648.824	411.94	236.918	733.302	727.782	452.387	605.295	416.819		379.807	587.421	472.956	390.426	0	187.951	0	233.992	161.545	275.551	0	223.174	0	200.216	190.971	195.818
O75153			120.373		80.1612		77.3256	123.633	161.775	360.06	144.976	160.707	252.553	329.005	219.83	165.386	115.25	654.788	116.091		69.2748	81.8112		75.1886		98.9341											0	0	120.373	0	80.1612	0	77.3256	123.633	161.775	360.06	144.976	160.707	252.553
P10909	1710.2	510.76	1023.16	734.727	854.46	1363.68	611.242	2522.84	505.085	1248.62	1150.32	1026.13	1389.45	1031.83	856.469	1309.13	1644.41	1565.75	297.211	1489.96	1656.38	535.189	884.077	1385.82	1245.18	1122.47	814.292	1297.79	1688.48	954.643	1209.97	1222.01	447.629	1497.09	1407.47	1138.08	1710.2	510.76	1023.16	734.727	854.46	1363.68	611.242	2522.84	505.085	1248.62	1150.32	1026.13	1389.45
P23946	102.674	59.0419	29.5025	59.625	99.5861	58.9807	54.361	194.092	55.151	318.999	78.3966	97.6585	30.4926	34.3643	25.4529	156.923	62.6646	19.1189	170.6	79.813	146.255	69.7072	91.8612	76.621	75.2476	67.0953	159.358	164.197	77.896	82.5632	96.4421	129.363	189.148	161.408	177.334	144.041	102.674	59.0419	29.5025	59.625	99.5861	58.9807	54.361	194.092	55.151	318.999	78.3966	97.6585	30.4926
O75746	40.7545	85.6181	40.1276	34.6726	31.3927	127.761	69.507		27.5657	40.566	28.3201	36.2343				34.0997	50.5372	30.9689	78.7196	32.5835	75.9131	77.7142	68.6068	66.4037	140.467	43.3024	62.771	83.0582	61.4879	36.9599	49.7589	77.5727	104.943	78.5309	39.0858	42.1194	40.7545	85.6181	40.1276	34.6726	31.3927	127.761	69.507	0	27.5657	40.566	28.3201	36.2343	0
Q9UJS0	210.2	278.092	205.644	33.2624	118.444	274.933	185.212		73.1303	59.2107	46.8556	38.1368	56.3179	40.3164		31.4476	75.924	83.0949	258.305	106.075	177.702	241.702	97.0858	260.172	82.9414	123.735	146.744		55.6822	64.8232			215.485		27.1268	54.3368	210.2	278.092	205.644	33.2624	118.444	274.933	185.212	0	73.1303	59.2107	46.8556	38.1368	56.3179
P10645						212.45																															0	0	0	0	0	212.45	0	0	0	0	0	0	0
Q9BXV9	8.45613	27.3517	9.59392		13.7905	23.4378	14.5072	13.8272	25.1868	8.03269	4.99584	7.89135	4.75021			4.67965	8.11101	10.1544	7.09226	6.81796	11.7999	8.67711	6.10244	6.05177	6.50717	6.18381	12.7904		4.25959	8.7394	4.67674			4.52147	8.60782	5.7664	8.45613	27.3517	9.59392	0	13.7905	23.4378	14.5072	13.8272	25.1868	8.03269	4.99584	7.89135	4.75021
Q9Y224	310.496	280.151	304.515	346.627	358.074	297.465	281.456	371.894	218.198	336.466	369.513	363.313	322.654	320.492	321.315	363.275	312.147	511.307	258.846	389.63	324.996	276.844	381.709	333.386	349.53	391.263	321.562	429.337	434.447	380.612	419.442	508.615	326.361	456.695	425.504	352.087	310.496	280.151	304.515	346.627	358.074	297.465	281.456	371.894	218.198	336.466	369.513	363.313	322.654
P09543	54.3722	75.8212	63.0454	58.989		71.9643			57.4921	53.8265	40.3409									22.0104	58.3289	71.4381	32.328		48.0843	25.4288				40.6264	20.1188		54.9907	23.453			54.3722	75.8212	63.0454	58.989	0	71.9643	0	0	57.4921	53.8265	40.3409	0	0
P62633	92.8271	108.666	70.9118	92.7403	81.7245	119.951	104.822	153.298	209.847	63.6798	51.676	54.7255	43.9009	59.8614	50.9256	61.3466	38.9198	53.3973	104.231	31.6211	100	54.9689	38.918	55.2973	52.761	41.5952	75.0778	27.841	20.2788	18.8427	16.973	25.4537	16.5475	17.0683	23.8398	33.4645	92.8271	108.666	70.9118	92.7403	81.7245	119.951	104.822	153.298	209.847	63.6798	51.676	54.7255	43.9009
Q96KP4	1057.24	507.122	541.138	886.371	573.628	315.567	619.938	196.834	422.204	838.122	1127.57	724.239	446.226	403.927	264.94	823.678	1033.97	290.482	301.806	625.862	673.166	1196.63	821.842	425.616	955.914	458.82	438.387	570.704	1113.2	795.491	653.559	786.958	495.6	673.837	548.129	763.109	1057.24	507.122	541.138	886.371	573.628	315.567	619.938	196.834	422.204	838.122	1127.57	724.239	446.226
P51911	190.335	138.991	115.621	233.214	118.959	228.341	170.712	59.8425	198.815	271.176	406.599	148.299	340.677	233.844	285.603	299.976	529.24	240.174	59.9782	127.379	212.34	234.231	439.229	269.25	176.837	279.961	153.38	296.826	352.555	204.596	248.47	566.724	447.247	318.733	209.673	307.012	190.335	138.991	115.621	233.214	118.959	228.341	170.712	59.8425	198.815	271.176	406.599	148.299	340.677
Q99439	538.068	657.356	304.27	388.167	373.558	455.26	514.847	325.855	251.984	212.131	317.277	142.796	199.824	132.581	90.0197	142.855	234.25	155.895	187.039	217.089	390.781	231.197	367.985	153.184	324.367	358.631	208.167	165.594	188.206	195.672	137.721	182.916	150.51	172.208	143.13	216.627	538.068	657.356	304.27	388.167	373.558	455.26	514.847	325.855	251.984	212.131	317.277	142.796	199.824
Q15417	536.166	583.646	216.094	312.486	240.427	310.363	508.269	260.221	314.227	269.664	228.917	253.309	167.972	137.707	132.284	266.17	253.057	155.614	118.628	366.182	512.68	238.135	286.608	124.988	162.534	327.765	256.897	169.906	159.375	216.419	198.724	213.058	155.581	168.171	207.383	293.915	536.166	583.646	216.094	312.486	240.427	310.363	508.269	260.221	314.227	269.664	228.917	253.309	167.972
Q9Y2B0	69.9306	87.7166	114.972	39.9068	88.474	93.8757	109.935	108.733	141.498	37.2483	34.2227	39.3349	45.1882	41.0947	14.0934	29.4679	29.106	76.6805	86.1767	161.31	121.173	129.8	136.946	81.8356	78.6979	67.1027	80.7727	46.4304	51.9907	47.7861	35.6594	51.2744		34.6634	49.0165	66.4643	69.9306	87.7166	114.972	39.9068	88.474	93.8757	109.935	108.733	141.498	37.2483	34.2227	39.3349	45.1882
Q9BT09	26.2979	19.1667	16.0943		52.6327	19.8888	18.573	27.7375	51.1701								11.9422	19.0271	38.3326	18.5236	17.6911	19.9894	20.4663	19.638	32.6009		22.3287	10.539	14.8821			10.3859			12.307	20.3283	26.2979	19.1667	16.0943	0	52.6327	19.8888	18.573	27.7375	51.1701	0	0	0	0
Q96F85	21.4213	36.6915	19.5295	21.2395	19.2435	26.9544	25.2807	16.4158	23.6708	35.2999	24.5082	31.2958	20.8115	12.3789	8.73609	30.2706	33.3331	18.232		21.1431	8.32686		10.1095	6.40996	17.6054	8.48858		17.7051	21.3875	25.0347	26.4899	16.4151	47.2939	19.7642	17.6374	16.9046	21.4213	36.6915	19.5295	21.2395	19.2435	26.9544	25.2807	16.4158	23.6708	35.2999	24.5082	31.2958	20.8115
Q9NXG0	472.587	239.614	386.614	652.069	793.787	248.104	323.779	498.002	212.441	420.497	822.711	631.024	330.798	129.144	81.1881	249.818	282.106	315.372	1170.27	3400.15	1630.38	1537.44	2395.32	4230.03	2437.95	2408.78	1551.32	4842.18	2358.36	2062.41	2579.82	2678.23	2245.75	4091.78	2888.87	2935.34	472.587	239.614	386.614	652.069	793.787	248.104	323.779	498.002	212.441	420.497	822.711	631.024	330.798
Q9UHC6	133.424	353.12	198.936	272.546	273.662	338.268	210.947		223.312	179.572	111.346	164.379	197.676			168.371	213.112	234.348	204.372	141.486	156.679	261.927	175.156	213.081	200.722	177.021	159.716	155.776	123.513	170.977	111.685	105.804	140.874	93.1742	153.345	132.136	133.424	353.12	198.936	272.546	273.662	338.268	210.947	0	223.312	179.572	111.346	164.379	197.676
P02452	2193.14	3287.42	2785.95	4897.79	4764.3	5200.33	5647.26	5989.36	5058.78	2608.47	2219.04	1845.8	2368.44	3735.71	4109.64	3297.66	1495	7448	1480.55	3809.59	4079.74	1260.93	5934.26	1482	3499.64	6402.64	4406.06	3983.68	2297.82	1717.23	1628.67	1825.18	9319.4	2083.83	4136.14	2412.3	2193.14	3287.42	2785.95	4897.79	4764.3	5200.33	5647.26	5989.36	5058.78	2608.47	2219.04	1845.8	2368.44
P08123	1773.39	2294.65	2204.19	4251.58	3088.08	3519.63	3897.22	5273.62	3641.43	3017.11	3023.81	2963.42	2835.11	3630.79	4120.34	3415.02	2538.05	6001.79	1536.51	3529.33	3863.63	1251.97	3927.08	1226.81	3619.24	5430.14	3898.36	4412.73	2506.18	2277.04	2334.46	2579.6	6846.4	2484.75	4039.73	3104.39	1773.39	2294.65	2204.19	4251.58	3088.08	3519.63	3897.22	5273.62	3641.43	3017.11	3023.81	2963.42	2835.11
P06681	99.4014	56.7381	76.0577	324.486	74.1403	46.8918	70.0469	65.3669	77.4548	108.152	150.196	154.87	98.2488	97.789	124.273	102.711	66.0446	74.3058	40.207	38.4012	49.3191		78.7826	84.8672		104.274	73.2561	84.9509	87.4433	67.9447	102.98	115.428		86.1318	99.8219	70.8385	99.4014	56.7381	76.0577	324.486	74.1403	46.8918	70.0469	65.3669	77.4548	108.152	150.196	154.87	98.2488
P01024	1736.69	768.067	2301.32	7858.13	2015.83	711.826	1602.6	3639.83	1528.91	3286.13	7974.74	5083.44	5454.59	5568.46	6486.52	5656.73	3602.04	2321.46	2038.38	2221.35	1868.95	1930.77	3760.49	3743.26	2657.14	6233.47	3468.43	5177.2	5261.14	4243.34	7314.33	7953.59	5221.43	5538.87	5972.45	3117.14	1736.69	768.067	2301.32	7858.13	2015.83	711.826	1602.6	3639.83	1528.91	3286.13	7974.74	5083.44	5454.59
P02461	545.577	462.02	428.898	526.702	501.49	457.134	598.97	532.521	534.527	436.074	573.718	597.894	757.48	1096.02	802.716	595.864	261.401	792.877	478.764	743.037	981.749	374.463	729.967	443.074	640.032	1071.14	673.522	938.313	658.924	582.356	1012.09	559.206	1548.05	634.755	933.564	584.709	545.577	462.02	428.898	526.702	501.49	457.134	598.97	532.521	534.527	436.074	573.718	597.894	757.48
P0C0L4	481.77	375.606	853.329	2698.77	1329.78	396.497	361.172	992.635	1015.69	753.397	1312.36	901.742	1199.21	1913.48	1646.94	336.89	532.518	517.939	756.638	452.327	378.978	536.066	1223.46	2277.22	745.984	2578.28	807.781	360.193	891.3	403.541	915.852	763.408	318.875	838.385	602.852	304.552	481.77	375.606	853.329	2698.77	1329.78	396.497	361.172	992.635	1015.69	753.397	1312.36	901.742	1199.21
P02462	660.758	351.709	472.458	698.34	253.485	573.021	410.472	748.671	510.656	1518.46	1481.6	841.104	1188.06	546.457	675.481	693.03	1403.08	934.718	193.402	247.178	250.805	443.676	178.025	132.586	116.748	221.693	177.478	398.057	487.388	390.5	498.168	382.21	905.857	459.195	524.921	699.918	660.758	351.709	472.458	698.34	253.485	573.021	410.472	748.671	510.656	1518.46	1481.6	841.104	1188.06
P08572	536.393	451.884	410.636	922.122	445.792	640.455	567.183	853.931	543.107	1332.19	1082.05	713.766	916.523	626.377	679.781	588.717	1154.67	935.446	423.783	628.565	730.86	746.582	561.714	316.058	750.145	961.249	833.335	900.708	711.584	463.331	558.523	566.291	2542.46	647.164	887.753	1248.43	536.393	451.884	410.636	922.122	445.792	640.455	567.183	853.931	543.107	1332.19	1082.05	713.766	916.523
P29400																			193.915	247.834	251.471		178.498	132.937	117.058	222.281	177.949					383.224		460.413		154.689	0	0	0	0	0	0	0	0	0	0	0	0	0
P0C0L5	4791.03	1111.82	728.185	2983.99	665.993	805.152	1323.02	976.817	1026.25	3599.23	4103.6	4658.9	3325.04	2302.64	5473.86	3843.84	4455.16	1174.07	787.608	3448.43	2863.33	837.478	1456.9	1014.69	2745.95	1974.34	1349.69	4257.63	5791.21	4470.43	3373.93	4425.88	7909.38	4050.21	5787.88	4906.95	4791.03	1111.82	728.185	2983.99	665.993	805.152	1323.02	976.817	1026.25	3599.23	4103.6	4658.9	3325.04
P01031	142.456		188.348	680.627		181.685	68.4316	269.296	104.628	205.079	423.476	401.996	323.279	368.495	471.408	171.702	104.319	172.866	144.809	269.146	149.894	91.3105	430.59	268.644	167.268	398.885	197.173	384.427	355.632	302.682	350.742	463.396	503.045	361.56	407.619	202.585	142.456	0	188.348	680.627	0	181.685	68.4316	269.296	104.628	205.079	423.476	401.996	323.279
P20908	3664.16	3950.62	2323.5	3092.4	2635.54	2164.34	3147.29	1379.82	2522.45	4130.94	3226.32	3049.61	2702.81	2703.34	2335	3655.25	4090.53	2739.91	4621.46	2869.9	4889.75	4314.63	3321.88	3419.36	5982.93	3202.44	4110.58	3046.66	3389.8	3983.19	4141.81	2724.93	7714.48	4540.68	7552.56	3028.27	3664.16	3950.62	2323.5	3092.4	2635.54	2164.34	3147.29	1379.82	2522.45	4130.94	3226.32	3049.61	2702.81
P13671	93.1707	99.5091	161.188	267.62	117.481	91.8911	81.3671	367.845	73.067	93.797	136.244	125.297	191.788	158.401	201.182	90.429	185.614	211.677	114.438	101.866	73.7129	125.953	234.882	128.471	82.1802	84.8693	137.097	111.973	58.0482	96.0453	161.91	164.31	117.462	160.291	94.3516	108.986	93.1707	99.5091	161.188	267.62	117.481	91.8911	81.3671	367.845	73.067	93.797	136.244	125.297	191.788
P12109	2881.65	448.167	1292.85	3280.56	772.391	554.168	1569.84	1200.84	1134.77	8017.28	7435.39	5837.21	4726.04	2967.88	5207.08	5448.13	3593.87	898.354	2450.65	2272.61	1825.13	3211.75	3161.88	1580.33	7411.73	8975.85	3457.24	9769.12	5019.61	9107.1	7198.21	6979.13	5565.31	8943.24	7920.95	9623.57	2881.65	448.167	1292.85	3280.56	772.391	554.168	1569.84	1200.84	1134.77	8017.28	7435.39	5837.21	4726.04
A6NMZ7	550.394	444.697	481.451	698.402	522.76	595.095	523.853	763.93	1426.73	2900.3	4172	2902.13	1689.67	656.536	1446.6	1723.89	1571.33	618.752	965.067	1549.95	1112.49	1364.72	1368.81	700.774	1934.74	1436.69	838.556	2118.51	2342.37	3700.35	2649.47	2351.88	1938	2377.28	2662.53	3843.63	550.394	444.697	481.451	698.402	522.76	595.095	523.853	763.93	1426.73	2900.3	4172	2902.13	1689.67
P10643	112.789	80.5813	211.512	518.033	187.861	129.942	66.9203	400.53	118.013	292.391	343.181	495.256	200.695	186.386	226.102	439.255	472.013	195.771	89.4048	244.114	158.288	75.4371	334.55	164.295	329.083	151.47	87.5181	236.851	303.616	175.027	238.639	295.003	257.126	244.458	223.814	219.179	112.789	80.5813	211.512	518.033	187.861	129.942	66.9203	400.53	118.013	292.391	343.181	495.256	200.695
P07357	63.9851	59.6276	102.1	154.856	78.8971	62.123	55.1118	106.487	51.8831	47.7818	135.859	109.187	71.8777	129.639	92.7976	90.5302	73.9988	35.5481	40.0942	82.2759	76.3601	37.7686	124.515	96.3314	77.2812	143.867	72.8234	103.56	90.9248	86.8831	120.546	113.88	53.8742	94.113	84.8596	84.8867	63.9851	59.6276	102.1	154.856	78.8971	62.123	55.1118	106.487	51.8831	47.7818	135.859	109.187	71.8777
P27658	714.696	1058.48	420.203	230.244	354.359	918.848	619.187	303.183	955.33	498.673	449.001	503.118	969.441	1241.75	924.266	614.745	809.08	1223.42	1524.67	448.626	145.213	393.679	177.632	474.568	218.113	288.561	222.556	477.724	322.013	363.568	583.838	213.944	198.843	288.974	344.249	358.108	714.696	1058.48	420.203	230.244	354.359	918.848	619.187	303.183	955.33	498.673	449.001	503.118	969.441
P07358	61.4117	48.1336	99.3833	128.345	76.8633	54.4432	44.5008	114.369	32.553	56.4787	139.169	98.4456	67.7765	106.963	54.5802	55.8405	58.9071	62.9013	40.6575	80.0274	67.2978	53.2829	102.271	92.963	50.1416	141.677	84.7819	90.5431	110.744	92.9383	92.3302	100.182	143.287	71.2817	65.0483	75.1204	61.4117	48.1336	99.3833	128.345	76.8633	54.4432	44.5008	114.369	32.553	56.4787	139.169	98.4456	67.7765
P07360	11.2338		17.1557	31.8015	11.8464			16.4485		10.9965	23.3044	23.277	15.363			12.5298			10.8291	19.4624	11.9214		24.462	16.8567	15.7753	29.7394	21.968	9.54256	8.68816	11.1019	17.1976	27.304	45.114	13.5578	12.1153	17.038	11.2338	0	17.1557	31.8015	11.8464	0	0	16.4485	0	10.9965	23.3044	23.277	15.363
P02748	201.369	122.756	215.638	578.212	238.178	148.577	177.811	400.576	270.105	198.911	288.125	376.645	467.827	804.393	517.709	219.313	241.921	350.22	81.6769	264.26	132.076	92.4181	334.387	268.656	108.701	238.664	132.348	197.669	235.366	196.155	276.451	300.617	352.808	201.285	234.965	138.249	201.369	122.756	215.638	578.212	238.178	148.577	177.811	400.576	270.105	198.911	288.125	376.645	467.827
Q9Y2R0		16.474	13.5791		7.14337	23.6469	18.3542		9.91018	8.73741		4.84678	8.34513	19.9914	18.8132	5.06431	8.94774	6.22	21.133	9.03686	15.1008	15.7127	11.2523	9.94716							6.54503		14.7262				0	16.474	13.5791	0	7.14337	23.6469	18.3542	0	9.91018	8.73741	0	4.84678	8.34513
Q03692	394.997	127.491		73.6379			102.758			138.757		129.251					147.459			187.489	174.877	53.076	88.7434		42.948	79.7196	51.8489		180.618						70.6126		394.997	127.491	0	73.6379	0	0	102.758	0	0	138.757	0	129.251	0
P12107	930.454	2974.2	644.718	454.051	1427.86	1314.76	660.72	2165.24	1121.23	536.442	242.876	244.65	396.354	339.487	426.724	520.795	516.301	533.982	2121.01	1362.42	3038.09	4067.82	2577.86	3697.05	2588.04	1573.75	4993.62	256.388	462.527	487.185		660.155	1789.5	882.587	1031.95	846.532	930.454	2974.2	644.718	454.051	1427.86	1314.76	660.72	2165.24	1121.23	536.442	242.876	244.65	396.354
Q53SF7			116.454			192.842	129.538			105.062	66.8643	47.9605				103.707			539.896	104.852	186.226	445.768	244.232	875.159	80.3512	107.316	422.289	89.7323		73.8451	120.034	73.3201		143.501	115.147	72.5605	0	0	116.454	0	0	192.842	129.538	0	0	105.062	66.8643	47.9605	0
Q05707	1066.27	723.765	624.817	2520.22	530.821	806.774	1183.65	869.056	601.129	2091.85	1956	2927.1	773.788	1449.27	1265.34	1744.53	777.19	447.843	824.212	979.363	988.809	1006.78	1492.14	788.501	2196.48	3569.08	1105.95	1572.77	1153.06	1366.59	1229.83	1264.49	765.606	1279.71	1869	1403.8	1066.27	723.765	624.817	2520.22	530.821	806.774	1183.65	869.056	601.129	2091.85	1956	2927.1	773.788
P23528	782.346	1319.48	1190.16	721.907	1564.46	1479.13	1143.98	1173.64	1176.36	525.5	538.842	547.913	642.861	621.779	399.591	669.512	744.512	898.288	751.756	708.942	710.527	801.632	684.643	576.165	931.125	636.365	459.845	475.797	535.562	552.438	382.243	382.19	423.669	395.066	387.083	489.509	782.346	1319.48	1190.16	721.907	1564.46	1479.13	1143.98	1173.64	1176.36	525.5	538.842	547.913	642.861
Q9Y281	33.9157	54.0567	50.1839	31.8322	48.7571	70.6997	44.9778	62.8997	124.669	55.1847	31.2675	36.8638	30.9277	29.7173	19.9672	52.0885	61.3238	54.6332	28.2655	24.465	18.3762	29.9412	16.5897	25.5138	30.8451	21.4173	14.5323	37.552	21.3846	48.973	30.0056	37.1535	55.5033	18.311	32.1267	42.6679	33.9157	54.0567	50.1839	31.8322	48.7571	70.6997	44.9778	62.8997	124.669	55.1847	31.2675	36.8638	30.9277
P39060	589.446	646.589	469.914	742.692	537.441	708.704	553.721	578.502	591.549	1533.06	924.757	1008.84	826.865	322.15	683.515	684.977	1813.43	929.053	1011.71	881.782	1860.03	893.217	1225.08	1408.94	687.866	882.946	1446.76	1246.18	728.733	1041.96	1304.84	1508.53	3329.45	1464.85	905.111	2299.44	589.446	646.589	469.914	742.692	537.441	708.704	553.721	578.502	591.549	1533.06	924.757	1008.84	826.865
Q5KU26	102.283	159.537	122.871	59.9616	64.191	84.5653	136.122	177.666	188.173	257.905	34.5024	67.5196	38.8919			274.94	206.922	100.148	115.11	85.4981	69.2154	65.1096	119.189	142.461	98.3114	158.368	58.7044	394.25	365.368		78.3078	155.792	241.857	602.208	127.599	83.3264	102.283	159.537	122.871	59.9616	64.191	84.5653	136.122	177.666	188.173	257.905	34.5024	67.5196	38.8919
Q8N668	23.3748	28.0256			36.1525	10.1587	19.6101		23.2814								11.8714	16.8595	7.38515	14.274		9.5871		13.641													23.3748	28.0256	0	0	36.1525	10.1587	19.6101	0	23.2814	0	0	0	0
Q9UBI1	24.8527	45.4166	23.959	25.561	60.917	42.6357	33.1299	25.5418	39.7447	19.9292		9.36793	16.8211			25.1667	31.1858	33.086	33.7813	21.2002	20.5304	32.7959	25.1983	24.1118	29.0924	17.4372	23.8819	24.956	23.3572	28.6471	15.0277	20.3793	23.5597	22.8287	20.1399	22.8496	24.8527	45.4166	23.959	25.561	60.917	42.6357	33.1299	25.5418	39.7447	19.9292	0	9.36793	16.8211
P49747	59.1957																									93.0092											59.1957	0	0	0	0	0	0	0	0	0	0	0	0
P21964	119.791	345.563	286.475	144.561	273.162	209.273	544.131	96.1055	147.219	148.487	113.708	133.843	155.033	84.9075	59.3114	219.113	249.196	261.89	382.355	312.915	392.716	623.786	198.968	216.218	134.662	180.188	243.211	204.568	212.179	258.213	170.241	153.096	91.4721	174.683	177.184	189.521	119.791	345.563	286.475	144.561	273.162	209.273	544.131	96.1055	147.219	148.487	113.708	133.843	155.033
P53621	1072.75	715.826	705.046	1910.18	781.413	747.309	947.234	644.605	927.633	900.662	831.416	540.805	593.318	784.069	704.498	1109.63	513.886	1930.51	801.641	942.132	1206.37	782.592	1204.77	585.317	990.792	1823.58	1281.35	1210.34	792.513	664.383	647.594	916.629	2108.22	942.382	1363.64	774.973	1072.75	715.826	705.046	1910.18	781.413	747.309	947.234	644.605	927.633	900.662	831.416	540.805	593.318
P53618	481.729	575.932	501.967	319.585	476.676	470.041	587.701	328.661	445.857	255.739	281.165	277.907	210.299	235.83	501.213	234.258	349.045	307.68	708.149	412.688	478.806	535.616	602.977	391.764	547.147	622.123	513.506	281.36	554.774	386.711	296.967	282.067	331.573	305.939	271.891	321.606	481.729	575.932	501.967	319.585	476.676	470.041	587.701	328.661	445.857	255.739	281.165	277.907	210.299
P48444	347.394	246.477	292.291	201.064	185.185	101.751	244.323	81.6256	193.649	177.589	158.916	144.236	85.9272	83.0516	111.423	195.713	163.946	98.2984	320.059	233.725	277.9	305.058	307.531	215.861	332.34	273.729	237.85	243.828	259.833	195.852	232.871	255.617	159.738	243.641	265.539	217.249	347.394	246.477	292.291	201.064	185.185	101.751	244.323	81.6256	193.649	177.589	158.916	144.236	85.9272
O14579	115.902	145.851	122.308	61.2816	110.15	146.014	127.555	60.9653	80.9138	39.3464	53.0016	61.0052	31.2963	35.8267	30.87	80.5203	92.0792	75.333	103.749	53.3457	104.906	87.0537	88.4413	60.247	79.6518	109.319	91.7251	32.2854	50.4312	47.5485	38.6807	47.6377		46.7728	40.158	49.3205	115.902	145.851	122.308	61.2816	110.15	146.014	127.555	60.9653	80.9138	39.3464	53.0016	61.0052	31.2963
Q9Y678	401.819	180.209	282.842	289.117	265.555	243.66	303.174	199.649	264.911	210.106	179.245	170.667	121.257	178.681	121.763	148.969	272.329	193.035	479.326	229.798	430.276	306.45	537.987	275.401	289.367	494.41	472.982	221.392	265.618	271.409	240.125	226.529	254.95	256.559	169.47	301.887	401.819	180.209	282.842	289.117	265.555	243.66	303.174	199.649	264.911	210.106	179.245	170.667	121.257
Q9UBF2		100.801					87.4773												177.223	136.597	96.2727	188.686	115.464	92.9545	57.4216	106.468	110.698	35.4	54.7283	65.5256	43.6528	36.8736			46.9727	32.6699	0	100.801	0	0	0	0	87.4773	0	0	0	0	0	0
P61923	22.03	48.3143	41.2731		24.5467	37.889	33.6747	16.1627	18.5916	15.5939	8.9134	7.25427	10.1052			12.5028	11.8188	18.4374	26.0622	19.3145	17.553	19.4887	13.8807	10.24	11.0258	11.0229	12.9945	14.2832	9.82319	13.9464	13.1893	6.75765					22.03	48.3143	41.2731	0	24.5467	37.889	33.6747	16.1627	18.5916	15.5939	8.9134	7.25427	10.1052
P31146	740.658	419.631	1082.2	691.551	856.979	679.673	681.49	451.922	501.834	436.168	453.305	464.923	420.686	381.892	267.103	475.518	385.05	282.657	672.941	623.884	598.929	493.923	857.537	571.082	2741.43	701.523	211.542	628.331	1028.99	506.095	523.425	573.866	218.294	359.029	552.19	464.994	740.658	419.631	1082.2	691.551	856.979	679.673	681.49	451.922	501.834	436.168	453.305	464.923	420.686
Q9BR76	153.784	144.425	142.396	104.862	90.3027	64.6553	110.591	67.0691	81.7824	71.2991	98.5751	70.0646	64.7097	66.5858	67.8728	57.2094	70.8417	21.5721	145.299	176.765	236.267	253.886	114.085	91.065	175.183	143.109	116.323	144.249	336.264	186.556	264.93	243.732	98.2776	197.178	182.815	187.074	153.784	144.425	142.396	104.862	90.3027	64.6553	110.591	67.0691	81.7824	71.2991	98.5751	70.0646	64.7097
Q9ULV4	256.508	198.378	223.414	310.267	243.891	145.591	321.32	167.687	251.044	431.186	434.153	357.528	129.783	118.413	121.389	399.936	360.843	65.8934	249.349	258.144	236.436	204.878	192.605	197.058	245.796	180.083	171.092	207.676	204.609	399.272	217.404	219.575	221.252	287.622	216.427	394.364	256.508	198.378	223.414	310.267	243.891	145.591	321.32	167.687	251.044	431.186	434.153	357.528	129.783
P57737	142.75	100.525	56.8957	98.3033	137.975	73.5824	110.654	80.9571	152.358	81.4611	89.6462	36.8866				56.8565	63.5283	58.7149	126.15	124.634	136.389	159.468	121.995	85.7302	269.385	109.141	121.88	77.5557	120.823	78.5643	105.888	78.5	55.5544	71.7149	89.1747	89.2471	142.75	100.525	56.8957	98.3033	137.975	73.5824	110.654	80.9571	152.358	81.4611	89.6462	36.8866	0
Q14019	180.687	115.347	180.348	201.057	325.008	276.295	158.747	178.744	187.813	100.109	126.842	73.846	51.1782	61.8789	53.6612	113.529	193.167	116.083	178.813	320.173	231.318	203.485	284.502	255.571	658.919	380.881	203.189	398.775	452.44	396.231	310.042	380.363	187.624	368.803	381.951	301.464	180.687	115.347	180.348	201.057	325.008	276.295	158.747	178.744	187.813	100.109	126.842	73.846	51.1782
P00403	106.88	238.26	277.915	104.476	166.199	374.246	126.517	79.6092	175.639	107.447	38.2285	103.952	102.247	93.783	63.6379	138.115	121.737	138.582	66.6106	62.0531	57.8943	106.259	98.8539	86.3941	50.3263	62.1266	45.4882	85.8771	72.2512	56.8808	79.0314	43.8531	47.4256	32.8068	48.3449	49.9542	106.88	238.26	277.915	104.476	166.199	374.246	126.517	79.6092	175.639	107.447	38.2285	103.952	102.247
P13073	196.617	240.546	216.17	306.792	304.349	308.634	386.444	354.171	280.978	238.591	160.987	140.696	157.467	380.721	281.67	235.693	195.77	454.772	194.125	383.976	433.88	254.129	512.196	264.749	403.365	608.189	427.179	391.266	339.204	232.599	255.907	282.335	638.521	319.604	449.594	333.811	196.617	240.546	216.17	306.792	304.349	308.634	386.444	354.171	280.978	238.591	160.987	140.696	157.467
P20674	40.7837	109.052	64.5928	59.542	107.82	129.913	55.0543	104.008	94.3991	27.7568	12.0006	28.1757	26.4869	23.0741		32.6642	54.3677	71.7018	38.9062	43.9778	44.1689	43.3624	42.6584	51.5492	50.5381	33.0736	35.1739	21.7763	27.6755	62.3293	21.5871	20.207	21.3578	23.7722	23.837	37.0046	40.7837	109.052	64.5928	59.542	107.82	129.913	55.0543	104.008	94.3991	27.7568	12.0006	28.1757	26.4869
P10606	43.3794	82.1624	54.3482	45.0183	89.3671	89.8878	48.6553	60.3985	57.7484	20.9267	19.8918	19.7967	28.1168	33.6626	17.2973	23.1801	39.4844	64.2005	18.4568	14.2574	25.8489	18.9066	16.2542	21.1254	22.95	16.2718	13.3735	8.29674	14.3206	10.742	7.17052		24.1788	14.1569	8.32166	16.2696	43.3794	82.1624	54.3482	45.0183	89.3671	89.8878	48.6553	60.3985	57.7484	20.9267	19.8918	19.7967	28.1168
P09669	23.5742	47.8688	38.7741	8.7273	34.853	57.5941	28.4224	10.0367	18.5406	15.5412	11.2511	11.5746	16.3869	9.1014		17.6451	13.2192	19.186	8.24499	14.1246	10.1322	12.6303	11.6308	19.6732	11.0515	12.1778	8.91676	13.6742	9.46176	7.14001	13.6966	5.25842	21.8131		6.96025	9.82318	23.5742	47.8688	38.7741	8.7273	34.853	57.5941	28.4224	10.0367	18.5406	15.5412	11.2511	11.5746	16.3869
P15954	15.9936	14.8601	23.9235			27.8066	14.6398		11.502	9.43019	3.7924	8.65067		8.30401		12.1587	9.27263		9.53475	11.3597	11.447			17.1027								3.50504	6.41787				15.9936	14.8601	23.9235	0	0	27.8066	14.6398	0	11.502	9.43019	3.7924	8.65067	0
O14548	14.0278	25.8711	21.4368	12.0123	23.4121	35.8537	21.3352		14.0077	9.39625		11.3792	12.1604			12.5901		9.96781		7.64821																	14.0278	25.8711	21.4368	12.0123	23.4121	35.8537	21.3352	0	14.0077	9.39625	0	11.3792	12.1604
Q96S19	14.1267	40.4173	25.1302		15.182	25.3785	40.8821	17.1183	35.7209	11.5613		16.8906	10.7005	10.9788		10.0104		14.9833	12.7436		14.6961		9.89974	7.22822	8.259		10.6255			9.10824							14.1267	40.4173	25.1302	0	15.182	25.3785	40.8821	17.1183	35.7209	11.5613	0	16.8906	10.7005
A6NNT2	218.334	162.245	129.604	47.7062	111.686	82.3841	125.409	161.719	73.8733	237.117	150.511	126.802	154.818		51.7297	189.164	143.245	72.3318	190.657		146.233		99.61		84.8075		134.199	212.422		162.491	217.752	167.711		208.066	220.038	164.822	218.334	162.245	129.604	47.7062	111.686	82.3841	125.409	161.719	73.8733	237.117	150.511	126.802	154.818
Q66GS9	306.297	458.317	318.199	475.349	423.718	483.954	227.794	989.92	308.594	444.818	381.234	120.74	374.722	302.615	471.344	357.513	311.378	759.865		445.795	596.589	1382.54	652.783	417.687	216.145	231.773	679.178	463.377	436.88	401.938	403.79	314.119	252.073	695.597	330.854	121.385	306.297	458.317	318.199	475.349	423.718	483.954	227.794	989.92	308.594	444.818	381.234	120.74	374.722
Q16678			69.9331	176.437	47.5126	108.522				669.245	321.177	807.905				564.927	646.925			139.971	75.5009		27.2234		93.8659	264.575		449.294	385.824	697.55	571.22	442.416		518.553	608.751	245.788	0	0	69.9331	176.437	47.5126	108.522	0	0	0	669.245	321.177	807.905	0
Q9NR63	124.826	166.19	153.404	182.471	151.613	150.19	146.758	173.071	850.863	232.804	228.752	84.9155	782.063	805.181	2098.45	243.986	520.149	864.52	69.9508	104.834	56.546	75.0848	86.2103	126.013	61.6634	133.101	95.8341	164.676	198.414	184.16	288.918	200.343	267.99	178.712	184.425	107.658	124.826	166.19	153.404	182.471	151.613	150.19	146.758	173.071	850.863	232.804	228.752	84.9155	782.063
Q02318	56.6237	66.2285	48.8435	59.3154	167.271	89.1769	94.3825		20.5018	51.3125	51.1605	88.1085	30.55			56.3874	136.563	75.6708		41.8348			35.3714		91.3173			42.6309	95.8647	153.015	46.7462	36.9799	57.9105	92.7139	46.2642	114.638	56.6237	66.2285	48.8435	59.3154	167.271	89.1769	94.3825	0	20.5018	51.3125	51.1605	88.1085	30.55
Q96SQ9		33.4504					45.4266												78.9294	232.466	82.3055		64.8762	70.2505		59.9768			48.2996	52.7292	19.5943			44.4579	17.2908		0	33.4504	0	0	0	0	45.4266	0	0	0	0	0	0
Q6FI81	38.9148	46.4447	30.1559	21.4978	37.2476	57.5998	26.8703	29.4937	43.7296	20.6522	26.4481	16.9921			100.571			82.6434	47.7991	24.4153		45.0442	19.5601	24.9231	19.0297	20.1174	37.2461	12.4603							14.2426	12.4814	38.9148	46.4447	30.1559	21.4978	37.2476	57.5998	26.8703	29.4937	43.7296	20.6522	26.4481	16.9921	0
Q6PUV4						44.3132																															0	0	0	0	0	44.3132	0	0	0	0	0	0	0
Q99829	266.562	221.962	115.577	163.291	126.697	280.748	168.658	121.825	121.077	228.235	144.917	66.778	80.9584	32.155		111.319	65.7519	33.6238	172.825	134.229	289.477	415.281	197.204	214.05	127.542	178.161	250.377	110.619	113.911	97.9528	107.739	116.543	65.9815	60.1593	101.115	100.688	266.562	221.962	115.577	163.291	126.697	280.748	168.658	121.825	121.077	228.235	144.917	66.778	80.9584
Q96FN4	124.885	66.4468	78.6871	74.9456	65.4323	103.855	104.891		82.1043	123.598	94.3462	89.0585	63.5909	48.7201	53.7482	57.2728	81.8473	64.8746												52.9819		48.6374		49.5055	97.4395		124.885	66.4468	78.6871	74.9456	65.4323	103.855	104.891	0	82.1043	123.598	94.3462	89.0585	63.5909
O75131	184.05	210.975	158.185	128.662	125	192.833	207.311	84.3392	127.999	228.193	123.378	157.514	71.2509	60.6532	53.5248	125.78	147.189	79.6322	366.21	214.172	232.05	326.198	263.902	244.547	179.245	165.797	242.774	190.679	137.072	138.794	141.126	195.288	142.835	145.017	129.669	144.777	184.05	210.975	158.185	128.662	125	192.833	207.311	84.3392	127.999	228.193	123.378	157.514	71.2509
P04632	182.542	257.034	186.83	131.995	185.213	131.096	172.604	59.0274	100.539	305.137	195.888	210.481	166.72	133.113	129.348	197.709	281.423	130.159	302.232	167.12	189.655	226.231	138.207	108.158	126.841	138.526	116.814	220.854	190.701	199.538	208.616	176.363	256.014	200.507	207.568	177.337	182.542	257.034	186.83	131.995	185.213	131.096	172.604	59.0274	100.539	305.137	195.888	210.481	166.72
Q96L46	46.602				21.8896		35.9886				19.4075	22.0855				21.442	10.6241	9.53987	25.0938	14.2987	18.164	31.8157	15.7061	17.4212	17.3061	16.8647			13.7945		5.85613	10.3207	10.1316	8.26598			46.602	0	0	0	21.8896	0	35.9886	0	0	0	19.4075	22.0855	0
Q9BRF8	41.4484	28.0748	42.0783	42.4467	33.4941	16.8641	32.9132	20.3504	44.6907	31.2828	43.7879	33.1911	41.5008	19.3557	23.2791	44.427	46.2421	40.5015	43.3954	47.7403	55.392	44.5136	46.3492	30.1966	56.1165	33.8006	46.2119	45.2051	50.0753	53.6227	44.5094	48.1245	47.8218	44.8993	53.4531	51.5429	41.4484	28.0748	42.0783	42.4467	33.4941	16.8641	32.9132	20.3504	44.6907	31.2828	43.7879	33.1911	41.5008
O43809	37.1253	112.728	60.5658	32.5777	69.5787	113.385	70.644	61.3447	110.575	24.6482	17.7541	22.9646	24.3471	20.6417	12.0273	26.6939	34.9567	53.6247	35.0557	36.9844	35.0209	35.9218	24.7322	36.8373	40.1575	23.5331	29.4427	16.8655	20.5043	18.0761	15.5083	11.4792	63.8861	12.7654	15.5274	21.2403	37.1253	112.728	60.5658	32.5777	69.5787	113.385	70.644	61.3447	110.575	24.6482	17.7541	22.9646	24.3471
Q8N684	21.5636	28.1803				17.5221	37.2166			17.1622									72.3844	26.3171	53.4671	46.9809			38.0734												21.5636	28.1803	0	0	0	17.5221	37.2166	0	0	17.1622	0	0	0
P31327	1125.18	1445.21	1042.4	664.249	1036.97	798.072	1357.48	1820.31	2746.32	1829.92	739.048	594.394	1386.7	823.078	673.549	800.149	1492.01	1534.43	3187.2	2248.8	2495.66	2467.93	1793.4	2368.62	2840.71	1148.79	1917.59	1868.66	2715.04	2247.41	1559.24	934.247	2261.84	1547.33	2422.73	2252.88	1125.18	1445.21	1042.4	664.249	1036.97	798.072	1357.48	1820.31	2746.32	1829.92	739.048	594.394	1386.7
P50416			39.993		44.3852	44.6724				35.1708							37.2151		215.638	113.143	152.766	168.393		102.101	54.8978	89.5066	174.04	46.4797	68.9616	41.4386	43.9487	53.4843	51.754			49.048	0	0	39.993	0	44.3852	44.6724	0	0	0	35.1708	0	0	0
P23786	150.829	141.336	95.2325	114.285	104.973	111.951	165.357	105.497	85.8152	68.7116	113.675	94.6221	30.6853			44.467	75.7165	90.5494	114.681	154.561	229.607	144.41	176.541	79.5284	218.786	118.708	95.8995	111.277	130.464	150.655	68.9515	141.931	143.672	165.495	78.0851	111.942	150.829	141.336	95.2325	114.285	104.973	111.951	165.357	105.497	85.8152	68.7116	113.675	94.6221	30.6853
Q9H3G5	112.624	25.4592	80.6081	91.4807	145.395	65.0686	57.8882		70.5076	52.9685		58.1352	61.9776			110.529	72.2106		30.466	56.634	47.7478	23.98	39.4456	23.2213	93.8779	54.8071	82.8659	53.2062	38.9014	166.411	46.1977	34.8472	56.7467	75.9717	32.7956	133.48	112.624	25.4592	80.6081	91.4807	145.395	65.0686	57.8882	0	70.5076	52.9685	0	58.1352	61.9776
Q6JBY9					30.5135	27.5923			14.9736														16.0567		107.929			23.0428	21.0753		21.7465	31.7263			18.2444	23.7335	0	0	0	0	30.5135	27.5923	0	0	14.9736	0	0	0	0
P17927			112.646		200.009			187.901															104.478		593.188												0	0	112.646	0	200.009	0	0	187.901	0	0	0	0	0
P20023																									415.973												0	0	0	0	0	0	0	0	0	0	0	0	0
P50238	63.1271	71.2191	66.4588	52.5886	55.0137	29.7353	60.8022	161.795	122.149	103.748	87.9931	59.4316	40.4313	33.8529	34.4561	99.6345	73.8703	53.9185	19.2305	11.8234	18.8429	15.4732	8.87659	7.6764	24.5973	9.10107	14.3287	50.0161	14.1275	23.1709	18.9919	18.8873	80.8483	29.5842	29.1642	16.3045	63.1271	71.2191	66.4588	52.5886	55.0137	29.7353	60.8022	161.795	122.149	103.748	87.9931	59.4316	40.4313
P54108			40.7699		32.6782			107.116								21.0179		39.21	33.5681	23.3876			35.103					19.838			19.8503	21.0266			10.9413		0	0	40.7699	0	32.6782	0	0	107.116	0	0	0	0	0
P46108	173.688	200.524	284.418	93.5524	212.626	250.917	216.995	364.295	332.327	273.256	279.788	296.844	1184.48	1668.41	1372.92	317.675	380.706	560.29	128.627	193.868	97.7163	118.477	118.004	174.997	81.8346	189.309	153.288	293.887	341.588	287.257	362.543	282.434	538.973	258.769	252.732	236.054	173.688	200.524	284.418	93.5524	212.626	250.917	216.995	364.295	332.327	273.256	279.788	296.844	1184.48
P46109	60.3412	75.5696	56.2892	41.3116	41.0804	57.2596	78.6048	63.0143	86.3283	78.5753	66.0955	59.0981	49.1516	47.1768	36.8492	65.901	52.4859	17.8999	145.127	163.896	106.727	115.499	78.0521	71.7275	88.9931	55.493	114.991	126.959	68.9039	91.3956	116.076	109.51	56.9484	130.606	106.998	98.5411	60.3412	75.5696	56.2892	41.3116	41.0804	57.2596	78.6048	63.0143	86.3283	78.5753	66.0955	59.0981	49.1516
Q8IUI8																			100.275	52.7957	44.23	61.2679	75.7259	63.7987	147.544	57.5967	21.7484	57.7241	71.9694	33.657	45.0679	46.1166		49.0899	32.5646	47.3403	0	0	0	0	0	0	0	0	0	0	0	0	0
Q5TZA2	1331.15	889.103	909.095	1327.55	904.947	867.35	1053.73	1575.79	2724.09	1329.69	1121.9	1340.6	2357.99	3061.21	2885.17	1508.79	1358.62	1757.26	672.709	698.379	946.405	613.559	751.095	485.874	2529.91	1205.26	735.244	2017.17	1314.33	1426.19	1757.49	939.712	3660.83	1140.03	1651.81	1674.81	1331.15	889.103	909.095	1327.55	904.947	867.35	1053.73	1575.79	2724.09	1329.69	1121.9	1340.6	2357.99
P02741			11.4877	18.1968	68.6471			32.6331						42.0869			20.4837	26.5393	22.1008	18.5546	12.76	20.0124	21.3803	53.4244		21.401	94.1901					48.1434	37.6726	19.2518	32.4994	90.2758	0	0	11.4877	18.1968	68.6471	0	0	32.6331	0	0	0	0	0
P02511	16.2483	24.4679	12.0993	17.6404	25.2557	34.5611	20.3345		18.2679	66.2196	52.3974	67.2002	74.199	23.8209	31.8117	60.5109	74.6423	72.9329	22.4979	24.7212	30.6949	6.90385	36.0809	10.5933	22.4745	16.7907	50.4432	46.2951	44.0042	49.1841	66.5328	51.3929	214.798	55.8422	41.8361	54.6686	16.2483	24.4679	12.0993	17.6404	25.2557	34.5611	20.3345	0	18.2679	66.2196	52.3974	67.2002	74.199
Q9Y2S2	42.3054	51.0663	13.8515	28.4893	60.1549	42.83	30.2752			71.2413	26.8306	45.2739	15.1117	17.1734		14.6765	51.8191	23.6002					25.5397		26.2781												42.3054	51.0663	13.8515	28.4893	60.1549	42.83	30.2752	0	0	71.2413	26.8306	45.2739	15.1117
Q14894	53.6116	177.932			20.1401	19.2459				24.1237		12.4931	18.7122			39.0017	45.2533	25.8645		20.5266		12.6793						34.9898	26.0361	37.1572	21.6003	11.2769			26.6261	19.4923	53.6116	177.932	0	0	20.1401	19.2459	0	0	0	24.1237	0	12.4931	18.7122
Q969H8	100.327	145.432	105.716	72.4207	82.7294	98.4078	136.94	57.6043	61.2372	43.2338	36.3779	44.8218	31.0949	41.9496	29.4404	49.8957	41.949	26.0004	32.2523	43.0847	35.369	45.3515	32.6489	23.2688	36.4392	27.1113	21.3213	21.3015	24.0913	22.2142	10.1146	14.8541	36.4146	12.5896	15.3413	28.2742	100.327	145.432	105.716	72.4207	82.7294	98.4078	136.94	57.6043	61.2372	43.2338	36.3779	44.8218	31.0949
Q9UFG5		7.1909			7.54807	9.14474	8.99896	8.48968	10.6511									5.29338																			0	7.1909	0	0	7.54807	9.14474	8.99896	8.48968	10.6511	0	0	0	0
O75534	93.9166	118.783	137.98	99.6415		90.5103	98.8965		142.567	140.426	32.2184	50.7389					33.7013		146.285	157.427	90.0721	143.93	100.966	54.677		83.7042	125.859	38.1632	39.9481	42.4124		69.5809		39.7264		45.4017	93.9166	118.783	137.98	99.6415	0	90.5103	98.8965	0	142.567	140.426	32.2184	50.7389	0
P41240	58.1943	68.2643	57.6711	53.3771	100.239	88.4677	88.9543	47.1157	58.3021	49.2909	40.9601	42.2634	39.4288	51.6081		48.0582	49.5719	45.2781	67.8418	55.1546	68.8035	66.6795	58.3969	31.9007	162.073	27.1572	22.4331	28.6849	47.8261	26.3748	26.8546	33.8923	60.8441	27.0491	25.9015	34.7744	58.1943	68.2643	57.6711	53.3771	100.239	88.4677	88.9543	47.1157	58.3021	49.2909	40.9601	42.2634	39.4288
P68400	37.5995	69.518	39.3058	29.3265	44.7097	61.6446	41.5518		25.7535	35.901	23.5593	18.7059	21.7344				20.0537	55.502	58.8452	50.8418	51.2236	55.0816	41.3586	68.6613	52.5909	46.8857	42.8649	37.6484	69.4616	34.4669	48.6111	62.5961			45.6554	55.5494	37.5995	69.518	39.3058	29.3265	44.7097	61.6446	41.5518	0	25.7535	35.901	23.5593	18.7059	21.7344
Q8WXE0	180.726	202.763	78.4564	163.98	308.788	75.0186	179.749	150.769	223.264	347.306	318.396	285.767	193.476	189.959	272.081	285.28	277.6	232.774	266.898	260.622	203.718	237.682	294.232	169.328	562.383	456.751	313.767	734.037	308.648	461.807	475.328	593.766	358.768	758.647	692.662	730.322	180.726	202.763	78.4564	163.98	308.788	75.0186	179.749	150.769	223.264	347.306	318.396	285.767	193.476
Q13098	389.816	155.062	241.653	429.719	88.031	102.545	267.884	551.25	157.831	341.871	646.424	332.165	20.9703	28.8062	23.8157	240.405	260.591	27.8491	125.729	205.017	378.329	159.139	450.806	197.724	267.546	181.095	275.856	247.337	321.088	361.866	508.83	492.41	354.642	408.916	330.792	364.112	389.816	155.062	241.653	429.719	88.031	102.545	267.884	551.25	157.831	341.871	646.424	332.165	20.9703
Q9BT78	84.5491	191.587	101.619	64.6297	142.113	214.28	145.687	82.3526	84.0729	77.397	73.6647	97.4109	95.768	60.06	164.749	73.8899	101.703	108.428	111.908	99.8758	114.133	113.805	121.185	105.311	137.882	90.2802	92.4704	72.3958	85.6422	61.8449	67.7451	56.1837		68.808	81.0813	77.0863	84.5491	191.587	101.619	64.6297	142.113	214.28	145.687	82.3526	84.0729	77.397	73.6647	97.4109	95.768
Q92905	39.9607	61.2668	31.3256	25.6179	43.0271	77.6759	44.8674	20.1504	23.1322	43.4782	22.0651	27.1192	18.5183	43.9028	30.2877	37.7046	32.764	33.1257	24.9426	18.2928	25.596	27.946	25.9675	16.5482	20.7607	27.3643	26.1268		14.0478	24.1116	12.4454	14.1132			13.7472		39.9607	61.2668	31.3256	25.6179	43.0271	77.6759	44.8674	20.1504	23.1322	43.4782	22.0651	27.1192	18.5183
Q7L5N1	146.88	122.88	64.2302	89.9514	97.6818	91.2687	116.513	235.227	141.084	343.25	210.979	147.078	329.335	129.024	172.513	231.66	91.3456	80.6127	475.72	321.938	387.025	264.611	257.568	182.532	215.283	126.729	189.879	555.578	239.843	485.265	476.815	469.375	238.044	638.856	634.487	894.122	146.88	122.88	64.2302	89.9514	97.6818	91.2687	116.513	235.227	141.084	343.25	210.979	147.078	329.335
Q99627	52.9127	70.6323	57.655	35.4586	56.341	91.8803	53.7086	36.8755	62.9751	34.5314	22.9194	23.5617	21.9447	12.1312		32.3035	24.673	37.49	45.0348	37.8888	35.8475	33.1631	29.7051	24.3973	22.5448	24.6573	25.772	12.9859	67.4963	18.6058	21.8813	16.8397	32.891	15.5014	26.3485	15.6268	52.9127	70.6323	57.655	35.4586	56.341	91.8803	53.7086	36.8755	62.9751	34.5314	22.9194	23.5617	21.9447
Q1MSJ5	848.287	547.061	536.497	631.248	397.824	529.138	385.313	1295	650.194	1049.1	1133.05	1181.86	1085.71	976.019	1172.71	897.13	1356.47	1784.36		693.436	602.237	332.116	668.07	835.79	557.928	927.554	591.259	1089.88	751.953	1019.84	1954.79	1096.57	756.476	1021.02	1290.4	1560.94	848.287	547.061	536.497	631.248	397.824	529.138	385.313	1295	650.194	1049.1	1133.05	1181.86	1085.71
P21291	388.824	368.205	193.823	268.569	121.133	291.34	275.01	134.261	239.445	615.384	716.16	594.51	460.679	187.617	200.126	506.677	705.952	207.971	125.041	209.091	314.719	262.59	222.841	110.468	205.733	193.852	221.722	420.584	403.689	476.968	357.853	556.293	1105.4	561.163	405.934	554.341	388.824	368.205	193.823	268.569	121.133	291.34	275.01	134.261	239.445	615.384	716.16	594.51	460.679
Q16527	53.7469	64.7357	44.3414	66.1864	44.52	54.0085	58.5198	27.6422	52.643	92.7737	92.2879	66.6171	75.2576	27.6201	41.408	77.2708	120.135	47.6747	46.82	72.0067	102.49	21.8419	60.0565	38.7939	58.5181	19.9295	44.9195	38.1245	60.9413	49.3742	43.665	48.6459	183.868	43.393	49.0613	69.5634	53.7469	64.7357	44.3414	66.1864	44.52	54.0085	58.5198	27.6422	52.643	92.7737	92.2879	66.6171	75.2576
Q05048	48.8902	64.9888	27.522	70.2954	93.1978	60.999	51.1261	116.338	31.164		110.954	70.7628	104.351			177.32	102.424		45.4276	105.401	57.1555	49.8121	53.9283	69.5216	79.6533	35.4563	40.137	193.074	176.703	33.8945	178.797	154.132		68.3915			48.8902	64.9888	27.522	70.2954	93.1978	60.999	51.1261	116.338	31.164	0	110.954	70.7628	104.351
Q13363	81.8372	189.258	68.8726	44.0853	100.973	168.566	88.9279	38.4051	67.9713	49.4229	38.6742	63.0384		20.2538		23.8527	58.6569	46.072	74.1393	41.0932	115.171	77.8373	79.7466	52.0084	123.06	52.5837	58.8825	57.3609	57.9809	52.6848	38.3674	38.0655	18.4455	50.3844	34.7017	50.0727	81.8372	189.258	68.8726	44.0853	100.973	168.566	88.9279	38.4051	67.9713	49.4229	38.6742	63.0384	0
P56545	19.9357	43.6477	16.3336		20.2935	42.8279	28.2293		18.1926	20.1931						24.5929			17.6925	21.1903			17.3755	13.9983		36.1318							19.0092		16.9084	10.7569	19.9357	43.6477	16.3336	0	20.2935	42.8279	28.2293	0	18.1926	20.1931	0	0	0
P35221	591.007	210.572	244.671	479.265	163.142	142.188	349.28	280.71	166.227	891.103	897.035	548.126	649.345	395.339	813.593	624.131	446.562	255.273	525.463	446.591	572.403	536.037	399.842	296.6	715.041	1292.3	532.162	1239.09	625.586	1734.75	924.722	749.243	648.209	1161.73	801.092	1518.56	591.007	210.572	244.671	479.265	163.142	142.188	349.28	280.71	166.227	891.103	897.035	548.126	649.345
P26232	25.6086	127.086	100.815		53.2382	121.985	95.0373		96.5868				80.2829			47.3831	30.7855	62.2449		26.7967	58.7533	23.0515	80.2337			58.9179											25.6086	127.086	100.815	0	53.2382	121.985	95.0373	0	96.5868	0	0	0	80.2829
Q9UI47	79.2296		38.0403	73.6974			55.8906			80.1386	113.828	54.2646					34.5084		141.454	177.295	118.739	215.574	166.195	195.335	118.234	150.634	183.583	227.519	144.185	92.8995	149.063	229.305	148.494	252.915	158.215	190.452	79.2296	0	38.0403	73.6974	0	0	55.8906	0	0	80.1386	113.828	54.2646	0
P35222	320.857	220.548	142.275	190.424	119.436	85.9422	225.451	125.483	70.5777	277.028	360.346	288.382	212.78	49.7592	150.238	181.505	234.877	121.231	404.147	305.084	366.076	335.578	231.489	217.366	121.985	232.651	291.978	266.984	206.861	227.695	251.088	255.617	395.838	326.869	205.76	257.284	320.857	220.548	142.275	190.424	119.436	85.9422	225.451	125.483	70.5777	277.028	360.346	288.382	212.78
O60716	419.635	401.878	188.783	360.331	166.336	253.44	346.897	275.537	208.389	509.266	435.402	280.149	321.943	221.44	327.246	363.592	245.245	328.915	950.669	560.653	800.943	695.544	376.329	413.69	244.099	432.485	555.208	503.865	428.266	482.866	342.917	436.119	904.315	567.552	530.67	544.108	419.635	401.878	188.783	360.331	166.336	253.44	346.897	275.537	208.389	509.266	435.402	280.149	321.943
Q9UBT7	2367.1	3726.93	2872.32	485.006	865.862	795.842	1255.11	473.196	2340.78	2311.24	2116.34	385.052	375.772	206.702	252.222	2643.96	2337.01	820.658	775.735	887.35	1674.59	1417.87	588.977	972.648	328.645	1358.53	911.937	831.004	1131.95	692.818	458.804	1096.41	218.003	813.765	1165.1	827.429	2367.1	3726.93	2872.32	485.006	865.862	795.842	1255.11	473.196	2340.78	2311.24	2116.34	385.052	375.772
Q8WZ74	462.309	491.25	349.083	1476.69	819.038	777.068	801.007	633.445	388.737	576.108	838.997	633.902	421.61	740.906	506.453	506.445	708.302	1083.25	280.571	461.364	427.297	296.008	345.358	414.537	453.513	440.797	367.896	400.128	473.957	478.225	226.492	508.27	457.951	410.241	552.816	261.918	462.309	491.25	349.083	1476.69	819.038	777.068	801.007	633.445	388.737	576.108	838.997	633.902	421.61
O60888	138.277	340.135	88.3113	66.575	101.412	152.874	187.084	71.7589	113.86	91.4482	39.9011	61.1106	71.5741	35.9598	43.6248	94.8469	96.8001	107.233	55.8142	40.0775	86.2634	57.1167	47.7072	58.0935	86.2828	39.6388	52.8237	42.0792	40.5667	36.4971	45.1136	34.5735	55.1065	28.2429	42.4916	30.6122	138.277	340.135	88.3113	66.575	101.412	152.874	187.084	71.7589	113.86	91.4482	39.9011	61.1106	71.5741
O14529																			886.896	272.435	314.728		125.502	256.012			900.834										0	0	0	0	0	0	0	0	0	0	0	0	0
P14854	76.2745	190.098	118.123	91.0065	182.402	215.382	129.211	113.832	222.653	60.7097	43.3942	64.4134	58.969	54.8136	31.0846	70.0074	97.6647	120.5	12.676	10.1518	15.4632	14.3197	15.5591	17.5215	20.9205	4.74331	15.4165	21.7666	5.27504	14.863	3.80424		12.9697	22.4696	5.38509	16.6543	76.2745	190.098	118.123	91.0065	182.402	215.382	129.211	113.832	222.653	60.7097	43.3942	64.4134	58.969
P14406	73.5928	112.458	87.6949	63.7106	101.623	149.628	91.0074	31.3644	42.3901	46.4765	27.8855	39.0971	71.2303	50.6937		66.0844	47.6196	71.1876			7.36135																73.5928	112.458	87.6949	63.7106	101.623	149.628	91.0074	31.3644	42.3901	46.4765	27.8855	39.0971	71.2303
P17302																				17.6058	33.6323		51.8132	38.7061		16.6786	172.473			22.8985							0	0	0	0	0	0	0	0	0	0	0	0	0
P78310																	18.3945		70.172		56.6813	55.9838				15.5628	72.3375								13.3673		0	0	0	0	0	0	0	0	0	0	0	0	0
P02775		8.33277	9.20651		14.0193	7.22879	6.62173	18.6554	23.1616	10.9711	28.9453	10.2555	31.7594	44.3005	31.5906	6.75206	12.3743	65.3232											4.81053			5.69469	13.8545				0	8.33277	9.20651	0	14.0193	7.22879	6.62173	18.6554	23.1616	10.9711	28.9453	10.2555	31.7594
P08574	44.2928	92.5496	40.9818	25.6322	46.5972	98.1551	103.014	59.3656	56.8413	31.9913	26.5663	29.6068	13.2076			30.0924	52.9716	27.0177	29.6853	34.5275	33.7112	61.0119	23.9661	54.1349	67.9398	27.9322	46.1768	46.3331	26.0771	19.8484	23.4262	21.9847	59.153	30.4731	21.3175	30.1458	44.2928	92.5496	40.9818	25.6322	46.5972	98.1551	103.014	59.3656	56.8413	31.9913	26.5663	29.6068	13.2076
P13498	8.48744	20.0872	90.2418		43.7665	13.5458	12.1422	15.6725	12.957		10.5324	14.9672		19.4545				13.4259												10.285							8.48744	20.0872	90.2418	0	43.7665	13.5458	12.1422	15.6725	12.957	0	10.5324	14.9672	0
P04839	102.741		141.774	141.536	70.3806	26.8781	119.987	301.284	266.134	79.4227	202.724	121.832	98.5433	137.345	119.165	68.3403	129.517	98.7314	239.995	224.469	156.304	100.443	377.201	313.553	454.803	233.089	70.0219	234.826	403.123	446.264	194.435	243.518	280.353	223.739	280.267	365.042	102.741	0	141.774	141.536	70.3806	26.8781	119.987	301.284	266.134	79.4227	202.724	121.832	98.5433
P00167	141.899	212.315	175.386	72.3594	84.5222	81.5085	168.446	31.7913	65.8621	141.017	148.556	106.994	126.882	46.8204	55.7785	173.097	251.762	187.807	44.9341	99.4282	71.6748	383.06	61.3971	61.1173	60.9357	28.2807	26.2696	240.011	226.01	327.821	240.031	156.699	129.491	253.544	218.737	449.464	141.899	212.315	175.386	72.3594	84.5222	81.5085	168.446	31.7913	65.8621	141.017	148.556	106.994	126.882
O43169	30.349	25.0121	32.8927	19.7797	21.1411	18.9675	22.2256	17.2045	16.338	13.3644	16.1625	24.7143	11.6788	11.4235	7.98116	11.9193	14.2649	9.4596	27.0016	42.8651	30.5675	59.0246	35.6314	13.6885	23.612	31.3903	26.2586	19.8713	24.5826	23.3195	23.8397	30.7141	28.4137	42.9237	15.9063	28.2448	30.349	25.0121	32.8927	19.7797	21.1411	18.9675	22.2256	17.2045	16.338	13.3644	16.1625	24.7143	11.6788
Q9HB71	75.7618	107.751	89.7371	46.2837	58.8148	139.441	88.0631	62.415	104.119	39.7627	25.1295	19.4024	51.988	39.4703	47.9397	41.8715	40.6245	31.7339	69.7194	42.2392	43.9273	72.6117	23.2693	45.7427	40.6537	36.185	61.8593	16.4388	19.6501	16.8822	21.4142	19.4431	18.6017	20.8033	16.0905	30.2323	75.7618	107.751	89.7371	46.2837	58.8148	139.441	88.0631	62.415	104.119	39.7627	25.1295	19.4024	51.988
P99999	137.97	184.9	142.925	97.774	139.586	267.854	175.348	86.9661	110.818	57.2088	91.0398	73.349	57.1502	58.4589	36.9826	69.7871	103.485	78.2152	114.747	108.467	89.3848	128.549	71.5088	127.407	83.5915	72.3533	93.5976	44.9972	58.395	70.2075	27.3271	32.651	91.6522	41.3486	39.1133	82.4352	137.97	184.9	142.925	97.774	139.586	267.854	175.348	86.9661	110.818	57.2088	91.0398	73.349	57.1502
Q7L576	933.132	458.203	809.117	1220.79	1398.67	945.155	343.848	704.546	519.785	1012.45	968.113	479.797	310.222	179.937	193.687	649.825	743.996	250.697	648.193	858.35	488.672	283.875	613.529	432.712	583.122	312.256	415.439	525.256	890.89	924.065	631.933	345.462	347.561	698.189	536.608	1384.62	933.132	458.203	809.117	1220.79	1398.67	945.155	343.848	704.546	519.785	1012.45	968.113	479.797	310.222
Q96F07	147.002			112.474	415.276		204.507			175.08	115.941	180.464	91.7247				240.669		353.222	278.566	220.018	125.32		251.786			123.961			379.729		113.179				500.659	147.002	0	0	112.474	415.276	0	204.507	0	0	175.08	115.941	180.464	91.7247
P01040		12.4028			9.58165	4.09073		9.98889	7.18355										106.913		54.7348			8.69785	10.5696		26.156										0	12.4028	0	0	9.58165	4.09073	0	9.98889	7.18355	0	0	0	0
P04080	218.816	353.318	246.163	213.363	526.502	263.151	314.381	404.023	200.155	141.184	71.2952	95.7045	93.7235	85.9698	66.1879	115.176	221.408	153.523	171.208	137.486	183.865	411.827	86.3527	67.3948	118.786	42.312	97.2647	92.8406	75.9907	85.6297	38.5179	49.7569	50.0327	47.6994	44.0437	100.873	218.816	353.318	246.163	213.363	526.502	263.151	314.381	404.023	200.155	141.184	71.2952	95.7045	93.7235
P01034	7.37173	22.9271	11.2841	22.3006	46.6779	18.4561	16.666	24.2956	40.1576	10.5175	7.3437	17.5464	13.6555	25.0813	9.98486	12.1998	17.7152	26.2074		32.0983		28.9902	8.0372		17.1683			28.6192	14.7039	6.98125	17.2149	21.7049	37.5203				7.37173	22.9271	11.2841	22.3006	46.6779	18.4561	16.666	24.2956	40.1576	10.5175	7.3437	17.5464	13.6555
P01037					58.1542																																0	0	0	0	58.1542	0	0	0	0	0	0	0	0
Q5M775	300.495	157.221	130.092	245.107	252.323	241.453	227.372	1180.23	384.552	467.35	609.025	650.115	525.351	797.614	253.476	265.663	565.74	707.151	170.049	164.633	153.502	138.298	170.513	165.552	154.331	318.51	218.308	394.293	650.674	429.171	513.83	379.391	75.5495	375.759	479.351	663.614	300.495	157.221	130.092	245.107	252.323	241.453	227.372	1180.23	384.552	467.35	609.025	650.115	525.351
P98082	1169.64	969.479	375.743	279.265	501.889	513.389	903.24	516.897	582.918	594.619	250.54	291.746	377.676	266.493	622.75	665.43	437.944	374.486	426.944	221.759	333.148		174.104	48.6388	295.622	209.748	308.274	627.31	211.821	356.779	414.575	40.1589		46.1199	287.562	225.448	1169.64	969.479	375.743	279.265	501.889	513.389	903.24	516.897	582.918	594.619	250.54	291.746	377.676
P08174	74.1413	187.122	148.183	41.8726	78.3647	66.6916	98.2969	99.6178	102.64	145.644	110.077	117.1	105.028	52.4338	87.7062	98.017	269.633	124.114	74.3231	71.6904	74.2546	55.641	77.9555	99.8858	114.804	61.8407	69.4214	126.428	112.922	127.082	98.744	140.062	199.635	144.699	104.748	161.938	74.1413	187.122	148.183	41.8726	78.3647	66.6916	98.2969	99.6178	102.64	145.644	110.077	117.1	105.028
P51397	28.4029	30.531	23.1238	16.6696	25.9902	32.8551	21.5753	40.6821	45.2018	10.0316	11.0002	15.2392	7.7927	15.2954	5.85125	11.0602	19.8704	19.6407			6.22897	6.83658															28.4029	30.531	23.1238	16.6696	25.9902	32.8551	21.5753	40.6821	45.2018	10.0316	11.0002	15.2392	7.7927
Q9P219	163.488	343.531	220.216	241.524	282.74	468.06	230.341	232.977	341.781	162.787	159.222	192.83	186.054			195.902	184.759	365.505	317.245	262.1	371.603	252.532	223.619	287.691	237.86	195.69	294.856	410.492	256.273	313.075	356.611	263.202		316.758	336.394	359.963	163.488	343.531	220.216	241.524	282.74	468.06	230.341	232.977	341.781	162.787	159.222	192.83	186.054
Q96EP5	204.429	250.215	188.749	148.161	172.288	276.671	247.856	205.433	262.107	143.117	108.119	114.1	74.0317	65.4473	45.1119	147.52	126.334	189.027	143.883	122.294	173.496	163.813	134.948	128.39	175.463	169.772	148.603	139.484	74.7648	104.256	77.4625	82.0129	121.475	93.4086	145.17	112.28	204.429	250.215	188.749	148.161	172.288	276.671	247.856	205.433	262.107	143.117	108.119	114.1	74.0317
Q9NR28	25.4033	32.2645	22.7262	19.4884	33.5248	28.4506	40.5293		26.4171	20.4597	13.5287	43.2006	17.154	63.8854	35.3576	16.4698	20.552	30.5965	38.5526	33.5128	25.6162	27.3832	16.7477	17.273	21.703	41.5857		54.6197	63.905	20.6077	43.9241	10.0712	16.7343	36.1761	56.8629	15.8736	25.4033	32.2645	22.7262	19.4884	33.5248	28.4506	40.5293	0	26.4171	20.4597	13.5287	43.2006	17.154
Q9UJU6	416.582	311.389	361.737	149.944	281.676	222.823	409.017	219.584	320.12	255.31	211.855	176.246	146.774	316.023	98.1541	238.795	186.316	103.962	287.757	238.867	373.679	371.56	254.597	209.1	534.63	208.916	350.044	207.263	220.573	237.082	208.611	200.474	93.2622	221.564	193.081	233.438	416.582	311.389	361.737	149.944	281.676	222.823	409.017	219.584	320.12	255.31	211.855	176.246	146.774
Q13409	175.53	123.099	135.399	103.743	141.543	127.454	122.186	87.9106	137.248	109.869	118.942	113.307	73.2622	72.783	67.4982	119.055	92.0233	38.9002	276.782	154.9	249.584	361.892	158.931	266.241	201.436	134.434	283.469	168.137	173.844	168.695	151.588	158.158	135.568	175.408	114.133	262.165	175.53	123.099	135.399	103.743	141.543	127.454	122.186	87.9106	137.248	109.869	118.942	113.307	73.2622
Q9Y6G9	45.0427		53.8776	50.9194					59.9094							70.7828	29.5809		86.7473	43.9925	57.1101	58.6613	72.2513	64.9931	59.2349	70.1961	51.9079	51.4114	49.7327	48.1412	44.2337	28.96		42.1504	53.5506	54.6312	45.0427	0	53.8776	50.9194	0	0	0	0	59.9094	0	0	0	0
O43237	141.849	119.316	116.295	93.7014	88.8749	110.399	83.7432	58.0047	99.125	110.586	80.5368	84.967	63.7117	43.4926	45.2105	89.1837	89.1372	80.2133	105.766	84.5727	97.0299	155.367	72.6338	75.7885	82.4068	76.6945	122.457	89.8273	65.8893	78.0343	79.0435	92.3882	66.9988	78.5432	89.742	109.004	141.849	119.316	116.295	93.7014	88.8749	110.399	83.7432	58.0047	99.125	110.586	80.5368	84.967	63.7117
P27707	17.7516	13.7226				17.0254	17.1776		13.6424										18.5368	12.3731	12.9598	20.5877	13.2666		38.8509	19.2656	12.3876		9.52633						10.171		17.7516	13.7226	0	0	0	17.0254	17.1776	0	13.6424	0	0	0	0
Q96GG9	48.4331			33.5262	17.8197		53.4162	19.018	31.5071	47.2251	36.2257	33.2318	34.4441	36.429	28.8587	48.5665	23.9814		31.5261	33.2689	33.8204	24.7816	21.2135	12.3153	14.6727	16.7752	27.6487	13.965	12.206	14.076	18.7061				20.3906		48.4331	0	0	33.5262	17.8197	0	53.4162	19.018	31.5071	47.2251	36.2257	33.2318	34.4441
Q96C86	42.0502	60.0263	32.523	18.5795	24.624	46.3931	52.7714		27.8005	35.1869	18.9576	20.4269				18.7499	14.3363		56.5936	44.3516	71.2689	74.3913	43.1457	34.5726	60.5949	20.2893	32.3999	18.8141	35.2025	34.8387	35.6234	18.2288	50.1604	21.5221	24.8302	42.0352	42.0502	60.0263	32.523	18.5795	24.624	46.3931	52.7714	0	27.8005	35.1869	18.9576	20.4269	0
Q14203	5146.59	3606.55	4898.67	307.569	6730.47	12347.3	4426.35	4059.52	3625.58	4590.4	5250.44	5083.1	5023.17	4529.46	5251.85	4397.49	4442.25	4337.91	2608.11	4489.27	4292.76	4418.64	5138.62	4589.7	4686.86	5110.28	4133.17	4664.72	5086.02	4238.26	5261.6	5026.61	5106.51	5624.19	4896.46	4847.31	5146.59	3606.55	4898.67	307.569	6730.47	12347.3	4426.35	4059.52	3625.58	4590.4	5250.44	5083.1	5023.17
Q13561	210.037	165.95	181.654	172.645	213.229	202.109	185.296	152	231.623	249.434	178.305	222.751	160.818	126.624	107.201	269.534	181.983	140.838	195.603	205.317	184.348	273.51	125.435	88.2261	153.128	181.8	113.743	175.714	216.452	179.486	209.827	204.774	114.02	194.646	198.951	198.672	210.037	165.95	181.654	172.645	213.229	202.109	185.296	152	231.623	249.434	178.305	222.751	160.818
O75935	29.9872	9.26395			8.97585	43.7418	6.54446										16.7268					7.10083					22.0617										29.9872	9.26395	0	0	8.97585	43.7418	6.54446	0	0	0	0	0	0
Q9UJW0	43.7191	65.1383	41.5015	28.794	56.5414	50.5776	53.3451	30.4575	45.133	50.6503	42.5596	42.5673				44.1004	62.8277		24.8521	45.6784	54.916	76.4341	46.1242	36.2425	44.1986	43.6885	39.9456	40.2275	55.4064	42.6357	82.5329	55.5703	50.2107	57.257	41.2325	52.0626	43.7191	65.1383	41.5015	28.794	56.5414	50.5776	53.3451	30.4575	45.133	50.6503	42.5596	42.5673	0
Q9H773	11.5719	21.7384	12.1172			15.1533			13.9919										37.2548	21.686		36.7593			7.10484		19.8124										11.5719	21.7384	12.1172	0	0	15.1533	0	0	13.9919	0	0	0	0
P06132	42.8561	106.049	49.9734	35.3461	82.7716	125.803	67.2265	56.9604	168.937	57.4381	26.7138	25.9744	37.3577	43.9979	34.0081	36.4901	41.5284	55.4655	18.4221	37.0591	53.591	58.1707	38.047	19.5201	32.978	41.4123		20.5642	31.8455	29.114	32.94	22.7372	91.0318	20.7097	34.7233	30.2638	42.8561	106.049	49.9734	35.3461	82.7716	125.803	67.2265	56.9604	168.937	57.4381	26.7138	25.9744	37.3577
Q7Z4W1	33.4142	87.6359	69.5706	12.8216	61.2912	83.4749	52.9975	16.8661	33.6429	36.0517	27.5816	38.3666	31.3387	41.5921	24.8364	26.5557	47.0787	40.9066	44.5787	27.5331	31.6547	36.018	23.3993	23.5046	21.0568	11.9831	12.318	43.3091	52.8081	52.7296	33.7373	36.6577	92.4081	16.8868	32.5643	29.9911	33.4142	87.6359	69.5706	12.8216	61.2912	83.4749	52.9975	16.8661	33.6429	36.0517	27.5816	38.3666	31.3387
O94760	64.0451	197.668	82.2338	93.6372	175.748	94.3962	246.155	30.4796	46.3522	105.505	79.9415	70.2519	71.132	23.4025	28.5361	92.2819	97.6895	54.3714	41.3408	45.7921	45.9937	67.1625	38.559	63.0615	33.0765	41.945	50.8616	131.443	46.3579	63.641	81.8436	112.464	110.364	65.1014	50.8738	51.1853	64.0451	197.668	82.2338	93.6372	175.748	94.3962	246.155	30.4796	46.3522	105.505	79.9415	70.2519	71.132
O95865	92.4394	180.045	79.4054	80.1148	135.625	129.264	92.9425	67.2157	101.45	168.938	108.546	120.993	127.086	47.6315	48.6945	165.154	142.827	133.037	47.635	51.1688	48.612	39.8239	52.0861	40.9528	59.8995	44.3597	52.9845	112.158	80.722	100.719	108.589	93.4042	48.6337	70.7432	94.4699	50.3242	92.4394	180.045	79.4054	80.1148	135.625	129.264	92.9425	67.2157	101.45	168.938	108.546	120.993	127.086
Q16531	193.182	124.048	134.886	135.374	96.1275	153.271	111.349		193.888	149.636	155.146	145.605	138.755		171.448	136.551	131.418		392.989	239.339	346.34	372.451	252.26	402.025	286.05	291.773	310.581	210.617	279.871	193.321	218.089	219.245	306.138	241.236	200.732	200.015	193.182	124.048	134.886	135.374	96.1275	153.271	111.349	0	193.888	149.636	155.146	145.605	138.755
P20711						214.799																															0	0	0	0	0	214.799	0	0	0	0	0	0	0
Q5TDH0	45.2131	18.7219	27.6319	66.2648		22.3952	49.7083	83.5814	31.6569	39.2334	28.307	42.5279	53.5073	73.1606	77.3021	33.8602	45.29	29.787	86.7206	31.0306	65.0278	78.5268	50.9378	42.3649	45.9297	52.5359	88.6581	46.9484	56.0388	60.1378	53.9035	57.3437	40.9374	60.6002	53.5288	54.4925	45.2131	18.7219	27.6319	66.2648	0	22.3952	49.7083	83.5814	31.6569	39.2334	28.307	42.5279	53.5073
Q96HY6	52.2475	34.9182	44.0146	68.1566	31.8434	25.1052	42.615	43.2452	49.9205	30.2521	35.1723	23.6235	26.7253	28.6364	57.7187	29.4746	29.8413	29.1407	55.075	64.406	68.8548	72.4373	81.9713	51.1549	86.7227	76.4635	67.4034	73.0515	65.7651	62.5106	43.7346	52.2783	47.1799	55.4876	41.2561	65.0126	52.2475	34.9182	44.0146	68.1566	31.8434	25.1052	42.615	43.2452	49.9205	30.2521	35.1723	23.6235	26.7253
Q13206	1207.65	380.516	177.865	2715.71	294.928	981.548	874.583	343.757	1257.12	1732.58	2188.25	109.402	3581.7	1557.24	2341.99	1496.84	1442.8	2278.01	239.053	1499.04	166.999	804.038	180.41	199.764	1199.53	1829.96	250.359	1880.35	2150.04	1732.79	2319.5	1925.65	185.731	1835.1	2104.99	1212.38	1207.65	380.516	177.865	2715.71	294.928	981.548	874.583	343.757	1257.12	1732.58	2188.25	109.402	3581.7
Q92841	1256.82	978.72	860.973	741.556	796.346	770.708	1032.31	483.954	899.773	1082.62	955.246	786.246	603.094	556.465	531.922	946.836	938.972	512.197	1006.09	1106.03	1072.74	1116.7	1085.51	901.263	1319.05	1033.02	1107.88	901.664	1039.64	1117.49	1001.49	957.059	639.481	943.964	1090.11	1060.09	1256.82	978.72	860.973	741.556	796.346	770.708	1032.31	483.954	899.773	1082.62	955.246	786.246	603.094
Q9NVP1					27.6421		49.306			72.5422	70.9107	66.7452	48.6324		42.8299	42.6801	48.1178		39.5244	51.8536	113.741		46.296	45.0142		74.4744		80.1765	72.5756	86.9144	91.527	113.933	162.502	100.309	61.1113	77.7402	0	0	0	0	27.6421	0	49.306	0	0	72.5422	70.9107	66.7452	48.6324
Q9NR30	1082.93	1070.68	1038.87	704.699	1744.36	833.628	722.974	2816.79	1912.94	2541.34	1316.65	4491.92	7601.22	12451.5	12473.5	4986.87	5176.65	8966.91	946.714	754.934	250.861	452.573	564.315	758.112	400.646	738.086	557.19	1255.55	1500.21	872.46	2648.94	1286.85	3389.71	2375.19	1073.85	644.973	1082.93	1070.68	1038.87	704.699	1744.36	833.628	722.974	2816.79	1912.94	2541.34	1316.65	4491.92	7601.22
O15523	75.9906	38.7924	43.0397	69.4857	35.9997	41.5275	86.2584	48.1515	70.443	52.1835	67.3436	56.6587	41.8401		38.92	68.9024	48.3737		104.856	68.0127	96.8733	98.5968	70.938	65.7336	87.5374		91.2227	71.5614	76.8624	70.9674	77.7253			52.7459		88.8662	75.9906	38.7924	43.0397	69.4857	35.9997	41.5275	86.2584	48.1515	70.443	52.1835	67.3436	56.6587	41.8401
Q9NQI0																			105.286			40.5748		73.707			60.9772										0	0	0	0	0	0	0	0	0	0	0	0	0
Q86XP3			40.8114				74.1139												87.999	93.8866	97.7291	57.2539	59.1232	81.5848	77.9953	54.5388	45.3439		40.4549	36.3888							0	0	40.8114	0	0	0	74.1139	0	0	0	0	0	0
P26196	87.8556	129.563	106.781	76.6645	72.5084	123.518	100.078	82.1898	62.6205	88.6593	52.9854	66.2054	25.3428		24.1086	67.0637	59.1907	52.3419	265.411	100.273	169.164	145.038	117.78	101.231	129.578	84.9167	100.544	56.2016	49.6079	54.7029	45.0501	59.9527	76.1745	72.3529	66.3167	66.2063	87.8556	129.563	106.781	76.6645	72.5084	123.518	100.078	82.1898	62.6205	88.6593	52.9854	66.2054	25.3428
Q16698	95.2175	202.863	95.3563	292.488	168.419	215.999	236.529	53.1945	224.008	111.572	102.757	158.682	465.387	379.262	743.23	181.579	142.088	514.971	63.0711	99.1294	88.4144	149.947	98.4701	107.486	113.196	84.8878	91.5174	67.252	87.2805	138.1	81.0102	65.786	100.182	94.8835	71.5948	105.299	95.2175	202.863	95.3563	292.488	168.419	215.999	236.529	53.1945	224.008	111.572	102.757	158.682	465.387
P59665	20.9107	61.719	850.213	60.571	472.923	133.752	55.9649	339.036	89.9142	35.5933	45.6687	68.6653	65.7561	76.5254	67.9768	80.8654	74.1024	142.875	401.349	476.764	299.719	78.9922	250.864	593.176	230.856	348.766	144.786	272.542	134.378	167.366	201.083		414.956	227.654	234.323	215.534	20.9107	61.719	850.213	60.571	472.923	133.752	55.9649	339.036	89.9142	35.5933	45.6687	68.6653	65.7561
P59666	20.998	61.9766		60.8238		134.31	56.1985	396.737	90.2895	35.7419	45.8593	68.952	66.0306	76.8448	68.2606	81.203	74.4117	459.794	403.025	478.754	300.97	79.322	1162.06	595.653	231.819	350.222	145.391	273.68	134.939	168.064	201.922	719.123	416.688	228.604	235.301	216.434	20.998	61.9766	0	60.8238	0	134.31	56.1985	396.737	90.2895	35.7419	45.8593	68.952	66.0306
P35659	44.6167	81.8466	71.4274	56.5171	46.6639	68.1654	65.1518	95.0295	142.302	49.0277	49.1531	40.0406	25.8409	24.753		30.8279	47.7833	35.2858	125.491	77.2846	123.447	75.2488	66.1687	137.442	138.391	71.1016	94.7786	62.0523	77.622	57.2054	62.8549	49.929	76.18	46.8174	52.9135	63.1276	44.6167	81.8466	71.4274	56.5171	46.6639	68.1654	65.1518	95.0295	142.302	49.0277	49.1531	40.0406	25.8409
Q08495			30.5631						38.7108		31.075	40.2438	60.423	72.4695	82.1956	33.4781	38.5873	52.4196											57.9714		28.2813		51.0792	27.9338			0	0	30.5631	0	0	0	0	0	38.7108	0	31.075	40.2438	60.423
Q9Y315	17.2175	62.3592	20.4515	19.1783	68.1932	53.4158	32.0957		16.9501	24.8982	25.1858	27.127	28.9817	36.5893	22.0619	31.7744	40.2056	36.8143	54.4882	31.3976	19.2182		50.6531	37.0292	32.5562	29.7378	15.2233	47.3432	36.1508	13.351	33.3509		116.915				17.2175	62.3592	20.4515	19.1783	68.1932	53.4158	32.0957	0	16.9501	24.8982	25.1858	27.127	28.9817
P17661	104.608	101.381	183.439	329.047	105.617	237.584	202.139	69.6746	353.572	683.851	661.002	219.657	761.402	840.458	890.611	915.119	669.434	159.361	108.007	197.89	99.2796	123.02	180.168	88.6247	413.92	341.264	127.398	1130.75	590.954	316.052	595.4	884.437	436.405	792.033	471.975	432.016	104.608	101.381	183.439	329.047	105.617	237.584	202.139	69.6746	353.572	683.851	661.002	219.657	761.402
P60981	311.909	434.741	256.261	180.079	321.412	432.329	429.844	128.602	160.227	303.279	254.351	204.652	216.02	112.794	100.615	331.553	363.592	219.463	160.066	176.172	128.31	243.112	166.414	101.791	135.582	130.85	161.85	204.503	175.006	143.57	132.324	158.034	270.748	136.786	129.322	131.255	311.909	434.741	256.261	180.079	321.412	432.329	429.844	128.602	160.227	303.279	254.351	204.652	216.02
O00273	44.1856	33.9169	31.9774	29.2227	20.707	42.2132	49.6857	20.9048	33.7714	36.9144	23.7172	22.1138				28.0304			47.5908	40.1349	69.3735	74.0796	45.6596	45.061	55.79	46.2248	58.916	41.7496	31.9654	33.1882	36.7974	34.057		37.7886	28.2996	30.8461	44.1856	33.9169	31.9774	29.2227	20.707	42.2132	49.6857	20.9048	33.7714	36.9144	23.7172	22.1138	0
Q96DF8											18.5504									17.4637		22.1651										16.7577					0	0	0	0	0	0	0	0	0	0	18.5504	0	0
Q3LXA3	43.8987	117.135	250.056	40.6674	259.275	121.119	97.2718		70.6058	64.0726	49.267	46.3117	46.9491	44.9153	33.3521	55.9475	66.7443	139.406	207.986	54.5452	90.9904	108.132	129.964	170.206	67.4426	68.4678	142.781	50.8522	56.4454	35.6583	50.179	43.555	82.5154	31.2551	46.457	31.5571	43.8987	117.135	250.056	40.6674	259.275	121.119	97.2718	0	70.6058	64.0726	49.267	46.3117	46.9491
Q8NBQ5	81.2351	168.629	100.132	71.8711	107.721	148.838	127.043	45.8255	88.3685	132.141	82.7077	75.7582	118.771	70.9123	43.4956	141.109	110.63	120.234	74.2054	34.7137	79.0925	49.4288	54.6897	50.5911	75.932	38.9796	82.8524	122.906	27.4623	69.3056	23.9987	22.1869	41.5028	23.4009	22.0196	40.205	81.2351	168.629	100.132	71.8711	107.721	148.838	127.043	45.8255	88.3685	132.141	82.7077	75.7582	118.771
Q53GQ0	118.718	420.224	150.354	96.3185	191.806	225.986	199.975	106.785	97.7215	186.002	123.252	154.901	126.264	91.8406	64.1837	205.031	177.511	147.837	76.0301	91.4204	72.2515	173.709	50.208	116.958	60.4018	88.5247	149.265	64.8116	38.6718	68.8552	47.948	45.6193	56.0322	29.856	64.5379	52.8261	118.718	420.224	150.354	96.3185	191.806	225.986	199.975	106.785	97.7215	186.002	123.252	154.901	126.264
P51659	404.3	1179.45	620.352	399.057	1792.16	873.834	1139.97	231.501	707.588	596.489	813.796	1092.73	569.297	511.62	283.913	976.511	1525.07	1067.7	206.499	416.616	316.308	976.56	490.607	326.881	379.47	234.403	176.792	623.455	675.61	1205.18	573.813	527.843	1708.7	945.103	574.098	1295.09	404.3	1179.45	620.352	399.057	1792.16	873.834	1139.97	231.501	707.588	596.489	813.796	1092.73	569.297
P00367	422.594	276.331	316.019	297.224	346.832	224.445	439.464	162.017	517.769	382.48	416.387	314.068	209.934	155.596	147.606	373.637	375.695	73.2223	467.369	330.716	347.639	376.787	247.124	304.113	475.853	465.307	220.061	400.044	445.613	492.121	353.793	276.703	1044.63	460.227	251.473	395.297	422.594	276.331	316.019	297.224	346.832	224.445	439.464	162.017	517.769	382.48	416.387	314.068	209.934
P49448		37.1909				24.6869	31.1557											56.5874		49.2831	76.3605	55.5163	54.6164	65.9098	42.1721	103.946	53.2991				34.3616	187.67			42.742	67.0918	0	37.1909	0	0	0	24.6869	31.1557	0	0	0	0	0	0
P09417	41.8046	87.0051	45.5052	36.4749	82.2258	76.8113	56.177		35.519	93.1763	75.7059	69.7885	81.0768	53.0659	45.4269	71.5424	73.6531	62.2298	12.6666	16.3177	21.0989	32.0238	21.8952	28.3206	20.1679	13.9335	11.7844	41.9394	20.2783	41.4336	34.224	25.6715	66.4131	17.2674	24.1742	15.7214	41.8046	87.0051	45.5052	36.4749	82.2258	76.8113	56.177	0	35.519	93.1763	75.7059	69.7885	81.0768
Q13268		17.4674			13.3858	23.9966	10.7825												18.5562	771.249		744.318			13.0185												0	17.4674	0	0	13.3858	23.9966	10.7825	0	0	0	0	0	0
Q9BTZ2	29.8231	37.0096	25.833	20.4629	62.935	88.0397	73.1906	91.0517	76.2673	32.8489	36.6016	49.8633	64.6817	44.2245	82.0984	32.6192	45.2078	108.893	39.3033	146.072	129.581	52.2546	69.3856	16.0675	42.1934	9.35949		146.355	119.469	49.4588	122.853	166.428	468.223	169.753	105.783	34.9739	29.8231	37.0096	25.833	20.4629	62.935	88.0397	73.1906	91.0517	76.2673	32.8489	36.6016	49.8633	64.6817
Q9Y394	139.044	163.21	107.954	40.794	79.6493	135.484	147.03	41.2479	31.9045	332.854	280.243	244.801	35.3114	26.5443	18.7029	68.1332	82.657	58.868	64.0026	106.409	54.1434	90.0375	62.4855	64.9113	71.1693	43.8519	55.9647	271.468	57.5911	73.6616	78.8878	64.3525	131.243	61.5496	59.2972	294.707	139.044	163.21	107.954	40.794	79.6493	135.484	147.03	41.2479	31.9045	332.854	280.243	244.801	35.3114
P31040	656.245	329.974	339.716	352.416	221.885	218.228	558.933	172.209	350.94	339.903	287.968	319.602	274.008	146.323	142.185	203.401	308.576	196.186	280.691	246.565	400.027	360.468	291.345	362.635	366.433	187.31	170.486	228.605	298.148	418.742	202.514	156.922	194.962	248.687	236.931	244.212	656.245	329.974	339.716	352.416	221.885	218.228	558.933	172.209	350.94	339.903	287.968	319.602	274.008
P21912	119.58	125.191	65.594	58.1624	73.2096	87.5718	117.625	58.6344	67.498	57.7523	55.5438	42.1241	27.6791	43.8494	18.9704	42.1889	49.1814	44.4333	34.7259	57.5809	72.0981	38.008	45.8981	63.4436	54.8288	33.0538		50.2463	41.0546	49.5272	44.5906	45.4309	76.8936	54.6517	49.6479	53.6862	119.58	125.191	65.594	58.1624	73.2096	87.5718	117.625	58.6344	67.498	57.7523	55.5438	42.1241	27.6791
Q00796	52.647	137.923	58.876	31.507	90.0565	189.93	108.664	19.5533	38.5695	45.5902	35.716	40.4215	30.3559	28.0676	22.228	27.9154	55.2517	36.7557	217.047	120.867	106.198	600.255	53.0001	86.6074	32.9599	36.1908	87.2727	134.987	32.508	40.9131	27.6044	32.0115	103.213	113.839	34.142	73.5642	52.647	137.923	58.876	31.507	90.0565	189.93	108.664	19.5533	38.5695	45.5902	35.716	40.4215	30.3559
O43143	172.592	106.852	147.875	106.117	83.6768	90.3314	131.219	150.681	185.783	175.083	144.268	141.633	255.815	168.275	365.632	154.86	162.329	167.873	264.403	160.621	229.655	250.39	197.723	198.829	172.292	203.056	193.253	83.9049	51.4828	106.294	97.8115	74.4196	192.677	96.6036	175.639	65.8157	172.592	106.852	147.875	106.117	83.6768	90.3314	131.219	150.681	185.783	175.083	144.268	141.633	255.815
Q08211	483.079	292.089	456.22	333.463	225.807	226.671	460.598	246.474	327.908	340.383	322.08	279.147	190.314	224.189	267.653	274.282	288.534	155.874	1177.52	661.437	844.086	738.14	627.917	881.811	629.836	527.353	744.188	367.489	384.301	478.895	323.213	362.634	486.897	417.382	389.577	424.884	483.079	292.089	456.22	333.463	225.807	226.671	460.598	246.474	327.908	340.383	322.08	279.147	190.314
Q01459	37.7157	74.5295	41.7561	35.6475	84.9546	42.7031	57.2092	56.0415	51.7017	32.511	66.9935	79.7054	44.1597	41.5416	33.0783	56.3853	87.6617	25.5749	35.9867	49.0206	53.5165		35.6125	36.4887	40.4602	40.1007	66.0304	62.3803	49.9794	153.865	36.4879	48.5056		59.6277	41.8293	104.251	37.7157	74.5295	41.7561	35.6475	84.9546	42.7031	57.2092	56.0415	51.7017	32.511	66.9935	79.7054	44.1597
O60610	192.867	156.806	222.378	332.261	67.524	72.9893	166.905	166.957	132.711	128.076	224.193	271.463	270.865	353.446	435.641	96.2079	78.8316	91.3013	284.113	204.533	201.206	298.145	232.543	276.3	277.633	190.866	237.158	228.773	283.948	259.29	226.724	268.728	166.673	263.032	298.829	285.547	192.867	156.806	222.378	332.261	67.524	72.9893	166.905	166.957	132.711	128.076	224.193	271.463	270.865
Q9UBX3	24.1537	47.7626	69.0861			55.8538	31.4185																														24.1537	47.7626	69.0861	0	0	55.8538	31.4185	0	0	0	0	0	0
O95057	11.3809		23.6444	12.5587	16.9268	10.02	7.99207	41.0783		15.3205		15.1062				8.69214												8.37909							7.11013		11.3809	0	23.6444	12.5587	16.9268	10.02	7.99207	41.0783	0	15.3205	0	15.1062	0
P09622	238.25	484.407	311.721	266.888	422.907	648.369	610.806	224.403	292.028	311.591	356.572	310.692	349.833	279.795	281.509	280.688	489.562	284.504	380.262	339.163	528.051	445.088	292.17	669.7	492.503	270.716	223.034	301.64	372.948	339.1	434.361	360.9	298.774	286.622	331.332	450.988	238.25	484.407	311.721	266.888	422.907	648.369	610.806	224.403	292.028	311.591	356.572	310.692	349.833
Q12959	41.0064																		125.706	72.3371	124.436	102.409	51.0797	36.7355		31.0966	78.416	37.6135							41.8078		41.0064	0	0	0	0	0	0	0	0	0	0	0	0
Q9NP97	31.3287	99.9661	55.1211	29.1401	82.1204	122.852	62.1938	122.381	123.457	36.664	25.6053	25.0735	30.225	19.9507	18.9713	47.2535	33.7803	47.5121	20.6198	29.5508	24.5311	36.6809	21.5122	14.7844	16.7432	20.725	27.6511	17.7883	8.01809	13.4984	4.22536	15.3829	29.5229	4.469	10.9182	9.01417	31.3287	99.9661	55.1211	29.1401	82.1204	122.852	62.1938	122.381	123.457	36.664	25.6053	25.0735	30.225
Q8TF09								8.69125				9.78377					21.3641	3.90219					4.28536				5.78076									3.54492	0	0	0	0	0	0	0	8.69125	0	0	0	9.78377	0
P28068	43.3719	29.1191	31.0198	36.6266	29.4933	26.5568	36.2596	18.1617	42.1756	11.4677	33.6768	29.0165	47.617	26.7239		14.1022	38.8075	19.9905		24.1058	17.6896				58.8395	30.7089			54.9084	63.4						53.9645	43.3719	29.1191	31.0198	36.6266	29.4933	26.5568	36.2596	18.1617	42.1756	11.4677	33.6768	29.0165	47.617
P51530	44.548						42.4947	80.454	91.2711										251.304	73.6545			94.5		44.5756	42.1767	68.2607										44.548	0	0	0	0	0	42.4947	80.454	91.2711	0	0	0	0
P31689	34.2571	52.9501	68.5152	25.5545	52.9353	92.8575	54.9387	71.1869	61.2206	31.011	30.3818	38.4717	26.4964	26.1941	18.4627	40.1661	25.3871	25.4452	82.8726	121.896	71.1255	130.988	92.8843	99.0318	102.223	69.3912	95.334	43.958	52.7054	40.0778	47.4984	53.9382	47.1683	57.1726	47.0786	70.9009	34.2571	52.9501	68.5152	25.5545	52.9353	92.8575	54.9387	71.1869	61.2206	31.011	30.3818	38.4717	26.4964
O60884	114.793	134.104	173.284	73.7587	104.081	181.631	135.679	122.518	118.51	56.8381	67.0335	75.6434	56.4749	76.0175	47.2849	70.1711	79.7744	66.5916	147.965	96.9382	114	148.426	80.2182	85.6683	98.7918	60.7247	118.336	47.5341	49.1177	100.698	44.9913	67.2461	90.4724	129.798	38.1073	91.3017	114.793	134.104	173.284	73.7587	104.081	181.631	135.679	122.518	118.51	56.8381	67.0335	75.6434	56.4749
P25685	124.633	171.937	61.432	57.3393	61.8144	85.4152	43.0612	91.1281	122.455	62.015	50.5512	58.4198	47.0195		55.5811	50.7444	58.2996	64.3537	303.466	203.264	160.638	124.86	83.8059	220.4	81.4159	66.3554	271.902	36.4556	37.797	72.9483	51.0936	33.8542	92.9113	55.2956	38.1261	60.5374	124.633	171.937	61.432	57.3393	61.8144	85.4152	43.0612	91.1281	122.455	62.015	50.5512	58.4198	47.0195
Q9UDY4		20.4651			19.4406				18.6398	22.3805	19.4108	14.8656				22.2486			50.4426	33.1734	54.8797		21.9735	70.4773	42.8699	38.6108	62.3099	50.2347	32.5421	35.3976	38.1427	50.1459	82.8988	40.1932	41.3044	63.0261	0	20.4651	0	0	19.4406	0	0	0	18.6398	22.3805	19.4108	14.8656	0
Q13217	97.9317	116.889	221.837	54.7354	85.8169	176.686	103.662	93.459	62.4883			25.6777	59.2394	85.6489	35.5381	47.4626	50.2368	49.1726	140.289	72.1772	92.7161	81.8549	132.997	72.6273	99.1303	57.9369	72.5335	22.9893	27.9404	37.3628	31.7065	22.1832			25.8897	55.7485	97.9317	116.889	221.837	54.7354	85.8169	176.686	103.662	93.459	62.4883	0	0	25.6777	59.2394
O75937	57.4728	34.5612	53.5502	32.6008	29.7825	58.0951	43.5851	51.852	66.8888	48.5244	77.6578	68.6586	96.9607	640.491	351.253	73.9681	73.0952	33.0248	42.8457	61.5573	68.7582	62.5309	52.6181	42.0084	79.6066	42.9305	33.7485	43.8345	58.8858	54.6005	27.3896	34.8128		47.3191	29.2407	53.1145	57.4728	34.5612	53.5502	32.6008	29.7825	58.0951	43.5851	51.852	66.8888	48.5244	77.6578	68.6586	96.9607
Q8WXX5		25.5917	17.0776			17.8505		42.802	49.3873										88.8436	39.6269	60.8024	46.6634		27.5116	54.6952	27.3129	34.0058	24.3123	11.5979			10.0142	22.4162	14.2118			0	25.5917	17.0776	0	0	17.8505	0	42.802	49.3873	0	0	0	0
O00429	85.4647	159.996	101.681	88.9751	138.6	176.59	151.138	57.4651	87.9483	81.0468	61.4333	49.4692	66.3142	52.4667	58.2573	90.9382	119.309	90.8536	232.041	144.579	149.276	292.221	130.77	199.965	96.1958	91.6073	125.745	53.4033	51.5774	94.3227	70.7773	90.3318	105.341	84.8195	77.1913	83.3767	85.4647	159.996	101.681	88.9751	138.6	176.59	151.138	57.4651	87.9483	81.0468	61.4333	49.4692	66.3142
Q9Y6K1	216.363	174.687	139.839	255.669	142.111	192.704	123.131	220.789	129.807	349.628	154.292	157.897	143.498	147.487	257.152	133.965	141.473	124.167	98.2246	284.605	170.96	147.232	280.175	353.896	117.935	243.81	162.467	171.938	189.441	245.979	287.102	294.1	498.133	247.585	264.676	117.24	216.363	174.687	139.839	255.669	142.111	192.704	123.131	220.789	129.807	349.628	154.292	157.897	143.498
Q9ULA0	169.78	162.645	132.585	373.686	219.99	162.676	175.671	264.44	143.095	314.327	283.916	257.223	274.391	168.222	350.476	322.402	271.295	296.556	235.665	253.176	282.337	196.385	223.173	255.542	268.663	309.82	217.865	541.525	400.028	333.602	403.658	463.125	462.321	183.044	419.072	245.482	169.78	162.645	132.585	373.686	219.99	162.676	175.671	264.44	143.095	314.327	283.916	257.223	274.391
O43598	42.8582	51.3487	57.7916	31.9429	72.6015	33.9548	49.0438	33.1305	50.99	23.581	23.4551	27.782	27.9907	41.0651	13.0595	25.4978	25.9387	35.9024	29.7947	24.8901	28.9248	38.6154	30.5898	25.0315	55.913	15.4451	29.8984	15.5892	21.5634	24.1272	26.6213		13.7407	25.7644	14.3905	18.7626	42.8582	51.3487	57.7916	31.9429	72.6015	33.9548	49.0438	33.1305	50.99	23.581	23.4551	27.782	27.9907
O00115	83.4539	106.864	66.8854	60.5043	177.575	86.307	62.0561	51.5702	78.4749	58.489	68.1445	71.4351	65.0249	54.4077	38.7263	80.7765	50.3849	93.4118		73.5646	26.2376	28.9893	22.3442	23.0138	22.1268		21.8116			43.5553				17.596	18.0648	63.0963	83.4539	106.864	66.8854	60.5043	177.575	86.307	62.0561	51.5702	78.4749	58.489	68.1445	71.4351	65.0249
Q5JSL3	301.849	618.826	401.228	337.949	549.07	661.385	509.166	806.823	550.494	335.188	651.668	398.433	810.271	967.413	975.902	540.183	636.85	1277.59	269.796	285.412	213.155	155.349	150.04	136.442	146.545	302.189	235.054	287.968	244.126	182.699	269.199	206.167	643.963	143.375	261.8	210.763	301.849	618.826	401.228	337.949	549.07	661.385	509.166	806.823	550.494	335.188	651.668	398.433	810.271
Q14185	1557.95	1982.79	1808.79	2978.64	1737.65	2119.74	1416.1	2160.41	2245.42	1977.58	2376.25	2746.62	4301.44	3639.38	4053.78	2342.96	1823.87	3251.84	651.465	1023.67	767.135	790.098	1116.14	1716.74	1018.37	946.058	785.524	1685.07	2060.46	1390.49	2438	1543.68	1118	1603.75	1374.24	807.02	1557.95	1982.79	1808.79	2978.64	1737.65	2119.74	1416.1	2160.41	2245.42	1977.58	2376.25	2746.62	4301.44
Q8N1I0	175.637	94.6992	167.966	301.767			161.534		133.473	292.988	349.731	378.826	275.101	191.542	205.847	317.997			84.3116	111.817	126.053		115.615	146.92	122.959												175.637	94.6992	167.966	301.767	0	0	161.534	0	133.473	292.988	349.731	378.826	275.101
Q96N67	1057.97	988.216	476.672	544.169	1089.52	864.732	782.252	1200.66	646.537	731.036	561.308	240.073	602.164	150.831	120.831	1890.3	780.297	959.042	2047.42	1099.31	1627.99	1033.66	1741.47	1263.08	310.235	1330.12	1566.17	1047.84	1094.79	210.119	1041.38	959.493	258.905	1001.39	1018.14	1569.04	1057.97	988.216	476.672	544.169	1089.52	864.732	782.252	1200.66	646.537	731.036	561.308	240.073	602.164
Q8NF50	279.447	574.039	1495.9	398.039	916.437	486.564	330.649	1375.22	1266.5	1182.48	1284.77	1519.47	2886.6	5375.58	3812.57	1569.06	1810.89	1610.84	13594.7	2197.8	3164.67	175.193	5046.05	2998.4	1921.94	2911.4	3722.77	3460.96	271.058	317.008	498.922	1464.23	2419.49	163.486	851.089	1427.21	279.447	574.039	1495.9	398.039	916.437	486.564	330.649	1375.22	1266.5	1182.48	1284.77	1519.47	2886.6
P30046	28.4974	85.2216	59.0247	33.5274	52.0144	133.007	71.8481	50.2158	56.8976	41.5889	25.1384	31.1044	53.6477	53.2111	55.0274	44.6259	28.6501	45.4207	33.791	38.2554	27.3126	27.9168	28.0796	32.0308	21.1263	15.0186	25.717	29.722	21.4974	18.1433	14.1087	17.7062	51.4086	21.1669	18.1544	13.1152	28.4974	85.2216	59.0247	33.5274	52.0144	133.007	71.8481	50.2158	56.8976	41.5889	25.1384	31.1044	53.6477
Q9UKG1	109.153	39.7732	78.2382	90.1031	59.6121	34.7673	75.2793		54.794	109.473	87.9027	79.0895	68.8684		42.9361	84.228	66.671		80.6538	82.6039	102.109	94.1848	79.3594	54.6045	153.304	74.7364	79.8733	125.496	87.7452	106.438	94.6256	136.528	73.6135	116.284	109.525	118.453	109.153	39.7732	78.2382	90.1031	59.6121	34.7673	75.2793	0	54.794	109.473	87.9027	79.0895	68.8684
P20036	115.379	65.4402	105.853	146.026	47.2959	76.4537	122.776	42.3492	61.2634	105.487	185.665	62.813	50.3194		21.139	88.0447	105.389	57.73	13.6968	72.3215	52.4362	35.0087	39.0518	40.7098	96.7159	32.9519	30.7219	57.0564	264.012	115.629	64.8991	78.4515	53.0346	63.6713	76.7501	113.238	115.379	65.4402	105.853	146.026	47.2959	76.4537	122.776	42.3492	61.2634	105.487	185.665	62.813	50.3194
P04440	102.562	41.6909	37.1805	95.8647	31.6281	34.2162	75.3777	35.551	36.5867	55.2877	98.3233	81.0531	82.0306	16.5279	44.3991	28.2093	59.5429	20.5061		50.6594	30.0094	35.5767	63.184	45.0913	127.591	50.4265	37.9835	61.5461	139.464	55.3466	77.8799	79.3642	47.8712	80.9779	63.0183	90.5874	102.562	41.6909	37.1805	95.8647	31.6281	34.2162	75.3777	35.551	36.5867	55.2877	98.3233	81.0531	82.0306
Q3MIW9	55.2002	152.994	46.9652	74.6923	116.43	88.3356	92.608	148.877	117.277	39.9799							63.2697		149.006	123.707	91.6026			132.152	146.581	92.1955	127.772	56.1642	53.9959	60.0408		43.3162	99.8508	29.051	58.2284	89.3972	55.2002	152.994	46.9652	74.6923	116.43	88.3356	92.608	148.877	117.277	39.9799	0	0	0
O60762	39.5254	30.889	39.118	22.2528	32.7887	41.529	46.4911	96.8259	52.1678			28.4577					32.954	32.957	56.3715	139.619	46.3142	37.6785	46.3157	39.7522	39.5162	51.4617	42.7347	26.4669	48.7758	26.0459		35.3042		27.3982	18.3706	63.7905	39.5254	30.889	39.118	22.2528	32.7887	41.529	46.4911	96.8259	52.1678	0	0	28.4577	0
Q9UHL4	146.611	106.039	92.3806	55.1093	98.7045	67.4594	125.635	70.3048	65.1972	93.171	94.7631	101.493	47.4119	54.91	57.7543	83.9202	63.1894		87.6508	110.998	79.932	49.3539	87.2025	102.257	114.967	57.3428	104.987	87.8806	77.4397	119.835	87.4573	57.0259	105.117	136.69	100.821	140.259	146.611	106.039	92.3806	55.1093	98.7045	67.4594	125.635	70.3048	65.1972	93.171	94.7631	101.493	47.4119
Q9NY33	320.629	81.428	202.945	117.705	88.9738	59.8086	113.66	50.0471	72.695	46.4251	40.3414	105.378	56.4472	45.3492	71.3566	45.7791	62.8163		358.367	201.044	260.747	622.062	124.73	96.903	110.039	139.306	213.801	68.9142	110.713	153.304	62.0044	63.6644	93.2502	53.5123	71.7825	73.0508	320.629	81.428	202.945	117.705	88.9738	59.8086	113.66	50.0471	72.695	46.4251	40.3414	105.378	56.4472
P27487	331.102	296.454	74.0855	147.166	180.01	256	328.811	240.442	79.015	109.963	112.749	107.528	93.3551	97.496	136.261	116.637	105.551	166.47		99.9889	70.7507	89.1184	76.756	87.9391	71.0423	53.8568	119.548	107.348	106.015	96.3254	78.8499	60.0282	89.5968	130.016	80.8482	140.615	331.102	296.454	74.0855	147.166	180.01	256	328.811	240.442	79.015	109.963	112.749	107.528	93.3551
Q9C005	33.0164	81.2264	37.2659	31.6118	43.2928	65.6562	56.1808	72.6593	97.5109	20.9232	16.2644	18.3307	24.7561	32.2598		20.2158	29.6628	35.8174	3.95498	4.29352																	33.0164	81.2264	37.2659	31.6118	43.2928	65.6562	56.1808	72.6593	97.5109	20.9232	16.2644	18.3307	24.7561
Q12882	94.6866	201.063	152.495	122.536	162.937	196.709	223.883	108.481	142.961	70.3437	91.3679	101.998				77.1582	154.548		257.242	141.517	117.472	175.182	99.4133	187.263	176.284	94.0348	176.008		70.7104	107.967	56.9074		142.276		77.7985	160.146	94.6866	201.063	152.495	122.536	162.937	196.709	223.883	108.481	142.961	70.3437	91.3679	101.998	0
Q14194	47.5383	52.7819		28.6049	31.0966	42.8426	33.548	35.119	87.9572	67.0158	105.425	89.1186	88.9252	96.7983	156.555	117.134	23.7948	113.113	87.2272	89.9558	84.1348	56.1535	37.6379	18.7116	75.9478	12.6029	34.8326	72.8476	80.9987	120.818	100.859	77.5547	77.4923	70.3749	112.367	75.2685	47.5383	52.7819	0	28.6049	31.0966	42.8426	33.548	35.119	87.9572	67.0158	105.425	89.1186	88.9252
Q14195	838.213	584.288	586.345	400.081	615.514	1265.99	347.902	429.445	2007	763.869	814.984	898.046	2307.87	3294.08	3174.17	2049.06	770.123	1624.1	362.922	825.788	1059.62	509.72	842.922	772.649	387.165	1154.96	609.246	2248.79	1394.33	1014.89	3031.75	508.887	2213.68	494.988	1376.59	714.724	838.213	584.288	586.345	400.081	615.514	1265.99	347.902	429.445	2007	763.869	814.984	898.046	2307.87
P01909	47.9215	25.2587		69.296	22.1954		73.3009	64.2447	52.9081	18.7611	52.8022		46.0272	12.198		47.3731	87.6236	26.8374	11.038					22.3053	106.723	8.74285		35.4481			22.7725			35.9558	30.3204	36.7108	47.9215	25.2587	0	69.296	22.1954	0	73.3009	64.2447	52.9081	18.7611	52.8022	0	46.0272
P01906	133.787	118.07	131.209	77.5431	106.74	78.2903	84.1783	48.3299	52.4093	48.9493	85.0755	148.013	106.329	33.2514	82.1483	51.2044	46.3583	21.0695	44.4561	50.0549	37.6156	64.4457	38.0944	26.7018	72.1476	24.5848	35.2302	31.1651	156.109	45.7198	50.9582	54.6952		18.0819	33.4885	68.2087	133.787	118.07	131.209	77.5431	106.74	78.2903	84.1783	48.3299	52.4093	48.9493	85.0755	148.013	106.329
P01920	41.801	37.4923	18.5416		33.2173		54.6341	56.4364	27.9127		71.0795	25.6804		19.9464		43.2306	83.2304	45.4828		43.0119			15.8888	35.3584	141.363	17.2501		32.367	138.387	17.0982	58.6432	36.8554	83.2709	48.4382	41.2219	39.6541	41.801	37.4923	18.5416	0	33.2173	0	54.6341	56.4364	27.9127	0	71.0795	25.6804	0
P01903	938.127	235.701	248.706	454.905	259.584	162.851	463.475	183.028	225.397	393.681	528.812	323.034	396.182	168.39	129.644	321.681	424.477	112.801	55.6573	415.339	283.069	227.327	156.303	202.501	883.539	229.987	70.9749	508.016	1137.63	956.445	566.896	484.483	219.197	598.691	516.768	614.871	938.127	235.701	248.706	454.905	259.584	162.851	463.475	183.028	225.397	393.681	528.812	323.034	396.182
P79483						67.7817	104.128	118.857								107.934	191.106					65.4421						199.471				258.739			97.9125	167.446	0	0	0	0	0	67.7817	104.128	118.857	0	0	0	0	0
P13762	61.9803	95.0201		96.4469			13.1727	37.8326	71.3423	25.195	96.8487		139.209				76.3056	75.7846	6.42872			24.0295		12.0895	170.624	9.81708			17.4443	17.4267	61.2455		75.1884	92.3686		7.89141	61.9803	95.0201	0	96.4469	0	0	13.1727	37.8326	71.3423	25.195	96.8487	0	139.209
Q30154		33.5558	31.4679		176.251		130.458		139.548	105.894		107.434		150.025	249.873				308.455	108.214	115.98		77.1703	265.859	289.413		381.098		240.759							14.3735	0	33.5558	31.4679	0	176.251	0	130.458	0	139.548	105.894	0	107.434	0
Q16643	111.366	80.2447	56.8361	61.5593	32.5288	56.1561	67.3414	53.3273	96.1814	59.2012	61.1015	31.1379	34.5813			52.2418	24.2159		98.8017	67.7998	181.198	75.4542	179.715	85.6098	60.72	195.883	207.234	69.7168	46.3796	47.9144	53.82	67.189		64.7217	53.0121	94.1547	111.366	80.2447	56.8361	61.5593	32.5288	56.1561	67.3414	53.3273	96.1814	59.2012	61.1015	31.1379	34.5813
Q9Y295	29.4641	68.8301	38.1994	31.4351	45.4182	55.966	56.2243	29.6917	18.4037	35.8973	20.9869	24.0571				29.4266	27.1752		154.353	63.4424	57.3315	92.6927	58.5194	68.6796	140.388	74.0282	99.3296	47.209	46.9135	44.9608	51.9966	69.8826	66.4336	45.2864	59.5101	59.4087	29.4641	68.8301	38.1994	31.4351	45.4182	55.966	56.2243	29.6917	18.4037	35.8973	20.9869	24.0571	0
Q14574																			887.014	302.727	287.577		185.084	399.175			1084.06										0	0	0	0	0	0	0	0	0	0	0	0	0
Q8TD84	1912.96	1863.38	759.466	4677.44	2172.83	2441.72	1384.49	3284.05	2043.23	4780.66	2541.47	936.604	4820.31	3696.46	5999.15	2543.79	4288.98	7192.46	913.583	1455.5	1536.56	2151.4	1403.75	962.96	2620.75	1986.35	774.739	3541.89	1824.63	2817.77	4391.37	3335.38	674.881	5015.4	3684.83	1146.04	1912.96	1863.38	759.466	4677.44	2172.83	2441.72	1384.49	3284.05	2043.23	4780.66	2541.47	936.604	4820.31
O14972	34.358	43.8846		11.4973	40.2567	44.2118	32.4117	28.1759	35.8173	32.2188	18.2645	18.3749				40.7469	19.1128	21.2223	15.3921	12.5258		15.3249	11.4639		17.0496			27.4294	32.16	27.0583	23.2919	16.0752			19.6181		34.358	43.8846	0	11.4973	40.2567	44.2118	32.4117	28.1759	35.8173	32.2188	18.2645	18.3749	0
Q02413		107.914	51.3036	58.6859	92.3563	112.856	82.0573	174.612	97.3526	249.683	63.2447	86.5503	50.4197	158.082	110.9	58.294	46.0685	49.0038									152.836										0	107.914	51.3036	58.6859	92.3563	112.856	82.0573	174.612	97.3526	249.683	63.2447	86.5503	50.4197
Q14126	154.484	199.093	171.296	110.029	149.623	126.394	234.828	171.449	120.433	133.334	73.777	104.793	126.65	136.081	59.5576	181.63	192.903		376.416	732.581	633.578	211.355	315.642	255.394	229.776	248.651	896.374	109.229	101.435	143.612	96.9667	101.633	212.325	89.1803	79.7269	110.033	154.484	199.093	171.296	110.029	149.623	126.394	234.828	171.449	120.433	133.334	73.777	104.793	126.65
P32926	12472.5	5388.71	6033.85	9384.58	11491.3	10138.5	11920.2	7183.41	4452.28	9571.44	11610.1	10189.3	8198.12	7645.21	7228.26	10579.4	10834.6	6831.76	5382.48	4648.06	4467.69	13228.2	4806.57	4159.06	15444.4	4294.16	5350.81	12468.8	12827.4	12996.6	12918.1	12675.1	10114.4	14301.3	12541.9	13687.8	12472.5	5388.71	6033.85	9384.58	11491.3	10138.5	11920.2	7183.41	4452.28	9571.44	11610.1	10189.3	8198.12
P55265	144.875	164.175	386.493	120.537	65.8241	108.63	129.956			83.339	96.191								227.021	214.766	276.113	210.324	108.497	133.204	201.996	234.621	144.958	127.163	118.793	146.078	86.2687	109.397	129.557	124.517	143.119	136.871	144.875	164.175	386.493	120.537	65.8241	108.63	129.956	0	0	83.339	96.191	0	0
Q8TDB6	90.326	67.2948	173.125	61.7578	165.795	257.877	122.524	189.991	174.323	305.319	243.287	471.522	1018.24		1039.26	408.096	401.347	811.522	149.23	64.1679	135.284	180.394	79.6674	75.5198	101.977	117.347	121.913	69.3697	102.898	67.4408	110.496	69.905	65.1385	51.9204	81.6643	74.2825	90.326	67.2948	173.125	61.7578	165.795	257.877	122.524	189.991	174.323	305.319	243.287	471.522	1018.24
Q9NRD9		274.891			227.175	304.033	231.832		324.622							202.68	115.246	111.331	134.59		194.539															34.521	0	274.891	0	0	227.175	304.033	231.832	0	324.622	0	0	0	0
Q9NRD8					429.002														162.672	264.56		242.619				81.0433	88.5445								58.5046	34.1268	0	0	0	0	429.002	0	0	0	0	0	0	0	0
Q9BVJ7	13.1673	41.092	36.6267	17.6885	33.1349	22.7782	18.9547	10.8534	22.2039			6.50088	6.46006				7.72723	12.188	5.88952																		13.1673	41.092	36.6267	17.6885	33.1349	22.7782	18.9547	10.8534	22.2039	0	0	6.50088	6.46006
P51452	23.2705	148.603	48.8665	57.2289	91.9301	134.431	38.1738	108.809	40.3465	27.9682	21.0496	21.1808	29.4695	28.0986	12.9597	190.78	44.6797	39.1732	51.4717	30.0372	37.6121	38.0607	36.4178	24.187	42.6028	59.2137	45.4229	26.5593	29.0916	29.5982	25.7015	84.3534	109.354	80.6504	76.7768	26.4103	23.2705	148.603	48.8665	57.2289	91.9301	134.431	38.1738	108.809	40.3465	27.9682	21.0496	21.1808	29.4695
P33316	20.936	44.1965	17.7692	33.6251	41.7499	63.694	35.6302	13.0061	27.4598	17.724	15.4518	24.2926	16.0937	30.3889		22.0772	16.8166	22.4689	329.555	31.31	49.4167	45.6751	31.9826	45.4452	53.2041	25.8944	182.5	19.2377	32.474	20.1642	14.9006	39.6289	42.1342	19.2793	25.5869	18.6197	20.936	44.1965	17.7692	33.6251	41.7499	63.694	35.6302	13.0061	27.4598	17.724	15.4518	24.2926	16.0937
Q5JSJ4	277.299	187.043	235.493	151.355	172.502	118.803	266.417	81.6226	381.681	201.213	187.108	200.468	276.942			315.626	296.69	187.359	174.457	174.889	179.372	547.289	109.245	113.625	210.414	173.072	202.153	131.484	225.98	214.098	266.546	120.354			185.13	159.147	277.299	187.043	235.493	151.355	172.502	118.803	266.417	81.6226	381.681	201.213	187.108	200.468	276.942
O00148	172.465	89.4382	114.726	63.0008	33.2319	41.2104	74.6361		91.8304							27.8236	26.4794		180.994	116.233	123.254	259.849	118.053	190.52	142.91	115.708	141.64	20.6537	95.8177	75.8737	27.9673				37.0375	57.7189	172.465	89.4382	114.726	63.0008	33.2319	41.2104	74.6361	0	91.8304	0	0	0	0
Q13838	288.18	158.818	271.012	260.907	287.45	273.413	365.231	286.154	164.853	259.59	218.055	443.243	109.492	139.469	92.2374	263.423	310.616	159.857	436.121	168.398	580.054	323.461	439.992	289.598	649.552	424.995	475.236	618.899	273.281	363.926	416.782	249.584	315.883	413.835	282.583	298.914	288.18	158.818	271.012	260.907	287.45	273.413	365.231	286.154	164.853	259.59	218.055	443.243	109.492
P63167	29.4115	39.1465	62.8396	20.4583	63.1315	80.2451	45.8029	27.499	31.1369	40.6693	50.5856	39.2	28.1681	23.209	18.3621	36.5885	32.981	29.6421	71.3246	41.7926	50.3354	50.1863	40.7091	47.2777	22.8422	35.2365	66.033	29.1973	43.8284	31.9217	26.9924	28.6384	62.4072	33.2341	25.8013	23.8973	29.4115	39.1465	62.8396	20.4583	63.1315	80.2451	45.8029	27.499	31.1369	40.6693	50.5856	39.2	28.1681
Q96FJ2	42.6907	56.193	50.225	30.1574	55.1401	67.0183	94.8438	13.8601	15.5405	50.5534	43.7918	51.7162	24.4115	28.3639	16.9481	35.694	41.9928	24.1337	19.6392	13.4666	14.4254	21.2401	20.9614	20.1946	13.3972	11.0148	12.2532	30.0368	24.8935	22.5367	19.8808	28.9827	45.1613	27.6932	21.2404	23.7702	42.6907	56.193	50.225	30.1574	55.1401	67.0183	94.8438	13.8601	15.5405	50.5534	43.7918	51.7162	24.4115
Q05193	105.434				61.2823																	207.204	86.3512	101.221						53.5202			119.687				105.434	0	0	0	61.2823	0	0	0	0	0	0	0	0
P50570	409.296	218.63	262.658	245.165	296.949	200.974	277.644	187.096	214.237	299.982	264.043	268.257	153.894	116.119	107.896	210.01	226.063	131.618	185.563	185.808	252.873	632.27	187.437	165.09	308.702	133.523	258.984	158.394	179.451	220.7	170.542	149.981	154.373	170.778	191.639	169.653	409.296	218.63	262.658	245.165	296.949	200.974	277.644	187.096	214.237	299.982	264.043	268.257	153.894
Q9UQ16																						30.4133															0	0	0	0	0	0	0	0	0	0	0	0	0
P19525	98.394	96.2138	120.709	145.015	89.2614	82.112	89.282	120.365	84.1188	71.8668	121.672	139.419	113.351	155.492	68.6987	74.1912	93.0471	243.14	162.409	111.252	95.9693	156.855	90.4754	77.3403	76.0942	69.3903	112.098	57.5658	58.4912	71.163	57.3357	48.991	50.9648	58.5032	43.9674	70.7128	98.394	96.2138	120.709	145.015	89.2614	82.112	89.282	120.365	84.1188	71.8668	121.672	139.419	113.351
Q9H4G0			93.4533	132.677	114.265						190.167	106.995	161.741	121.966	106.886	179.219	134.958		215.081	74.1738	117.286	856.027		85.9375		104.846		69.968	80.5127	85.8805	93.2519	69.4525	61.1212	86.1489	86.9646	88.6008	0	0	93.4533	132.677	114.265	0	0	0	0	0	190.167	106.995	161.741
O43491	440.41	385.705	214.437	412.662	246.865	192.441	455.354	557.259	636.994	1003.45	816.235	652.533	644.813	271.808	313.495	717.632	543.451	350.87	276.096	283.78	367.636	151.802	214.217	130.148	364.663	214.844	183.551	692.244	339.583	553.488	555.527	460.811	394.539	782.918	610.166	637.514	440.41	385.705	214.437	412.662	246.865	192.441	455.354	557.259	636.994	1003.45	816.235	652.533	644.813
Q13011	502.022	591.85	823.081	246.776	543.911	738.035	771.854	141.052	207.094	324.978	260.762	384.138	312.733	357.152	273.121	345.799	472.151	423.56	127.621	285.205	480.304	359.823	298.755	280.375	326.397	275.484	311.588	240.09	249.599	369.306	291.614	212.251	150.14	197.456	243.511	308.869	502.022	591.85	823.081	246.776	543.911	738.035	771.854	141.052	207.094	324.978	260.762	384.138	312.733
P40939	842.979	1058.53	495.253	645.796	765.473	815.288	1000.1	174.373	620.227	703.115	596.941	651.55	309.397	369.594	251.494	613.42	815.528	432.172	943.559	982.761	595.882	1177.4	701.759	633.853	954.715	855.024	613.664	673.608	1021.76	987.749	723.301	630.914	791.778	808.169	715.408	979.928	842.979	1058.53	495.253	645.796	765.473	815.288	1000.1	174.373	620.227	703.115	596.941	651.55	309.397
P55084	353.437	788.966	438.469	738.538	657.124	685.149	516.203	196.428	433.237	301.049	377.724	283.962	294.639	202.541	106.184	357.909	420.979	359.965	223.321	321.453	223.656	339.096	348.008	246.729	348.94	233.797	227.566	213.896	411.703	251.63	266.069	321.273	325.041	244.03	147.162	276.572	353.437	788.966	438.469	738.538	657.124	685.149	516.203	196.428	433.237	301.049	377.724	283.962	294.639
Q96DC8		50.1198		49.8342	40.4509	37.3328	89.8389		57.3447	18.2621	19.2805	16.9149	30.4639			29.8095		62.5986											20.6604	12.0431	21.7386				19.825		0	50.1198	0	49.8342	40.4509	37.3328	89.8389	0	57.3447	18.2621	19.2805	16.9149	30.4639
P30084	310.246	393.391	223.609	185.873	247.862	179.266	398.1	115.987	254.701	215.259	179.733	211.016	198.744	107.461	150.9	180.111	323.233	292.766	331.326	260.455	362.263	699.664	209.328	403.702	484.99	379.119	257.308	282.227	267.38	232.625	238.616	256.186	168.074	215.516	204.298	241.355	310.246	393.391	223.609	185.873	247.862	179.266	398.1	115.987	254.701	215.259	179.733	211.016	198.744
P42126	199.244	335.531	181.281	131.419	149.816	263.712	427.261	186.275	166.765	166.763	123.09	134.572	151.597	73.925	77.4247	150.598	197.469	183.26	180.336	172.449	185.397	186.048	163.384	176.663	193.626	124.377	122.94	152.565	174.961	178.707	130.407	129.133	224.614	154.754	114.042	147.144	199.244	335.531	181.281	131.419	149.816	263.712	427.261	186.275	166.765	166.763	123.09	134.572	151.597
Q16610	114.061	161.234	24.2424	95.9608	58.4131	75.0733	45.3432	127.273	52.8564		25.9545					31.8601	40.4423	33.0163	28.5082	49.1746	45.3626		55.4706	58.0124	24.0463	65.5724	78.6757	30.7697	39.5255	22.425	40.5052	38.0394	245.305	38.4177	32.4425		114.061	161.234	24.2424	95.9608	58.4131	75.0733	45.3432	127.273	52.8564	0	25.9545	0	0
P12724	36.7639	48.7331	164.065	73.3979	344.294	283.059	76.4737	593.682	39.9572	146.919	155.577	33.3377	47.9455	185.473	77.1332	158.629	45.814	91.0494	80.8861	262.141	161.91	14.8711	208.256	140.57	174.385	135.511	145.068	162.41	145.438	131.514	93.2839	140.615	414.846	87.4035	311.815	129.793	36.7639	48.7331	164.065	73.3979	344.294	283.059	76.4737	593.682	39.9572	146.919	155.577	33.3377	47.9455
O60869	6.53565	12.4026	24.6596	16.4069	13.7583	25.6749	23.0727	14.6608	31.9726		14.04	10.6347	11.5899					24.6112	8.90872																		6.53565	12.4026	24.6596	16.4069	13.7583	25.6749	23.0727	14.6608	31.9726	0	14.04	10.6347	11.5899
Q15075	301.006	275.437	253.881	255.53	315.757	259.182	293.334	255.562	207.022	253.508	255.915	209.676	213.959	297.34	211.069	245.337	212.106	351.61	304.986	275.119	389.287	518.964	201.577	191.322	229.093	250.972	260.358	223.796	213.198	248.686	188.324	186.864	134.063	221.034	212.063	241.993	301.006	275.437	253.881	255.53	315.757	259.182	293.334	255.562	207.022	253.508	255.915	209.676	213.959
Q05639	464.977	97.8894					31.4236																														464.977	97.8894	0	0	0	0	31.4236	0	0	0	0	0	0
P26641	749.042	270.314	352.205	443.668	189.776	217.036	328.654	292.826	420.335	178.184	170.832	170.459	131.34	108.145	81.1384	135.1	161.023	188.248	959.325	395.506	448.436	366.604	514.271	608.759	387.021	485.939	497.381	245.357	226.851	200.388	195.697	312.195	277.594	182.652	152.75	236.207	749.042	270.314	352.205	443.668	189.776	217.036	328.654	292.826	420.335	178.184	170.832	170.459	131.34
Q6NXP0	217.371	178.46	458.512	169.294	413.73	199.535	503.961	663.359	756.443	545.195	730.434	644.992	1083.81	1371.01	1100.33	1011.17	1193.31	867.815							25.5834			49.15		265.062							217.371	178.46	458.512	169.294	413.73	199.535	503.961	663.359	756.443	545.195	730.434	644.992	1083.81
Q8IY85	223.577	174.406	331.687	450.187	207.214	212.073	267.567	1057.02	1305.31	503.955	222.664	359.427	243.964	379.247	339.684	379.43	244.354	778.969	366.954	350.289	491.412	254.153	1002.92	480.814	404.533	738.275	1002.43	1107.15	290.598	175.053	264.115	550.13	832.172	201.791	867.313	673.911	223.577	174.406	331.687	450.187	207.214	212.073	267.567	1057.02	1305.31	503.955	222.664	359.427	243.964
A8K855				35.3865						42.5412	35.3188		41.2882			35.5934					27.4239			24.5171	46.0084		31.8044	71.064	29.5969	36.6472	62.9084	49.9667	48.292	96.9928	51.9162	32.8654	0	0	0	35.3865	0	0	0	0	0	42.5412	35.3188	0	41.2882
Q96RP9	137.9	199.863	106.566	202.004	189.72	78.9022	158.705	358.879	98.5241	345.201	436.006	121.555				579.175	162.727		400.348	204.339	341.23	221.241	187.664	127.498	156.811	147.474	240.155	749.808	293.52	330.991	692.366	539.634	236.169	740.624	817.631	616.932	137.9	199.863	106.566	202.004	189.72	78.9022	158.705	358.879	98.5241	345.201	436.006	121.555	0
Q5JST6		36.855			42.3135	51.9185							36.9861						49.3989		95.1132					127.314										147.873	0	36.855	0	0	42.3135	51.9185	0	0	0	0	0	0	36.9861
Q9BUP0											31.2213	29.7587							37.3061	18.6246	39.301	35.7897			44.3106			24.164		39.9585				26.5083			0	0	0	0	0	0	0	0	0	0	31.2213	29.7587	0
Q96C19	109.166	74.0449	116.928	69.4191	159.033	66.2746	107.079	80.645	135.426	67.7318	61.5808	57.6412	60.7199	98.9107	45.0386	81.7424	73.2501	41.0813	126.94	71.1608	114.341	386.608	62.3002	85.1465	166.463	129.574	62.6855	52.2226	85.6148	86.9025	58.6733	61.5174	58.2951	78.5324	65.9075	65.174	109.166	74.0449	116.928	69.4191	159.033	66.2746	107.079	80.645	135.426	67.7318	61.5808	57.6412	60.7199
P43897	23.8161	51.6644	74.7996	15.4563	67.5465	79.3525	102.293	34.789	37.0544	12.5251		18.2743				27.9796	16.2012	21.1313	66.5459	41.9917	102.33	56.1949	94.3973	36.6776	48.7419	73.6084	13.1612		47.2136	34.224	23.8751	31.537	43.3602	24.3824	39.8219	40.2897	23.8161	51.6644	74.7996	15.4563	67.5465	79.3525	102.293	34.789	37.0544	12.5251	0	18.2743	0
P49411	666.204	734.893	828.402	350.135	484.849	650.061	838.249	391.065	940.191	763.156	665.634	712.462	1405.25	1521.61	1650.39	893.681	765.215	1063.47	589.337	590.172	804.284	712.128	520.258	575.714	328.151	677.03	472.685	653.832	727.788	667.008	833.188	559.844	930.047	329.504	533.838	533.069	666.204	734.893	828.402	350.135	484.849	650.061	838.249	391.065	940.191	763.156	665.634	712.462	1405.25
P00533	55.8939	81.3766	128.073		419.94	92.6063	101.702	105.442	275.084	50.097	286.577	455.264				143.568	195.263	154.111	345.201	271.421	285.331	134.361	214.441	189.737	156.607	170.845	402.13	72.8126	157.869	114.465	105.896	116.519	126.826	143.779	78.2829	214.297	55.8939	81.3766	128.073	0	419.94	92.6063	101.702	105.442	275.084	50.097	286.577	455.264	0
Q9H4M9	199.096	82.8193	340.05	441.064	131.185	195.57	94.0031	201.014	128.337	292.854	157.492	199.965	304.201	74.3921	477.647	145.153	298.727	97.3452	105.924	65.302	26.5854	210.614	91.9463	248.174	396.839	67.7688		216.249	152.759	207.246	441.014	260.783	616.964	370.062	236.702	160.792	199.096	82.8193	340.05	441.064	131.185	195.57	94.0031	201.014	128.337	292.854	157.492	199.965	304.201
Q9NZN4	647.501	401.48	403.889	488.685	279.597	314.081	483.714	672.67	804.59	1982.74	1912.91	1326.32	1086.4	300.426	721.984	983.411	913.781	494.86	488.293	574.257	797.564	340.838	767.802	538.179	957.069	927.822	824.721	1726.28	788.678	1508.04	1601.45	1489.44	1821.37	1763.38	924.924	1656.16	647.501	401.48	403.889	488.685	279.597	314.081	483.714	672.67	804.59	1982.74	1912.91	1326.32	1086.4
P41567	29.5205	69.3936	35.5375	40.2551	62.1365	62.9363	48.8229	58.1575	83.5081	19.7954	15.1456	15.5638	26.4335	22.5255	16.7739	26.0352	41.8649	45.5003	12.8045	9.7988	12.0744	14.8832	16.2103	10.1316	10.7214	7.53325	8.4346	6.89916	6.05155							6.33375	29.5205	69.3936	35.5375	40.2551	62.1365	62.9363	48.8229	58.1575	83.5081	19.7954	15.1456	15.5638	26.4335
O60739		15.0066		4.86146	20.8587	11.5708	6.52835		14.926									9.92355																			0	15.0066	0	4.86146	20.8587	11.5708	6.52835	0	14.926	0	0	0	0
Q9BY44	86.2906	71.412	138.469	32.0938	47.8095	70.0956	96.4351	82.8736	61.9001	56.0111	41.4388		25.5858			99.59	49.8453		146.363	94.5753	112.14	75.0624	73.0559	53.9373	63.9518	110.514	151.082		43.635				106.271				86.2906	71.412	138.469	32.0938	47.8095	70.0956	96.4351	82.8736	61.9001	56.0111	41.4388	0	25.5858
P41214	21.8005	61.6733					24.8464																				28.9926										21.8005	61.6733	0	0	0	0	24.8464	0	0	0	0	0	0
Q14152	342.884	530.581	621.038	318.778	344.185	347.366	489.259	759.902	421.35	532.607	242.672	190.248	286.392	168.673	358.574	329.706	382.029	290.19	736.944	651.084	372.934	566.046	815.707	1082.19	522.139	684.74	753.662	586.887	393.938	544.773	462.557	466.723	399.017	540.566	439.794	581.552	342.884	530.581	621.038	318.778	344.185	347.366	489.259	759.902	421.35	532.607	242.672	190.248	286.392
O15371	72.1341	46.7747	71.3138	73.8448		30.9442	64.2629	35.1896	51.236	45.8038	71.4367	72.3786	45.6551			34.0226	36.8878		125.303	106	76.1985	90.095	83.2868	92.9535	77.8954	83.8231	96.7426	54.5022	67.8025	56.6025	40.5893	39.6412	114.215	47.9026	75.8459	53.2982	72.1341	46.7747	71.3138	73.8448	0	30.9442	64.2629	35.1896	51.236	45.8038	71.4367	72.3786	45.6551
P60228	51.6904	92.5531	237.129	68.25	67.9862	137.893	86.9758	149.325	139.276	101.611	179.742	202.775	548.618		633.327	132.694	171.216	134.226	60.302	54.303	37.6499	56.5245	46.9096	43.9317	45.6228	44.5005	40.4499		23.5739	25.617		21.1567	202.172	25.7908	21.6337	20.3629	51.6904	92.5531	237.129	68.25	67.9862	137.893	86.9758	149.325	139.276	101.611	179.742	202.775	548.618
O00303	75.5984	202.254	115.971	57.4242	149.097	249.819	170.592	45.9144	137.133	68.37	50.564	53.9934	72.8375	51.1787	44.8266	83.2656	98.6085	102.611	127.37	93.0611	66.4647	69.41	100.699	89.1335	79.4837	36.9676	77.8495	85.8971	57.3813	25.9888	59.0537	20.5084		20.6056	20.7239	24.6317	75.5984	202.254	115.971	57.4242	149.097	249.819	170.592	45.9144	137.133	68.37	50.564	53.9934	72.8375
Q9UBQ5	50.8192	78.72	68.0791	33.3655	59.1951	136.75	79.3789	33.4267	39.1014	29.7239	30.2401	35.3126	27.4141	32.0791	12.6426	42.0225	49.6995	47.8965	90.979	83.083	42.7737	77.6181	69.9424	88.2898	64.9981	47.833	59.9162	43.0679	44.3828	50.6977	40.9408	35.6252	37.9598	36.6893	38.315	25.0821	50.8192	78.72	68.0791	33.3655	59.1951	136.75	79.3789	33.4267	39.1014	29.7239	30.2401	35.3126	27.4141
[truncated: 2,126 more rows]
[truncated: 27 more columns]

## Sheet: regulated
PEC UP	PEC DOWN	AdenoCa UP	AdenoCa DOWN
AK1BA_HUMAN	KAD1_HUMAN	TRPM3_HUMAN	CO6A2_HUMAN
SPB5_HUMAN	VWA8_HUMAN	HEAT1_HUMAN	VINC_HUMAN
DSC2_HUMAN	SARG_HUMAN	CHD1L_HUMAN	LSAMP_HUMAN		PEC UP									AdenoCa UP
[truncated: 199 more rows]

## Sheet: correlation
									2014-077-01 Leidinger	2014-077-03 Leidinger	2014-077-05 Leidinger	2014-077-07 Leidinger	2014-077-09 Leidinger	2014-077-11 Leidinger	2014-077-13 Leidinger	2014-077-15 Leidinger	2014-077-17 Leidinger	2014-077-02 Leidinger	2014-077-04 Leidinger	2014-077-06 Leidinger	2014-077-08 Leidinger	2014-077-10 Leidinger	2014-077-12 Leidinger	2014-077-14 Leidinger	2014-077-16 Leidinger	2014-077-18 Leidinger	2014-077-19 Leidinger	2014-077-21 Leidinger	2014-077-23 Leidinger	2014-077-25 Leidinger	2014-077-27 Leidinger	2014-077-29 Leidinger	2014-077-31 Leidinger	2014-077-33 Leidinger	2014-077-35 Leidinger	2014-077-20 Leidinger	2014-077-22 Leidinger	2014-077-24 Leidinger	2014-077-26 Leidinger	2014-077-28 Leidinger	2014-077-30 Leidinger	2014-077-32 Leidinger	2014-077-34 Leidinger	2014-077-36 Leidinger
[truncated: 37 more rows]

[truncated: 2 more sheets: TOP3 quantification, Blatt2]
