# Supplementary material for: Integrated quantitative proteomic and transcriptomic analysis of lung tumor and control tissue: a lung cancer showcase
Source: Oncotarget. 2016 Feb 22;7(12):14857–70. doi: 10.18632/oncotarget.7562 (PMC4924757; doi:10.18632/oncotarget.7562)
Supplement: Supplementary file 3 [file oncotarget-07-14857-s003.xls]

## Sheet: 003_ResultMatrix.txt
Spalte1	median group 1	median group 2	stdv group 1	stdv group 2	fold change	Wilcoxon Mann Whitney Test raw p-Value	Wilcoxon Mann Whitney Test adjusted p-Value	t-Test raw p-Value	t-Test adjusted p-Value	AUC
ROA1	321.16	1121.35	116.38	302.39	0.29	7.6294e-06	0.00010036	1.0316e-08	2.4026e-06	1
RLA2	57.7	164.53	21.02	57.11	0.35	7.6294e-06	0.00010036	1.1587e-07	7.0712e-06	1
ALDOA	581.77	1738.89	129.48	529.58	0.33	7.6294e-06	0.00010036	2.2617e-08	2.9598e-06	1
SC61B	11.72	30.49	6.03	12.12	0.38	7.6294e-06	0.00010036	4.5448e-07	1.5755e-05	1
PABP4	162.98	490.96	42.16	262.7	0.33	7.6294e-06	0.00010036	8.7584e-06	0.00011378	1
HNRPC	357.48	780.54	94.15	211.49	0.46	7.6294e-06	0.00010036	1.0907e-07	6.9802e-06	1
G3BP1	102.19	221.57	20.84	82.27	0.46	7.6294e-06	0.00010036	1.0668e-06	2.6106e-05	1
CALU	77.75	242.16	18.51	92.13	0.32	7.6294e-06	0.00010036	2.2494e-07	1.0255e-05	1
ELOB	4.38	23.79	4.78	7.14	0.18	7.6294e-06	0.00010036	2.0907e-08	2.8992e-06	1
FHL2	5.3	54.35	8.28	32.28	0.1	7.6294e-06	0.00010036	5.3739e-07	1.7534e-05	1
PP14B	0	21.62	2.98	12.18	0	7.6294e-06	0.00010036	5.0171e-08	4.2222e-06	1
SRSF9	15.21	58.94	8.45	22.07	0.26	7.6294e-06	0.00010036	1.7979e-07	9.2055e-06	1
P3H1	0	100.03	11.2	46.03	0	7.6294e-06	0.00010036	2.948e-08	3.2761e-06	0.996914
EF1B	109.31	272.06	35.1	86.88	0.4	7.6294e-06	0.00010036	9.0855e-08	6.2993e-06	0.996914
PDIA3	806.67	1893.53	235.02	460.44	0.43	7.6294e-06	0.00010036	5.5181e-08	4.3725e-06	0.996914
PCBP2	185.92	584.23	60.03	189.6	0.32	7.6294e-06	0.00010036	4.9998e-07	1.6807e-05	0.996914
FUS	126.24	368.82	54.21	114.54	0.34	7.6294e-06	0.00010036	2.3124e-08	2.9598e-06	0.996914
SRSF3	90.45	193.26	22.95	51.28	0.47	7.6294e-06	0.00010036	1.0829e-08	2.4026e-06	0.996914
SDF2L	24.5	46.95	9.44	19.39	0.52	1.5259e-05	0.00014634	2.2733e-06	4.4661e-05	0.996914
TCP4	38.98	101.19	10.67	35.31	0.39	1.5259e-05	0.00014634	6.5215e-07	1.9962e-05	0.993827
TCTP	64.97	183.31	23.01	46.42	0.35	7.6294e-06	0.00010036	4.5934e-09	1.6986e-06	0.993827
EF1D	158.12	370.4	43.45	121.84	0.43	7.6294e-06	0.00010036	1.1301e-07	7.0712e-06	0.993827
SRSF2	46.59	124.7	18.89	33.53	0.37	7.6294e-06	0.00010036	5.62e-09	1.8703e-06	0.993827
ROAA	99.39	218.8	17.15	70.12	0.45	7.6294e-06	0.00010036	2.3178e-07	1.0285e-05	0.993827
PURA	82.9	211.92	27.92	98.81	0.39	7.6294e-06	0.00010036	1.4676e-06	3.3001e-05	0.993827
SRSF6	25.8	142.54	19.32	70.93	0.18	7.6294e-06	0.00010036	9.0274e-07	2.4022e-05	0.993827
UBP2L	83.16	207.32	35.66	66.31	0.4	7.6294e-06	0.00010036	2.0218e-06	4.1793e-05	0.993827
CDV3	6.07	40.17	12.87	13.82	0.15	7.6294e-06	0.00010036	5.5608e-07	1.7795e-05	0.990741
RALY	33.65	85.56	12.33	31.99	0.39	1.5259e-05	0.00014634	1.8884e-06	3.9777e-05	0.990741
BUB3	37.91	74.69	10.39	16.52	0.51	7.6294e-06	0.00010036	4.9935e-08	4.2222e-06	0.990741
PSMD2	137.67	268.09	36.7	83.13	0.51	7.6294e-06	0.00010036	4.147e-07	1.5166e-05	0.990741
PUR6	36.88	133.94	13.63	50.71	0.28	7.6294e-06	0.00010036	5.6555e-07	1.7925e-05	0.990741
PDIA6	350.77	951.51	105.13	346.25	0.37	7.6294e-06	0.00010036	1.0748e-07	6.9802e-06	0.990741
PRS10	120.56	253.62	25.93	59.8	0.48	7.6294e-06	0.00010036	6.9517e-07	2.0258e-05	0.990741
PTBP1	303.87	616.87	70.53	374.51	0.49	7.6294e-06	0.00010036	0.00015457	0.00084225	0.990741
KPYM	1480.89	2923.16	294.75	806.25	0.51	7.6294e-06	0.00010036	9.1027e-07	2.4022e-05	0.990741
SERPH	296.01	1254.28	170.53	523.43	0.24	7.6294e-06	0.00010036	2.2835e-07	1.027e-05	0.987654
RL23	69.53	175.46	18.52	53.71	0.4	7.6294e-06	0.00010036	1.3301e-07	7.5029e-06	0.987654
CALR	1177.5	2339.1	360.57	369.41	0.5	7.6294e-06	0.00010036	4.235e-09	1.6986e-06	0.987654
HNRPD	286	539.79	72.67	163.43	0.53	7.6294e-06	0.00010036	1.8258e-06	3.8951e-05	0.987654
SF3B4	0	81.07	18.12	31.87	0	7.6294e-06	0.00010036	1.8693e-08	2.8277e-06	0.987654
RL12	100.05	295.69	38.29	132.62	0.34	7.6294e-06	0.00010036	2.914e-06	5.3278e-05	0.987654
GORS2	69.28	169.09	22.7	99.55	0.41	7.6294e-06	0.00010036	6.6252e-05	0.00045971	0.987654
G3P	2640.26	4237.73	286.64	818.88	0.62	7.6294e-06	0.00010036	3.6209e-07	1.3851e-05	0.987654
GRB2	58.21	127.08	11.86	41.19	0.46	7.6294e-06	0.00010036	3.3587e-06	5.8135e-05	0.987654
P5CS	42.31	151.35	33.08	80.92	0.28	1.5259e-05	0.00014634	3.3818e-06	5.8135e-05	0.987654
PPIF	0	31.66	8.01	22.9	0	7.6294e-06	0.00010036	0.00011122	0.0006551	0.987654
HNRL2	183.3	377.04	58.48	83.07	0.49	1.5259e-05	0.00014634	1.5596e-07	8.475e-06	0.984568
RS20	13.31	59.21	7.58	20.29	0.22	7.6294e-06	0.00010036	1.6043e-07	8.475e-06	0.984568
RS12	36.93	93.29	14.11	68.39	0.4	7.6294e-06	0.00010036	0.00025858	0.0012455	0.984568
C1TC	554.86	1074.61	164.34	306.98	0.52	7.6294e-06	0.00010036	1.1676e-06	2.7756e-05	0.984568
LDHA	368.97	901.46	109.87	392.99	0.41	7.6294e-06	0.00010036	7.6266e-06	0.00010318	0.984568
LRC59	53.42	141.86	24.88	107.2	0.38	7.6294e-06	0.00010036	2.3451e-05	0.00022687	0.984568
MEMO1	0	44.17	11.55	14.78	0	7.6294e-06	0.00010036	9.7743e-08	6.6385e-06	0.984568
P4HA1	46.96	221.94	18.21	123.09	0.21	7.6294e-06	0.00010036	3.3889e-06	5.8135e-05	0.984568
SYRC	96.95	152.01	28.49	28.06	0.64	7.6294e-06	0.00010036	1.4138e-06	3.2449e-05	0.984568
IF4H	54.64	111.39	11.57	27.38	0.49	7.6294e-06	0.00010036	2.3191e-09	1.4497e-06	0.981481
PAP1L	116.71	282.65	42.67	65.67	0.41	7.6294e-06	0.00010036	1.8593e-08	2.8277e-06	0.981481
ENOA	2405.9	4166.39	496.21	896.55	0.58	7.6294e-06	0.00010036	6.964e-08	5.0534e-06	0.981481
HNRH1	321.42	689.81	83.39	217.78	0.47	7.6294e-06	0.00010036	1.0788e-06	2.6207e-05	0.981481
LSM3	7.79	17.71	4.45	5.35	0.44	7.6294e-06	0.00010036	3.4884e-06	5.9535e-05	0.981481
PCBP1	305.83	630.97	83.38	236.74	0.48	7.6294e-06	0.00010036	1.4899e-05	0.00016046	0.981481
STMN1	57.29	150.53	22.5	77.81	0.38	7.6294e-06	0.00010036	7.1194e-06	9.7906e-05	0.981481
GLU2B	240.45	542.11	98.45	166.99	0.44	7.6294e-06	0.00010036	1.2165e-08	2.5303e-06	0.978395
RSSA	301.17	626.71	79	146.65	0.48	1.5259e-05	0.00014634	7.0078e-07	2.0258e-05	0.978395
CAZA1	248.03	429.6	75.16	134.08	0.58	7.6294e-06	0.00010036	9.9856e-06	0.00012308	0.975309
ROA3	410.63	848.5	97.62	162.22	0.48	7.6294e-06	0.00010036	2.5948e-09	1.4497e-06	0.975309
PA2G4	139.82	276.93	33.71	83.12	0.5	3.8147e-05	0.00028401	9.9987e-06	0.00012308	0.975309
AIMP1	37.15	76.36	14.41	19.65	0.49	7.6294e-06	0.00010036	3.2562e-07	1.3209e-05	0.975309
CH10	31.3	106.93	18.7	60.57	0.29	7.6294e-06	0.00010036	1.0022e-05	0.00012308	0.975309
CHM4B	0	107.45	12.05	119.18	0	7.6294e-06	0.00010036	0.00075546	0.0029133	0.975309
CISD2	8.32	26.57	5.98	10.34	0.31	7.6294e-06	0.00010036	5.6493e-06	8.246e-05	0.975309
TR150	49.01	113.42	27.47	35.76	0.43	7.6294e-06	0.00010036	2.247e-06	4.4512e-05	0.975309
P4HA2	0	48.57	0	66.51	0	0.00032105	0.0014895	0.00036735	0.0016344	0.972222
PDLI4	0	29.81	0	16.49	0	0.00032105	0.0014895	3.56e-07	1.3776e-05	0.972222
MAP11	0	46.72	9.36	24.38	0	1.5259e-05	0.00014634	3.8685e-06	6.3858e-05	0.972222
RBM3	17.31	36.15	7.72	10.54	0.48	7.6294e-06	0.00010036	2.9532e-08	3.2761e-06	0.972222
CBX3	59.32	137.61	17.64	50.92	0.43	7.6294e-06	0.00010036	5.0748e-08	4.2222e-06	0.972222
DDX3X	105.56	204.81	27.48	42.99	0.52	7.6294e-06	0.00010036	5.4236e-08	4.3725e-06	0.972222
NP1L1	156.55	363.6	57.91	250.36	0.43	7.6294e-06	0.00010036	2.8423e-05	0.00025413	0.972222
RCN3	19.09	117.36	13.33	61.02	0.16	7.6294e-06	0.00010036	1.4267e-06	3.2521e-05	0.972222
SYIC	82.59	158.07	41.17	43.36	0.52	1.5259e-05	0.00014634	2.9296e-06	5.3278e-05	0.972222
TR112	7.87	20.64	4.76	7.49	0.38	1.5259e-05	0.00014634	9.2393e-06	0.00011872	0.972222
TXND5	316.88	861.8	106.77	309.92	0.37	7.6294e-06	0.00010036	4.4111e-06	7.0918e-05	0.972222
STAU1	0	69.97	5.16	38.2	0	0.00032105	0.0014895	7.1375e-07	2.0302e-05	0.970679
TXD12	16.45	55.86	8.8	18.33	0.29	7.6294e-06	0.00010036	4.8584e-08	4.2222e-06	0.969136
TM9S2	66.94	153.52	29.59	87.16	0.44	3.8147e-05	0.00028401	0.0001489	0.00082314	0.969136
NONO	151.2	328.16	43.85	93.43	0.46	1.5259e-05	0.00014634	2.3394e-06	4.5265e-05	0.969136
GRP78	1255.73	2974.64	377.93	754.67	0.42	7.6294e-06	0.00010036	1.5723e-08	2.8277e-06	0.969136
SRRT	87.2	158.19	40.03	35.58	0.55	7.6294e-06	0.00010036	1.1174e-06	2.6948e-05	0.969136
RS2	178.75	372.2	68.23	155.7	0.48	7.6294e-06	0.00010036	2.3146e-05	0.00022589	0.969136
ADRM1	41.43	80.53	7.63	23.66	0.51	1.5259e-05	0.00014634	9.8826e-07	2.5107e-05	0.969136
DNJC3	29.82	93.09	23.59	43.25	0.32	2.2888e-05	0.00019481	3.6131e-05	0.00029772	0.969136
HN1L	13.88	43.03	7.53	35.94	0.32	7.6294e-06	0.00010036	4.5804e-05	0.00035615	0.969136
K6PP	78.02	240.07	46.49	211.29	0.32	7.6294e-06	0.00010036	0.0012389	0.0042994	0.969136
STIP1	251.73	605.77	84.36	155.46	0.42	7.6294e-06	0.00010036	6.218e-08	4.8124e-06	0.969136
CSTF2	0	68.63	9.79	23.48	0	0.00032105	0.0014895	2.0044e-08	2.8992e-06	0.967593
DDX5	66.01	208.9	38.75	84.33	0.32	7.6294e-06	0.00010036	1.7573e-08	2.8277e-06	0.966049
ENPL	1366.74	3320.55	433.27	1021.47	0.41	7.6294e-06	0.00010036	2.4219e-07	1.0605e-05	0.966049
PAIRB	125.66	306.43	36.31	99.51	0.41	7.6294e-06	0.00010036	1.3138e-07	7.5029e-06	0.966049
RLA0	281.58	697.48	86.77	248.8	0.4	1.5259e-05	0.00014634	5.6344e-06	8.246e-05	0.966049
CNPY2	40.21	91.17	17.34	30.53	0.44	1.5259e-05	0.00014634	2.6413e-07	1.1416e-05	0.966049
FKBP3	24.6	51.25	10.18	17.6	0.48	7.6294e-06	0.00010036	1.7445e-07	9.0715e-06	0.966049
GBLP	148.79	385.29	74.33	260.02	0.39	7.6294e-05	0.00047107	7.877e-05	0.00051301	0.966049
HEM6	18.66	58.45	17.48	19.76	0.32	7.6294e-06	0.00010036	5.9489e-10	1.2842e-06	0.966049
HS105	196.38	409.73	35.61	263.08	0.48	7.6294e-06	0.00010036	0.00025202	0.0012244	0.966049
PUF60	70.39	150.71	25.91	83.6	0.47	7.6294e-06	0.00010036	2.6677e-05	0.00024723	0.966049
RBM8A	20.07	41.07	8.78	10.52	0.49	7.6294e-06	0.00010036	8.8294e-07	2.389e-05	0.966049
SUMO2	55.05	111.28	11.17	39.34	0.49	7.6294e-06	0.00010036	2.7895e-06	5.1574e-05	0.966049
FKB11	0	16.07	2.23	11.13	0	0.00032105	0.0014895	5.314e-06	8.0254e-05	0.964506
YBOX1	126.52	298.38	36.92	143.01	0.42	1.5259e-05	0.00014634	7.9395e-06	0.00010654	0.962963
SSRA	77.38	171.17	24.48	43.44	0.45	7.6294e-06	0.00010036	1.1686e-07	7.0712e-06	0.962963
UB2L3	41.89	105.58	17.91	55.61	0.4	7.6294e-06	0.00010036	1.0015e-06	2.5107e-05	0.962963
HNRPK	806.97	1634.46	212.88	377.25	0.49	7.6294e-06	0.00010036	6.3353e-09	1.9167e-06	0.962963
ROA0	74.29	146.7	21.94	37.85	0.51	7.6294e-06	0.00010036	2.6224e-06	4.9031e-05	0.962963
ARL3	14.19	33.98	8.8	18.26	0.42	7.6294e-05	0.00047107	0.00014736	0.00081689	0.962963
PDIA1	754.32	1942.44	293.99	720.45	0.39	7.6294e-06	0.00010036	1.9514e-07	9.8396e-06	0.962963
RL30	64.13	169.94	31.34	57.25	0.38	1.5259e-05	0.00014634	3.1084e-06	5.5328e-05	0.962963
SC23B	37.67	160.67	32.25	79.33	0.23	7.6294e-06	0.00010036	6.4218e-06	9.0944e-05	0.962963
SH3G1	18.87	67.27	20.77	33.14	0.28	7.6294e-06	0.00010036	2.8258e-07	1.2057e-05	0.962963
TRA2B	89.34	191.19	26.43	48.34	0.47	7.6294e-06	0.00010036	3.2261e-07	1.3209e-05	0.962963
HDGF	104.81	237.59	41.4	87.27	0.44	2.2888e-05	0.00019481	1.3699e-05	0.00015147	0.959877
IF4A1	147.98	386.94	35.02	132.61	0.38	1.5259e-05	0.00014634	4.535e-07	1.5755e-05	0.959877
STML2	67.01	157.85	34.25	80.79	0.42	3.8147e-05	0.00028401	5.3206e-05	0.00039881	0.959877
U2AF2	59.15	153.04	27.51	68.05	0.39	1.5259e-05	0.00014634	5.3566e-07	1.7534e-05	0.959877
RS11	48.87	143.2	22.94	40.26	0.34	7.6294e-06	0.00010036	2.1988e-07	1.0164e-05	0.959877
MTND	13.4	29.53	7.06	34.71	0.45	1.5259e-05	0.00014634	0.0027795	0.0082152	0.959877
PEBB	0	19.2	3.6	9.04	0	0.00032105	0.0014895	8.6766e-07	2.3864e-05	0.959877
PSME3	19.35	49.04	9.5	28.25	0.39	7.6294e-06	0.00010036	5.7853e-05	0.0004213	0.959877
TPIS	1170.3	2036.8	231.51	586.06	0.57	7.6294e-06	0.00010036	9.6834e-06	0.00012207	0.959877
PPIB	278	589.87	123.77	137.8	0.47	0.00019073	0.00097958	2.9404e-05	0.00025602	0.959877
DDX6	57.7	100.89	20.93	46.4	0.57	1.5259e-05	0.00014634	8.2325e-05	0.00052695	0.959877
SSBP	41.36	113.32	22.46	58.75	0.36	1.5259e-05	0.00014634	5.7028e-05	0.00041857	0.959877
UMPS	0	62.08	17.11	24.5	0	3.8147e-05	0.00028401	4.2504e-06	6.934e-05	0.95679
SF3A1	119.21	231.73	40.76	60.73	0.51	1.5259e-05	0.00014634	1.2597e-07	7.3551e-06	0.95679
PFD3	0	24.15	5.92	9.22	0	0.00032105	0.0014895	1.5759e-06	3.4733e-05	0.95679
PUR2	96.46	229.75	43.95	96.88	0.42	1.5259e-05	0.00014634	3.199e-06	5.6329e-05	0.95679
RS15A	36.1	81.43	15.35	49.09	0.44	1.5259e-05	0.00014634	0.00033939	0.0015451	0.95679
SPRC	17.24	42.06	11.94	21.94	0.41	7.6294e-06	0.00010036	2.6161e-06	4.9031e-05	0.95679
UGDH	77.19	269.09	18.79	238.18	0.29	1.5259e-05	0.00014634	0.0002253	0.0011242	0.95679
CHD1L	0	139.08	26.28	81.21	0	0.00032105	0.0014895	1.3291e-06	3.0932e-05	0.955247
BCAT1	7.45	42.62	12.31	25.63	0.17	5.3406e-05	0.00035906	1.9765e-05	0.00019933	0.955247
SRSF1	124.7	321.11	62.22	99.38	0.39	7.6294e-06	0.00010036	1.7545e-08	2.8277e-06	0.953704
HDAC1	23.24	59.38	14.08	18.08	0.39	7.6294e-06	0.00010036	2.676e-08	3.2761e-06	0.953704
EF1A1	1723.02	3231.26	479.23	604.81	0.53	1.5259e-05	0.00014634	3.2168e-08	3.427e-06	0.953704
NUCB2	62.2	136.68	26.24	31.2	0.46	7.6294e-06	0.00010036	4.1514e-08	4.0635e-06	0.953704
EF1G	180.42	407.92	58.03	187.57	0.44	7.6294e-06	0.00010036	3.672e-06	6.2033e-05	0.953704
PGP	26.51	41.45	12.06	14.46	0.64	7.6294e-06	0.00010036	2.6743e-05	0.00024723	0.953704
RS16	46.41	139.94	33.83	36.74	0.33	3.8147e-05	0.00028401	4.6867e-06	7.3227e-05	0.953704
SGPL1	0	68.48	18.43	84.96	0	5.3406e-05	0.00035906	0.0015494	0.0051257	0.953704
TIMP1	8.76	57.12	8.22	88.19	0.15	7.6294e-06	0.00010036	0.0028044	0.0082593	0.953704
U2AF1	16.34	32.18	6.55	8.74	0.51	5.3406e-05	0.00035906	3.8328e-05	0.00031035	0.953704
SC24D	0	117.92	28.8	47.46	0	0.00032105	0.0014895	6.9678e-07	2.0258e-05	0.95216
THOC6	0	23.88	5.74	14.16	0	0.00032105	0.0014895	1.0034e-06	2.5107e-05	0.95216
PGAM1	327.09	741.78	129.22	315.41	0.44	1.5259e-05	0.00014634	1.6557e-05	0.00017437	0.950617
PSD13	58.83	109.77	15.06	39.67	0.54	3.8147e-05	0.00028401	7.6145e-05	0.0005038	0.950617
FUBP1	180.36	372.37	37.33	92.47	0.48	1.5259e-05	0.00014634	3.1469e-07	1.3091e-05	0.950617
PFD2	12.81	30.51	6.61	12.18	0.42	7.6294e-06	0.00010036	5.3776e-06	8.0254e-05	0.950617
RS5	43.7	80.07	12.85	36.31	0.55	7.6294e-06	0.00010036	5.3523e-05	0.00040028	0.950617
CC124	0	31.97	10.17	11.95	0	7.6294e-06	0.00010036	9.0116e-07	2.4022e-05	0.950617
HMGB3	16.51	70.01	14.63	83.61	0.24	7.6294e-06	0.00010036	0.00060232	0.0024505	0.950617
IF5	63.09	107.56	12.42	50.89	0.59	7.6294e-06	0.00010036	2.6121e-05	0.00024351	0.950617
NDUAA	188.71	400.79	109.54	197.53	0.47	0.00010681	0.00061288	3.9778e-05	0.00031824	0.950617
RL38	0	10.68	3.26	7.65	0	7.6294e-06	0.00010036	1.4415e-05	0.00015626	0.950617
ROA2	700.37	1250.17	166.75	416.24	0.56	1.5259e-05	0.00014634	1.3857e-05	0.0001527	0.950617
RS19	40.29	129.16	31.41	43.52	0.31	2.2888e-05	0.00019481	2.2354e-06	4.4512e-05	0.950617
THOC4	47.21	133.98	28.18	40.02	0.35	1.5259e-05	0.00014634	3.2942e-07	1.3209e-05	0.950617
NACA	88.61	224.87	46.32	92.42	0.39	1.5259e-05	0.00014634	2.092e-06	4.2977e-05	0.947531
PSD11	111.98	206.42	24.21	69.18	0.54	7.6294e-05	0.00047107	6.6443e-05	0.00045971	0.947531
SYMC	71.94	125.1	32.29	36.04	0.58	7.6294e-05	0.00047107	0.00010625	0.0006337	0.947531
UFD1	27.32	48.1	13.07	8.5	0.57	7.6294e-06	0.00010036	1.9296e-06	4.017e-05	0.947531
GUAA	39.25	113.54	21.84	52.09	0.35	1.5259e-05	0.00014634	2.6791e-06	4.981e-05	0.947531
MAP4	941.48	1819.46	310.32	697.15	0.52	7.6294e-06	0.00010036	2.3675e-06	4.5543e-05	0.947531
RS7	51.2	119.98	28.94	35.66	0.43	7.6294e-06	0.00010036	9.6803e-09	2.4026e-06	0.947531
SPSY	20.57	37.24	11.43	11.16	0.55	7.6294e-06	0.00010036	3.1154e-06	5.5328e-05	0.947531
VP37B	0	27.89	7.49	16.35	0	0.00038471	0.0017301	1.0342e-05	0.00012562	0.945988
P3H3	0	73.35	0	36.44	0	0.0004824	0.0020018	6.7115e-07	2.0191e-05	0.944444
LAD1	0	64.08	0	146.7	0	0.0004824	0.0020018	0.0023577	0.0072384	0.944444
CPSF6	0	99.91	25.74	42.62	0	0.00032105	0.0014895	2.0885e-07	9.8455e-06	0.944444
UBFD1	0	28.58	7.62	12.21	0	7.6294e-06	0.00010036	2.8443e-08	3.2761e-06	0.944444
MATR3	359.24	634.43	85.41	147.24	0.57	7.6294e-06	0.00010036	4.0487e-06	6.6374e-05	0.944444
BASP1	34.73	120.99	21.48	78.61	0.29	7.6294e-06	0.00010036	2.6061e-05	0.00024351	0.944444
HNRH2	167.46	342.4	47.99	895.07	0.49	7.6294e-06	0.00010036	0.001985	0.006244	0.944444
RL35A	14.52	33.08	6.32	21.29	0.44	7.6294e-06	0.00010036	6.8859e-05	0.00047153	0.944444
SMD2	17.86	47.5	10.21	26.14	0.38	1.5259e-05	0.00014634	3.6121e-05	0.00029772	0.944444
SNRPA	19.44	47.85	13.57	15.99	0.41	5.3406e-05	0.00035906	5.8529e-05	0.00042274	0.944444
SYK	85.08	143.07	23.22	47.78	0.59	1.5259e-05	0.00014634	1.0839e-05	0.00013023	0.944444
VDAC1	321.83	687.07	112.02	373.3	0.47	7.6294e-06	0.00010036	0.00012562	0.00071953	0.944444
PPID	0	30.39	5.7	26.58	0	0.00038471	0.0017301	6.3902e-05	0.00044772	0.941358
API5	79.13	123.22	16.02	27.9	0.64	2.2888e-05	0.00019481	1.6083e-05	0.00017067	0.941358
BASI	44.12	95.17	11.12	47.25	0.46	3.8147e-05	0.00028401	1.0494e-05	0.000127	0.941358
CBPC2	341.85	1170.33	142.19	917.51	0.29	7.6294e-06	0.00010036	5.5456e-05	0.00041196	0.941358
CECR5	0	43.33	11.67	25.78	0	7.6294e-05	0.00047107	1.1327e-05	0.00013463	0.941358
GCP60	34.59	97.07	23.13	44.66	0.36	7.6294e-06	0.00010036	9.3267e-07	2.4249e-05	0.941358
HNRL1	113.27	189.21	34.89	91	0.6	1.5259e-05	0.00014634	0.0001085	0.00064362	0.941358
MDHM	668.88	1333.28	188.09	704.67	0.5	3.8147e-05	0.00028401	0.00028237	0.0013463	0.941358
NDKB	101.73	343.97	74.88	254.34	0.3	1.5259e-05	0.00014634	4.4916e-05	0.00035089	0.941358
PRRC1	95.01	141.12	32.16	105.8	0.67	0.00019073	0.00097958	0.0027068	0.0080504	0.941358
PTBP3	7.57	62.82	20.56	30	0.12	7.6294e-05	0.00047107	6.1671e-05	0.00043761	0.941358
OXLA	0	51.57	6.31	56.52	0	0.0004824	0.0020018	5.7101e-05	0.00041857	0.938272
SPF27	0	21.96	3.74	10.53	0	0.0004824	0.0020018	2.1004e-07	9.8455e-06	0.938272
KT222	7.83	31.31	7.44	82.6	0.25	1.5259e-05	0.00014634	0.0028604	0.0083873	0.938272
TEBP	99.06	170.35	36.47	51.53	0.58	3.8147e-05	0.00028401	6.717e-06	9.4321e-05	0.938272
SRSF7	54.57	140.27	23.73	46.1	0.39	7.6294e-06	0.00010036	4.6047e-07	1.5764e-05	0.938272
AMRP	14.74	58.46	14.34	29.68	0.25	0.00038471	0.0017301	6.5843e-06	9.2849e-05	0.938272
CPNE1	99.32	175.49	49.81	79.12	0.57	7.6294e-06	0.00010036	2.7452e-05	0.00025099	0.938272
IPYR	164.31	297.23	57.12	119.92	0.55	7.6294e-05	0.00047107	3.1274e-05	0.00026591	0.938272
NPM	361.7	740.53	162.94	435.24	0.49	7.6294e-06	0.00010036	1.3321e-05	0.00015017	0.938272
PGK1	1798.94	3393.18	372.74	934.99	0.53	1.5259e-05	0.00014634	1.499e-06	3.348e-05	0.938272
RS14	74.86	173.45	38.77	55.44	0.43	0.00014496	0.00078443	2.9085e-05	0.00025602	0.938272
TPD54	59.91	108.21	17.92	64.68	0.55	1.5259e-05	0.00014634	4.7669e-05	0.00036723	0.938272
UBE2K	8.83	20.22	5.97	10.41	0.44	3.8147e-05	0.00028401	7.0694e-05	0.00047884	0.938272
UGPA	301.44	466.91	72.67	132.99	0.65	7.6294e-06	0.00010036	5.9111e-05	0.0004258	0.938272
TBL1R	0	70.62	13.88	55.56	0	0.00032105	0.0014895	0.00014593	0.00081077	0.936728
RM50	0	18.6	2.84	7.73	0	0.0004824	0.0020018	3.4936e-07	1.3678e-05	0.935185
SCOT1	50	103.2	17.45	40.7	0.48	1.5259e-05	0.00014634	1.1513e-05	0.00013587	0.935185
CH60	655.38	1943.47	179.67	866.32	0.34	1.5259e-05	0.00014634	8.1783e-06	0.00010887	0.935185
SRPRB	28.04	71.42	7.84	31.06	0.39	3.8147e-05	0.00028401	3.251e-05	0.00027461	0.935185
EIF3I	59.67	101.73	13.9	32	0.59	7.6294e-06	0.00010036	1.2259e-06	2.8935e-05	0.935185
COPE	47.16	97.74	20.92	28.43	0.48	5.3406e-05	0.00035906	1.0701e-05	0.00012903	0.935185
EWS	198.75	344.77	45.22	111.9	0.58	1.5259e-05	0.00014634	1.2993e-05	0.00014859	0.935185
IF4B	51.45	99.47	27.86	26.66	0.52	2.2888e-05	0.00019481	5.9673e-06	8.6345e-05	0.935185
IF6	47.17	98.39	10.14	42.15	0.48	5.3406e-05	0.00035906	3.8537e-05	0.0003107	0.935185
NNTM	296.44	558.44	101.4	205.49	0.53	1.5259e-05	0.00014634	5.9894e-05	0.00042959	0.935185
PTMA	9.28	19.8	11.94	17.31	0.47	0.00053406	0.0021209	0.00083589	0.0031648	0.935185
SARNP	17.33	39.64	9.28	11.11	0.44	1.5259e-05	0.00014634	2.153e-06	4.3426e-05	0.935185
SNAB	22.89	65.19	9.78	72.6	0.35	7.6294e-06	0.00010036	0.0027889	0.0082273	0.935185
TIF1B	146.77	285.19	41.33	120.75	0.51	7.6294e-06	0.00010036	2.3172e-06	4.5098e-05	0.935185
LA	169.52	292.03	44.41	132.57	0.58	7.6294e-06	0.00010036	6.2718e-06	8.9582e-05	0.932099
ALS2	172.45	648.49	145.39	544.84	0.27	2.2888e-05	0.00019481	0.00039597	0.0017362	0.932099
ETFB	53.69	102.45	17.69	44.31	0.52	7.6294e-05	0.00047107	0.0001558	0.00084568	0.932099
HMOX2	17.43	30.11	10.52	14.32	0.58	7.6294e-05	0.00047107	7.0237e-05	0.00047704	0.932099
MA2B1	66.62	175.24	48.12	43.73	0.38	7.6294e-06	0.00010036	4.2856e-08	4.075e-06	0.932099
MB12A	0	27.45	8.88	15.72	0	0.00025177	0.0012432	0.00011062	0.00065276	0.932099
OLA1	97.09	204.66	29.76	97.16	0.47	7.6294e-06	0.00010036	6.5024e-05	0.00045367	0.932099
PSD12	64.82	116.7	18.91	39.74	0.56	3.8147e-05	0.00028401	9.5843e-05	0.00058099	0.932099
PSME2	205.81	440.07	68.6	135.44	0.47	0.00053406	0.0021209	0.00015962	0.00086097	0.932099
THY1	49.03	127.98	36.85	50.31	0.38	7.6294e-05	0.00047107	3.9781e-05	0.00031824	0.932099
CBX5	10.26	27.38	4.93	11.43	0.37	7.6294e-05	0.00047107	9.5292e-06	0.00012058	0.930556
TM9S4	0	84.9	25.78	43.47	0	0.00014496	0.00078443	2.7641e-05	0.00025202	0.930556
BT3L4	0	13.68	2.97	7.27	0	0.0004824	0.0020018	3.3407e-06	5.8135e-05	0.929012
ACINU	93	228.22	50.14	83.57	0.41	2.2888e-05	0.00019481	1.7604e-05	0.00018308	0.929012
ATP5H	72.79	181.89	33.92	102.69	0.4	7.6294e-06	0.00010036	3.9511e-05	0.00031762	0.929012
CYC	58.43	112.78	22.2	48.27	0.52	2.2888e-05	0.00019481	0.00012097	0.00069772	0.929012
FHL3	0	31.78	10.6	16.01	0	7.6294e-06	0.00010036	7.0612e-07	2.0258e-05	0.929012
H15	38.02	148.22	31.37	100.12	0.26	7.6294e-06	0.00010036	8.8822e-06	0.00011457	0.929012
IDHP	178.61	431.74	110.29	202.3	0.41	0.00019073	0.00097958	8.23e-05	0.00052695	0.929012
KHDR1	127.37	252.33	48.61	92.22	0.5	3.8147e-05	0.00028401	2.8536e-05	0.00025413	0.929012
SF01	125.53	220.6	44.44	71.32	0.57	0.00010681	0.00061288	7.336e-05	0.00049223	0.929012
SFPQ	312.66	724.73	118.78	230.05	0.43	1.5259e-05	0.00014634	3.5782e-06	6.0757e-05	0.929012
VPS4B	69.49	98.2	16.14	39.38	0.71	1.5259e-05	0.00014634	0.0001885	0.00097561	0.929012
ARL8B	37.24	80.45	11.33	38.23	0.46	7.6294e-06	0.00010036	2.8134e-05	0.00025237	0.925926
CATB	314.83	681.44	209.72	449.13	0.46	0.00067139	0.002542	0.0017041	0.0055436	0.925926
CC171	466.49	890.33	201.04	249.04	0.52	7.6294e-06	0.00010036	6.8039e-07	2.0217e-05	0.925926
CELF1	23.48	55.74	20.72	29.5	0.42	1.5259e-05	0.00014634	2.7896e-05	0.00025237	0.925926
ERF3A	36.09	90.51	20.75	31.51	0.4	7.6294e-06	0.00010036	1.2001e-07	7.1322e-06	0.925926
G6PI	338.61	933.57	160.49	434.38	0.36	0.00014496	0.00078443	0.00028613	0.0013565	0.925926
GLCM	0	74.95	20.08	36.06	0	0.00032105	0.0014895	1.3246e-06	3.0932e-05	0.925926
HNRPL	272.02	504.91	85.5	144.68	0.54	1.5259e-05	0.00014634	1.5349e-06	3.4055e-05	0.925926
MARE1	96.83	140.35	20.57	70.13	0.69	0.00032806	0.0014895	0.0043185	0.011609	0.925926
PA1B3	22.97	47.55	11.88	24.29	0.48	7.6294e-06	0.00010036	0.00011735	0.00068364	0.925926
QCR8	4.55	13.32	4.3	7.58	0.34	2.2888e-05	0.00019481	0.00038802	0.0017104	0.925926
TBB3	64.3	369.46	50.07	310.82	0.17	7.6294e-06	0.00010036	0.00012526	0.00071871	0.925926
TDRD5	0	129.76	42.22	81.9	0	0.00010681	0.00061288	5.8185e-05	0.00042274	0.925926
VIGLN	311.88	764.98	138.05	340.11	0.41	7.6294e-06	0.00010036	2.3215e-05	0.00022591	0.925926
SSRD	80.74	208.67	21.43	70.32	0.39	3.8147e-05	0.00028401	5.3738e-06	8.0254e-05	0.92284
RUVB1	92.23	178.98	29.47	64.75	0.52	2.2888e-05	0.00019481	7.936e-06	0.00010654	0.92284
ACL6A	33.46	73.7	10.78	31.24	0.45	7.6294e-06	0.00010036	6.1121e-06	8.8057e-05	0.92284
HYOU1	496.72	1118.85	216.93	446.69	0.44	3.8147e-05	0.00028401	3.0268e-05	0.00026029	0.92284
LDH6A	99.75	213.63	52.8	79.56	0.47	0.00010681	0.00061288	4.8217e-05	0.00036973	0.92284
MRP	10.97	39.82	11.8	35.86	0.28	7.6294e-06	0.00010036	0.00014752	0.00081689	0.92284
THAS	73.23	196.84	39.98	93.28	0.37	1.5259e-05	0.00014634	2.7109e-05	0.00024854	0.92284
NAA38	0	12.26	2.71	7.61	0	0.0004824	0.0020018	2.1452e-06	4.3426e-05	0.919753
ISG20	0	20.28	5.05	12.09	0	0.00032105	0.0014895	5.3125e-06	8.0254e-05	0.919753
ANR24	1899.35	4082.75	603.19	1093.49	0.47	1.5259e-05	0.00014634	3.9221e-07	1.4666e-05	0.919753
CDK1	0	30.78	8.92	22.27	0	0.00032105	0.0014895	2.9194e-05	0.00025602	0.919753
CYBP	23.27	62.14	11.91	29.76	0.37	2.2888e-05	0.00019481	1.3554e-05	0.00015087	0.919753
DX39A	0	115.97	29.45	62.68	0	2.2888e-05	0.00019481	1.2807e-05	0.00014697	0.919753
LGMN	90.55	218.04	57.44	94.08	0.42	7.6294e-05	0.00047107	1.9297e-05	0.00019699	0.919753
MX1	373.18	1012.32	104.08	478.02	0.37	2.2888e-05	0.00019481	1.3071e-05	0.00014898	0.919753
PRP19	71.33	132.84	35.7	38.54	0.54	7.6294e-06	0.00010036	2.1189e-05	0.0002124	0.919753
TADBP	55.97	122.75	33.51	54.29	0.46	7.6294e-06	0.00010036	3.2951e-08	3.427e-06	0.919753
VATG1	12.09	20.59	7	11.78	0.59	7.6294e-06	0.00010036	0.00021535	0.0010843	0.919753
CCDC6	0	64.81	19.6	25.49	0	0.00032105	0.0014895	1.9313e-06	4.017e-05	0.91821
SNW1	0	28.83	0	16.09	0	0.00072651	0.0027167	1.0007e-06	2.5107e-05	0.916667
RANG	51.28	141.94	11.43	68.68	0.36	1.5259e-05	0.00014634	6.3711e-06	9.0611e-05	0.916667
HSP7C	1362.3	2842.17	401.81	784.04	0.48	1.5259e-05	0.00014634	6.2391e-07	1.9588e-05	0.916667
CAPR1	88.45	179.65	49.58	42.94	0.49	5.3406e-05	0.00035906	0.0001175	0.00068364	0.916667
COBA1	501.74	1847.38	394.71	1283.94	0.27	7.6294e-06	0.00010036	6.2174e-05	0.00044024	0.916667
DAZP1	110.2	172.89	36.09	47.55	0.64	7.6294e-06	0.00010036	1.1032e-05	0.00013207	0.916667
FKBP2	22.58	51.93	11.87	19.5	0.43	0.00014496	0.00078443	8.5948e-05	0.00053766	0.916667
MZB1	45	356.42	64.4	349.62	0.13	0.00083923	0.0030194	0.0013016	0.0044703	0.916667
PDIA4	490.25	1426.31	162.49	725.4	0.34	7.6294e-06	0.00010036	1.7981e-05	0.00018642	0.916667
TENA	663.83	2688.66	502.51	1941.65	0.25	0.00083923	0.0030194	0.0010334	0.0037425	0.916667
TRPM3	0	201.11	71.15	104.87	0	0.00046002	0.0019602	1.3977e-05	0.00015301	0.91358
PSME1	215.5	378.2	75.76	136.35	0.57	0.0012894	0.0042401	0.00074452	0.0028918	0.91358
NOLC1	0	74.94	24.55	52.07	0	7.6294e-06	0.00010036	1.4638e-05	0.00015817	0.91358
CHCH2	0	13.34	3.13	10.95	0	0.0004824	0.0020018	2.8909e-05	0.00025587	0.91358
CNN2	168.9	342.24	50.09	133.32	0.49	2.2888e-05	0.00019481	1.9496e-05	0.00019797	0.91358
ELAV1	62.75	123.55	32.78	45.06	0.51	0.00053406	0.0021209	0.00028185	0.0013458	0.91358
MBNL1	17.32	60.27	13.68	43.03	0.29	3.8147e-05	0.00028401	0.00040553	0.0017619	0.91358
NAMPT	143.36	380.99	54.29	521.4	0.38	7.6294e-06	0.00010036	0.0040736	0.011149	0.91358
PHF5A	12.13	24.18	5.18	8.28	0.5	7.6294e-05	0.00047107	5.4342e-05	0.00040549	0.91358
PM14	12.3	23.64	8.21	18.48	0.52	7.6294e-06	0.00010036	3.3392e-05	0.00028063	0.91358
POSTN	216.16	1288.22	85.37	1038.33	0.17	5.3406e-05	0.00035906	0.00016237	0.00087172	0.91358
UBC9	23.91	58.89	13.87	42.93	0.41	0.00014496	0.00078443	0.00056961	0.0023432	0.91358
IMA1	0	49.57	3.98	42.05	0	0.00072651	0.0027167	7.3194e-05	0.0004921	0.912037
PRS8	99.43	202.55	32.21	59.74	0.49	7.6294e-05	0.00047107	7.1725e-05	0.0004832	0.910494
ABI1	30.37	85.21	29.55	21.13	0.36	0.00014496	0.00078443	2.3728e-05	0.00022889	0.910494
ARP3	629.01	1021.96	151.87	265.23	0.62	0.00032806	0.0014895	6.0982e-05	0.00043569	0.910494
CLIC1	565.68	868.55	160.61	229.31	0.65	3.8147e-05	0.00028401	5.1674e-05	0.00039084	0.910494
COPB	289.52	491.85	88.48	100.7	0.59	0.00032806	0.0014895	7.3572e-05	0.00049265	0.910494
FIS1	23.2	46.99	14.71	217.93	0.49	2.2888e-05	0.00019481	0.0069393	0.016968	0.910494
IMPA1	41.81	78.3	15.32	22.58	0.53	3.8147e-05	0.00028401	1.3247e-05	0.00015009	0.910494
LMAN1	104.6	215.76	32.65	110.54	0.48	2.2888e-05	0.00019481	2.1682e-05	0.00021515	0.910494
LRP6	51.53	166.72	43.74	104.4	0.31	7.6294e-05	0.00047107	0.00029958	0.0014102	0.910494
PSDE	24.72	49.39	14.4	22.55	0.5	0.00025177	0.0012432	0.00099566	0.003639	0.910494
RAN	207.36	395.07	71.67	184.34	0.52	0.00010681	0.00061288	0.00010409	0.00062194	0.910494
RS10	57.55	127.47	28.37	105.25	0.45	1.5259e-05	0.00014634	0.00030016	0.0014109	0.910494
SAFB1	49.62	113.61	29.91	48.81	0.44	0.00041962	0.001795	0.00020813	0.0010559	0.910494
SYHM	6.77	57.71	24.95	52.21	0.12	3.8147e-05	0.00028401	0.00017396	0.00091605	0.910494
TAP2	13.97	67.6	34.71	40.34	0.21	0.0012894	0.0042401	0.001125	0.0039914	0.910494
XPO1	287.53	501.99	86.74	148.47	0.57	0.00083923	0.0030194	0.00039782	0.0017417	0.910494
ADA	0	26.54	4.11	17.55	0	0.00070681	0.002673	2.6993e-05	0.00024816	0.908951
CLCA	26.26	57.42	13.78	21.93	0.46	7.6294e-05	0.00047107	7.0064e-05	0.00047684	0.907407
MGST1	25.68	60.14	9.37	47.7	0.43	7.6294e-06	0.00010036	0.00034867	0.0015681	0.907407
S100P	7.55	15.64	5.28	47.07	0.48	2.2888e-05	0.00019481	0.020127	0.040133	0.907407
SIAS	68.58	116.11	12.64	27.7	0.59	0.00025177	0.0012432	6.8412e-05	0.00046943	0.907407
TNPO3	56.57	104.97	30.04	43.48	0.54	0.00067139	0.002542	0.0001186	0.00068881	0.907407
XPP1	79.16	127.04	17.9	43.79	0.62	5.3406e-05	0.00035906	2.9403e-05	0.00025602	0.907407
SPTC1	0	31.7	5.92	24.79	0	0.0008919	0.0031644	7.5679e-05	0.0005037	0.905864
XPOT	0	113.2	15.15	63.49	0	0.00072651	0.0027167	3.876e-06	6.3858e-05	0.904321
TCPB	243.86	503.42	59.96	181.74	0.48	7.6294e-05	0.00047107	2.9458e-05	0.00025602	0.904321
1433S	76.25	256	37.62	397.4	0.3	7.6294e-06	0.00010036	0.0010996	0.0039435	0.904321
DPYD	70.53	157.72	57.79	46.51	0.45	0.00010681	0.00061288	7.5827e-05	0.0005037	0.904321
FBLI1	23.82	44.97	14.84	12.04	0.53	1.5259e-05	0.00014634	2.1888e-06	4.3882e-05	0.904321
PERI	58.71	125.86	17.27	46.84	0.47	0.00010681	0.00061288	8.3689e-05	0.00053152	0.904321
PRS7	57.86	100.85	17.72	33.7	0.57	7.6294e-06	0.00010036	8.8049e-07	2.389e-05	0.904321
RM39	15	32.15	9.99	14.7	0.47	0.00032105	0.0014895	5.2583e-07	1.75e-05	0.904321
TYPH	233.2	524.04	138.65	524.22	0.45	0.00025177	0.0012432	0.0012237	0.004269	0.904321
APOL2	22.68	46.04	15	24.17	0.49	1.5259e-05	0.00014634	3.5592e-05	0.00029539	0.901235
CLCB	43.35	64.34	14.32	29.07	0.67	1.5259e-05	0.00014634	0.00013814	0.00077396	0.901235
COF1	530.53	791.99	141.03	324.68	0.67	1.5259e-05	0.00014634	2.808e-05	0.00025237	0.901235
CPSF5	20.57	37.05	13.98	30.43	0.56	0.00041962	0.001795	0.00087473	0.0032662	0.901235
NUCB1	115.15	192.69	69.07	99.17	0.6	0.0012894	0.0042401	0.0025962	0.0077961	0.901235
PDCD5	10.52	23.68	5.62	12.06	0.44	1.5259e-05	0.00014634	2.3072e-05	0.00022583	0.901235
PRKRA	31.6	59.04	11.23	20.75	0.54	7.6294e-06	0.00010036	1.2273e-05	0.00014281	0.901235
RL37A	4.81	16.91	4.91	7.88	0.28	0.00014496	0.00078443	8.5489e-05	0.00053766	0.901235
RNPS1	39.31	79.72	29.97	31.19	0.49	5.3406e-05	0.00035906	8.5848e-05	0.00053766	0.901235
RPAB1	14.29	34.3	7.67	16.27	0.42	0.00067139	0.002542	0.00034189	0.0015502	0.901235
SET	223.05	447.08	87.35	205.75	0.5	7.6294e-06	0.00010036	7.1174e-05	0.00048046	0.901235
SYNE3	906.8	1824.05	342.51	1604.41	0.5	1.5259e-05	0.00014634	0.00015207	0.0008365	0.901235
NUDT5	32.84	51.12	12.52	15.73	0.64	3.8147e-05	0.00028401	1.8291e-05	0.00018788	0.901235
UBA6	53.77	84.04	28.08	55.74	0.64	0.00032105	0.0014895	8.2984e-05	0.00052906	0.899691
UBE2C	31.41	73.29	15.07	17.29	0.43	0.00014496	0.00078443	7.079e-05	0.00047884	0.898148
FUBP3	14.84	54.69	15.51	22.65	0.27	1.5259e-05	0.00014634	9.167e-07	2.4022e-05	0.898148
EIF2A	0	78.97	35.31	33.69	0	0.00025177	0.0012432	0.00011057	0.00065276	0.898148
ELOC	15.2	25.04	5.55	12.72	0.61	0.00010681	0.00061288	0.00056546	0.0023348	0.898148
FKBP4	64.51	156.62	13.73	135.49	0.41	5.3406e-05	0.00035906	0.00060564	0.002461	0.898148
K1C20	99.38	188.55	28.06	78.91	0.53	2.2888e-05	0.00019481	1.3946e-05	0.00015301	0.898148
PSMD4	46.83	79.86	13.6	16.77	0.59	0.00014496	0.00078443	5.7375e-05	0.00041966	0.898148
RL23A	30.88	88.02	18.3	42.9	0.35	7.6294e-06	0.00010036	6.5768e-05	0.0004579	0.898148
RUVB2	80.84	149.65	22.94	38.49	0.54	0.00019073	0.00097958	0.00010216	0.0006132	0.898148
TRADD	0	43.1	11.66	22.92	0	0.0005489	0.0021644	2.5338e-05	0.00024024	0.898148
RBM4	0	55.9	14.8	33.7	0	0.0004824	0.0020018	3.7489e-06	6.2695e-05	0.895062
ARP5L	9.68	24.34	10.37	12.47	0.4	3.8147e-05	0.00028401	2.5842e-05	0.00024351	0.895062
DNJB1	53.19	106.79	19.15	77.01	0.5	2.2888e-05	0.00019481	0.00034494	0.0015598	0.895062
FYCO1	94.95	337.63	101.61	204.64	0.28	0.0004824	0.0020018	4.7301e-06	7.3559e-05	0.895062
HN1	9.93	29.21	8.75	23.64	0.34	3.8147e-05	0.00028401	0.00029439	0.0013897	0.895062
MESD	19.74	32.92	8.52	12.36	0.6	7.6294e-05	0.00047107	0.00019281	0.00099023	0.895062
METK2	88.15	117.89	20.93	21.16	0.75	0.0010452	0.0035861	0.00031677	0.0014703	0.895062
PROF1	693.12	1043.77	217.2	347.94	0.66	7.6294e-05	0.00047107	4.1828e-05	0.00033065	0.895062
RS13	80.77	205.51	45.65	86.11	0.39	1.5259e-05	0.00014634	1.3487e-05	0.00015062	0.895062
RS4Y1	21.6	102.19	21.94	64.5	0.21	0.0004824	0.0020018	4.6583e-06	7.3126e-05	0.895062
SPS1	46.32	88.17	21.45	29.58	0.53	0.00025177	0.0012432	0.00065209	0.0026115	0.895062
TTC1	5.21	32.72	8.04	15.33	0.16	0.0004824	0.0020018	1.2015e-05	0.0001403	0.895062
UBA3	38.42	69.01	20.62	30.66	0.56	1.5259e-05	0.00014634	6.6322e-05	0.00045971	0.895062
SC11C	0	33.45	7	30.43	0	0.00053406	0.0021209	0.00083914	0.0031735	0.893519
PKP3	41.7	128.18	39.59	137.29	0.33	0.00046002	0.0019602	0.0020008	0.0062876	0.893519
EF2	1286.31	2931.69	393.76	954.63	0.44	2.2888e-05	0.00019481	1.7881e-06	3.8641e-05	0.891975
PML	147.4	225.7	65.67	77.44	0.65	7.6294e-05	0.00047107	5.5287e-06	8.1776e-05	0.891975
MLEC	54.84	79.79	12.15	15.06	0.69	7.6294e-05	0.00047107	2.8162e-06	5.1781e-05	0.891975
HGS	18.44	99.62	38.2	26.39	0.19	3.8147e-05	0.00028401	5.85e-06	8.5016e-05	0.891975
NUP53	12.71	38.74	8.4	17.7	0.33	0.00019073	0.00097958	7.5451e-05	0.00050321	0.891975
RFA1	84.2	170.71	60.88	80.69	0.49	0.0012894	0.0042401	0.0022151	0.0068766	0.891975
TRAP1	80.28	164.43	42.43	65.03	0.49	0.00025177	0.0012432	5.6663e-05	0.0004172	0.891975
VDAC3	126.85	185.03	46.51	113.42	0.69	7.6294e-06	0.00010036	0.0022202	0.006886	0.891975
GNA1	0	11.83	0	18.03	0	0.0010971	0.0037028	0.0002708	0.0013024	0.888889
NEP1	0	14.19	0	13.84	0	0.0010971	0.0037028	6.4549e-05	0.0004513	0.888889
ARF5	20.71	42.16	8.36	20.99	0.49	0.00014496	0.00078443	0.00017766	0.00092962	0.888889
BID	20.88	40.82	8.56	23.82	0.51	0.00053406	0.0021209	0.0013315	0.0045449	0.888889
BTF3	29.95	54.36	9.64	23.46	0.55	0.00010681	0.00061288	0.00016734	0.00089104	0.888889
DNJA2	67.14	116.56	23.06	32.77	0.58	0.00025177	0.0012432	0.00018192	0.00094747	0.888889
DSG2	107.01	220.57	49.98	225.85	0.49	0.00010681	0.00061288	0.0034041	0.0095927	0.888889
LAP2B	105.32	159.18	23.48	79.31	0.66	0.00041962	0.001795	0.00087573	0.0032662	0.888889
PRDX1	411.71	784.14	121.73	244.69	0.53	0.00019073	0.00097958	5.9614e-05	0.0004285	0.888889
RS3	206.37	336.75	66.27	163.37	0.61	0.0015793	0.0049961	0.00090516	0.0033545	0.888889
U520	160.54	365.37	108.53	220.14	0.44	3.8147e-05	0.00028401	5.8559e-05	0.00042274	0.888889
COX5A	25.16	51.04	17.35	30.57	0.49	0.00014496	0.00078443	0.00094595	0.0034863	0.885802
ETFA	195.26	298.54	54.67	156.5	0.65	0.00041962	0.001795	0.00089985	0.0033386	0.885802
PRS6A	128.26	209.65	41.94	111.36	0.61	7.6294e-06	0.00010036	0.00027275	0.0013098	0.885802
RM12	14.33	52.96	16.91	36.86	0.27	7.6294e-06	0.00010036	7.9091e-05	0.00051363	0.885802
CNPY3	0	19.94	7.52	13.84	0	0.00065359	0.002542	6.7018e-05	0.00046273	0.885802
DNJA1	40.12	71.16	13.75	28.17	0.56	1.5259e-05	0.00014634	3.0383e-06	5.4954e-05	0.885802
PA1B2	35.42	66.08	19.16	28.69	0.54	0.00041962	0.001795	0.00056372	0.0023305	0.885802
PBDC1	14.03	33.02	10.46	8.95	0.42	5.3406e-05	0.00035906	1.3356e-05	0.00015017	0.885802
PROF2	20.26	60.36	12.19	68.06	0.34	0.00032806	0.0014895	0.0029737	0.0086207	0.885802
SC22B	100.13	154.13	29.42	67.18	0.65	0.0012894	0.0042401	0.00085016	0.0032074	0.885802
TET2	788.52	1612.15	437.49	542.94	0.49	0.00025177	0.0012432	6.9607e-05	0.0004747	0.885802
TFAM	19.89	42.32	15.49	18.83	0.47	0.00014496	0.00078443	0.00019388	0.00099127	0.885802
IF2B3	0	66.85	17.01	131.72	0	0.001332	0.0043632	0.0042458	0.01146	0.882716
RM15	0	15.51	2.94	12.35	0	0.0008919	0.0031644	0.00011682	0.00068289	0.882716
CNBP	36.19	87.23	17.3	44.02	0.41	7.6294e-06	0.00010036	2.7813e-05	0.00025237	0.882716
CORO7	74.64	121.94	35.19	45.93	0.61	7.6294e-06	0.00010036	9.0159e-05	0.00055462	0.882716
ERP29	211.27	417.01	63.06	182.12	0.51	0.00010681	0.00061288	8.2697e-05	0.00052824	0.882716
FSCN1	174.07	425.66	79.02	488.68	0.41	5.3406e-05	0.00035906	0.001286	0.0044321	0.882716
IF4E	17.11	32.29	8.82	9.32	0.53	3.8147e-05	0.00028401	1.5531e-05	0.00016673	0.882716
MYG1	27.78	45.61	15.54	17.53	0.61	7.6294e-06	0.00010036	4.4881e-06	7.1466e-05	0.882716
POLK	109.11	262.85	70.38	158.02	0.42	0.00010681	0.00061288	0.00014048	0.0007844	0.882716
RAB5A	15.42	24.71	6.87	7.31	0.62	0.00032806	0.0014895	0.00017721	0.00092874	0.882716
RS25	17.75	46.25	10.05	18.03	0.38	7.6294e-06	0.00010036	4.3658e-06	7.0532e-05	0.882716
SCPDL	33.61	61.69	18.94	26.71	0.54	0.0010452	0.0035861	0.00061832	0.0025003	0.882716
SYHC	56.73	82.36	21.22	24.83	0.69	2.2888e-05	0.00019481	4.6259e-05	0.00035886	0.882716
TOM70	66.9	121.44	22.77	49.19	0.55	7.6294e-06	0.00010036	1.2322e-05	0.00014288	0.882716
RL9	82.81	214.35	48.84	104.85	0.39	7.6294e-06	0.00010036	8.387e-06	0.0001112	0.87963
TCPZ	221.71	419.05	39.8	137.79	0.53	5.3406e-05	0.00035906	8.54e-06	0.00011278	0.87963
ARF4	20.06	43.63	11.69	36.89	0.46	1.5259e-05	0.00014634	0.00036856	0.0016376	0.87963
CCD57	510.67	904.71	294.42	483.16	0.56	0.0019302	0.005751	0.0019062	0.0060418	0.87963
CTBP1	42.37	75.99	19.29	41.89	0.56	0.00032806	0.0014895	0.0011726	0.0041384	0.87963
DNM1L	79.12	134.69	20.12	58.57	0.59	0.00053406	0.0021209	0.00098893	0.0036246	0.87963
EIF3K	37.32	66.54	9.56	25.36	0.56	0.00032806	0.0014895	0.00068334	0.0026945	0.87963
GGCT	26.92	71.71	14.36	53.46	0.38	7.6294e-05	0.00047107	0.0029227	0.0085099	0.87963
HLAE	87.51	206.26	59.99	97.32	0.42	2.2888e-05	0.00019481	7.8638e-05	0.00051301	0.87963
NAGK	52.61	79.14	14.98	40.65	0.66	0.00053406	0.0021209	0.0015218	0.0050696	0.87963
OST48	165.28	271.35	31.09	81	0.61	0.00019073	0.00097958	0.00011696	0.00068289	0.87963
PARG	63.15	94.71	31.89	468.74	0.67	7.6294e-06	0.00010036	0.17456	0.23702	0.87963
PIPNB	20.32	39.54	11.69	10.23	0.51	5.3406e-05	0.00035906	0.0001249	0.00071788	0.87963
PPIA	809.41	1200.25	209.55	287.39	0.67	0.00053406	0.0021209	0.00034674	0.0015615	0.87963
TOIP1	84.89	133.55	16.05	55.24	0.64	0.00010681	0.00061288	0.00017673	0.00092769	0.87963
DEN2A	0	86.65	24.47	49.55	0	0.0010916	0.0037028	4.0988e-05	0.00032556	0.878086
G3BP2	66.9	136.78	23.4	49.22	0.49	0.00032806	0.0014895	0.00015363	0.00084095	0.878086
TIM50	17.18	41.07	11.88	16.82	0.42	0.00053406	0.0021209	0.0002886	0.0013643	0.878086
NC2A	0	15.51	2.64	13.13	0	0.0010971	0.0037028	9.5637e-05	0.0005808	0.876543
RM11	0	22.07	7.64	12.28	0	0.00058466	0.0022918	1.9521e-05	0.00019797	0.876543
AHSA1	55.34	79.7	12.61	43.27	0.69	3.8147e-05	0.00028401	0.00013252	0.00075261	0.876543
LAMP2	100.44	222.2	56.43	85.46	0.45	2.2888e-05	0.00019481	1.2762e-05	0.00014697	0.876543
RS4X	133.73	319.58	78.95	122.07	0.42	7.6294e-06	0.00010036	1.5607e-05	0.00016701	0.876543
SRP09	21.45	46.43	11.08	33.25	0.46	3.8147e-05	0.00028401	0.00080183	0.0030519	0.876543
STAT1	157.52	358.32	169.64	237.53	0.44	0.0023346	0.006721	0.005413	0.013954	0.876543
TRA2A	14.93	38.73	13.94	20.18	0.39	0.00038471	0.0017301	3.2621e-06	5.7138e-05	0.876543
CMC2	43.59	162.22	50.3	85.51	0.27	0.00019073	0.00097958	0.00015177	0.00083623	0.875
NSF	89.21	169.64	25.29	55.38	0.53	0.00032806	0.0014895	5.8504e-05	0.00042274	0.873457
APEX1	101.09	160.47	49.88	55.25	0.63	2.2888e-05	0.00019481	2.1722e-05	0.00021515	0.873457
BRE1A	263.39	654.02	155.35	222.58	0.4	3.8147e-05	0.00028401	7.2847e-06	9.9484e-05	0.873457
CHM4A	62.79	111.76	34.96	43.17	0.56	3.8147e-05	0.00028401	2.9699e-05	0.00025672	0.873457
FKBP5	47.36	73.6	16.77	29.25	0.64	0.0023346	0.006721	0.0018504	0.0059155	0.873457
H2B1M	858.17	1153.59	170.94	198.99	0.74	0.00010681	0.00061288	8.9005e-05	0.00055263	0.873457
MIF	67.07	280.55	76.64	297	0.24	5.3406e-05	0.00035906	0.00059305	0.0024246	0.873457
NDUA6	13.31	27.57	10.28	7.43	0.48	1.5259e-05	0.00014634	4.9618e-05	0.00037873	0.873457
PDXD1	130.86	315.63	94.22	149.42	0.41	3.8147e-05	0.00028401	0.00024909	0.0012137	0.873457
PSA6	152.26	210.74	36.95	42.42	0.72	0.0012894	0.0042401	0.00034018	0.0015466	0.873457
RU1C	34.89	67.59	16.03	34.65	0.52	3.8147e-05	0.00028401	0.00021517	0.0010843	0.873457
TBB5	1614.44	2345.89	459.12	485.8	0.69	7.6294e-06	0.00010036	2.9322e-07	1.2352e-05	0.873457
TCPQ	232.57	399.61	73.68	169.18	0.58	5.3406e-05	0.00035906	1.1304e-05	0.00013463	0.873457
TXNL1	42.98	72.75	15.18	61.74	0.59	7.6294e-06	0.00010036	0.0020874	0.0065229	0.873457
RCN2	6.8	51.4	17.85	93.65	0.13	0.00032105	0.0014895	0.00082784	0.0031415	0.871914
DJB11	47.07	122.68	48.04	59.77	0.38	0.00019073	0.00097958	3.0469e-05	0.00026135	0.87037
NUCL	765.88	1749.97	179.62	813.72	0.44	7.6294e-05	0.00047107	8.9549e-05	0.00055394	0.87037
AGR2	48.87	174.99	34.7	264.1	0.28	0.00041962	0.001795	0.0053307	0.013784	0.87037
DPM1	22.21	42.13	19.86	27.07	0.53	0.00010681	0.00061288	3.0976e-05	0.00026433	0.87037
PRDX4	136.01	255.66	46.92	106.87	0.53	7.6294e-06	0.00010036	3.3124e-05	0.00027908	0.87037
RCN1	49.56	117.04	31.48	110.34	0.42	5.3406e-05	0.00035906	0.00034642	0.0015615	0.87037
SAHH2	0	214.05	18.56	192.62	0	0.00072651	0.0027167	0.00030353	0.0014227	0.87037
SNX12	12.1	24.4	7.52	6.58	0.5	0.0010452	0.0035861	0.00077862	0.0029785	0.87037
UCHL1	11.85	55.51	9.4	156.94	0.21	0.0015157	0.0049262	0.014412	0.030668	0.87037
RT23	0	13.34	4.52	7.26	0	0.0008919	0.0031644	2.1831e-05	0.00021559	0.868827
IF2B2	0	39.8	8.85	89.08	0	0.0025845	0.0072584	0.0025756	0.007757	0.867284
NPL4	41.25	126.17	37.31	42	0.33	0.00032105	0.0014895	1.6036e-07	8.475e-06	0.867284
AP2A1	162.6	236.14	52.16	91.22	0.69	0.00067139	0.002542	0.0014144	0.0047836	0.867284
ARP3B	40.11	81.5	31.7	52.67	0.49	0.00083923	0.0030194	0.00099453	0.003639	0.867284
DEK	49.09	76.27	19.22	32.12	0.64	3.8147e-05	0.00028401	2.8559e-05	0.00025413	0.867284
GDS1	24.3	62.17	17.24	36.57	0.39	0.0010895	0.0037028	0.0002431	0.001188	0.867284
NDUB4	6.2	18.38	9.5	10.6	0.34	0.0012864	0.0042401	0.00072278	0.0028266	0.867284
PCOC1	34.4	82.69	17.67	72	0.42	5.3406e-05	0.00035906	0.00042262	0.0018195	0.867284
PHB2	154.07	277.38	47.74	210.7	0.56	0.00014496	0.00078443	0.00075233	0.0029101	0.867284
PSPC1	46.55	84.47	23.09	47.82	0.55	0.00025177	0.0012432	0.00045106	0.0019295	0.867284
RCC1	48.12	100.45	19.63	46.3	0.48	0.00041962	0.001795	0.00025551	0.0012378	0.867284
PHB	110.34	204.62	38.38	157.65	0.54	7.6294e-06	0.00010036	0.00093919	0.0034652	0.864198
PPIL1	6.35	12.25	4.48	6.62	0.52	0.0012894	0.0042401	0.0016561	0.0054033	0.864198
SMG8	54.52	138.22	38.93	89.02	0.39	0.00014496	0.00078443	0.0001283	0.00073156	0.864198
TOM34	0	21.98	7.98	18.43	0	0.0016205	0.0051216	0.00051982	0.0021788	0.864198
ISLR	0	41.96	14.99	20.29	0	0.00085233	0.0030435	8.5853e-05	0.00053766	0.864198
CS043	0	10.37	2.47	8.3	0	0.0010971	0.0037028	3.3497e-05	0.0002808	0.864198
AN30B	0	193.55	90.42	97.08	0	0.0020911	0.0062025	0.00019383	0.00099127	0.864198
SRC8	258.9	484.51	111.57	140.86	0.53	0.00041962	0.001795	0.00019721	0.0010051	0.864198
AN30A	109.65	249.61	77.95	121.72	0.44	0.00032806	0.0014895	9.4283e-05	0.00057467	0.862654
PI42C	0	47.99	30.02	42.81	0	0.0038816	0.010045	0.0017604	0.005677	0.862654
P5CR3	0	11.19	0	14.51	0	0.0016617	0.0051539	0.00030203	0.0014177	0.861111
TIM9	0	6.87	0	5.96	0	0.0016617	0.0051539	5.1812e-05	0.000391	0.861111
LS14B	0	27.06	0	23.53	0	0.0016617	0.0051539	8.9402e-05	0.00055394	0.861111
DNJA3	0	27.68	0	21.45	0	0.0016617	0.0051539	4.0681e-05	0.00032389	0.861111
SERB	0	19.39	0	21.16	0	0.0016617	0.0051539	0.0007979	0.0030417	0.861111
8ODP	0	12.74	0	12.08	0	0.0016617	0.0051539	8.8073e-05	0.00054786	0.861111
ARLY	56.8	96.59	28.15	39.03	0.59	0.0038816	0.010045	0.00041469	0.0017923	0.861111
DNPH1	23.85	33.54	9.19	14.51	0.71	7.6294e-06	0.00010036	3.8445e-06	6.3858e-05	0.861111
HSPB1	461.49	932.89	176.18	418.5	0.49	0.00010681	0.00061288	0.00014299	0.00079576	0.861111
LSM1	6.2	25.62	5.47	12.12	0.24	0.0004824	0.0020018	2.1418e-06	4.3426e-05	0.861111
NASP	72.28	176.67	46	119.39	0.41	0.0010452	0.0035861	0.0034889	0.0097818	0.861111
PININ	103.05	469.98	180.08	394.5	0.22	0.00041962	0.001795	0.00057143	0.0023478	0.861111
RHG01	165.22	244.67	42.51	61.28	0.68	0.00083923	0.0030194	0.00075977	0.0029231	0.861111
SPCS2	39.42	59.61	11.64	29.93	0.66	0.0040054	0.010191	0.0025464	0.0076831	0.861111
TCPE	185.18	352.48	81.99	155.9	0.53	0.00053406	0.0021209	0.00030512	0.0014282	0.861111
VDAC2	265.95	473.26	93.69	181.85	0.56	5.3406e-05	0.00035906	0.00011037	0.00065276	0.861111
SRP19	0	9.15	2.49	5.83	0	0.0041281	0.010455	0.00015454	0.00084225	0.858025
COPG1	215.75	289.24	53.93	109.37	0.75	0.00041962	0.001795	0.00028601	0.0013565	0.858025
DPP3	63.24	121.22	32.97	141.69	0.52	7.6294e-05	0.00047107	0.0032481	0.009231	0.858025
FKBP9	42.55	102.74	25.13	138.66	0.41	0.00077659	0.0028942	0.0032109	0.0091646	0.858025
PSA2	148.86	239.77	60.41	109.85	0.62	0.0010452	0.0035861	0.0023846	0.0073007	0.858025
SMAP	24.03	39.25	7.68	27.96	0.61	1.5259e-05	0.00014634	0.00053806	0.0022411	0.858025
SMAP2	0	32.55	13.42	24.29	0	0.00025177	0.0012432	0.00054331	0.0022601	0.858025
SYFA	61.27	116.7	34.94	41.25	0.52	0.0015793	0.0049961	0.0015979	0.0052494	0.858025
UCHL3	27.86	42.62	7.67	19.69	0.65	0.00025177	0.0012432	0.0003545	0.00159	0.858025
SPCS1	8.66	20.02	6.85	10.43	0.43	0.00083923	0.0030194	0.0011632	0.0041096	0.856481
NHRF1	39.75	81.06	22.71	108	0.49	7.6294e-06	0.00010036	0.0014341	0.0048257	0.854938
RPN2	360.77	705.8	99.98	260.92	0.51	0.00041962	0.001795	0.00021333	0.0010773	0.854938
TCPA	221.07	409.39	56.94	155.75	0.54	7.6294e-05	0.00047107	3.6181e-05	0.00029772	0.854938
BGAL	64.74	111.89	53.2	34.56	0.58	0.0076904	0.017578	0.0021207	0.0066144	0.854938
COPZ1	9.37	18.95	6.41	12.26	0.49	0.00019073	0.00097958	0.00047864	0.0020344	0.854938
DREB	50.08	77.85	27.93	54.54	0.64	1.5259e-05	0.00014634	6.9214e-05	0.00047299	0.854938
EFTS	22.5	53.93	16.4	27.84	0.42	0.00041962	0.001795	0.00018359	0.00095467	0.854938
FACE1	24.27	47.99	16.07	22.52	0.51	0.0019302	0.005751	0.00068488	0.0026974	0.854938
FBRL	51.93	91.93	21.9	91.15	0.56	0.0023346	0.006721	0.0031422	0.009063	0.854938
LEG7	15.6	33.79	8.42	267.15	0.46	0.00019073	0.00097958	0.095728	0.14494	0.854938
NUCKS	11.8	34.06	12.34	13.89	0.35	0.00025177	0.0012432	0.00017666	0.00092769	0.854938
OAS3	60.74	120.27	43.67	75.01	0.5	0.0023346	0.006721	0.0022318	0.0069156	0.854938
QCR7	13.48	28.45	7.94	19.26	0.47	1.5259e-05	0.00014634	0.00035451	0.00159	0.854938
RL13A	26.61	72.47	20.43	33.13	0.37	5.3406e-05	0.00035906	0.00016241	0.00087172	0.854938
RL19	20.99	48.03	13.43	38.99	0.44	1.5259e-05	0.00014634	0.00040322	0.0017585	0.854938
TOM22	16.31	30.66	8.09	19.56	0.53	0.00083923	0.0030194	0.0014407	0.0048432	0.854938
AT131	27.43	137.59	46.15	55.59	0.2	5.3406e-05	0.00035906	3.0742e-06	5.5302e-05	0.853395
IMDH1	0	27.57	4.12	22.81	0	0.0016617	0.0051539	9.3918e-05	0.00057456	0.853395
ERF1	33.49	54.51	17.55	19.71	0.61	0.00053406	0.0021209	3.1321e-05	0.00026591	0.853395
HS74L	19.75	83.06	35.06	45.53	0.24	0.0005489	0.0021644	7.7339e-05	0.00050666	0.853395
RCC2	35.62	80.6	19.71	47.29	0.44	0.00032105	0.0014895	9.722e-06	0.00012209	0.853395
ILF3	174.78	296.36	55.24	153.22	0.59	7.6294e-06	0.00010036	7.4974e-06	0.00010184	0.851852
DPCR1	34.52	104.52	34.12	47.52	0.33	0.00092081	0.0032601	3.3583e-05	0.00028081	0.851852
FLOT1	196.88	277.26	43.7	113.57	0.71	0.0012894	0.0042401	0.0015927	0.0052377	0.851852
NDUBA	34.48	55.28	16.83	18.87	0.62	0.00019073	0.00097958	0.00013368	0.00075661	0.851852
PFD5	11.8	24.02	7.3	22.16	0.49	0.00067139	0.002542	0.0063016	0.01565	0.851852
PSA5	131.41	181.51	38.76	95.76	0.72	0.0028076	0.0076777	0.0031481	0.009063	0.851852
PSMD7	37.31	60.95	25.78	31.87	0.61	0.0015793	0.0049961	0.00068247	0.0026943	0.851852
RBP56	213.49	305.52	51.64	75.85	0.7	0.00019073	0.00097958	8.4573e-05	0.00053611	0.851852
RL34	8.04	24.42	8.62	18.1	0.33	7.6294e-06	0.00010036	8.1698e-05	0.00052692	0.851852
RPAB3	0	15.95	8.66	8.01	0	0.0017822	0.0054918	0.00038012	0.00168	0.851852
RS6	33.56	65.06	22.25	42.65	0.52	7.6294e-06	0.00010036	0.00013135	0.00074722	0.851852
TBB8	61.3	131.87	35.87	101.79	0.46	3.8147e-05	0.00028401	0.00025862	0.0012455	0.851852
RM44	0	19.13	3.54	16.74	0	0.0016617	0.0051539	0.00013489	0.00075957	0.850309
MSH2	0	69.92	10.24	76.48	0	0.0016617	0.0051539	0.00023878	0.0011721	0.850309
NUP54	13.05	41.19	16.81	21.33	0.32	0.0004824	0.0020018	3.6527e-05	0.00029875	0.848765
TPSN	63.61	106.56	30.39	30.64	0.6	0.0019302	0.005751	0.0016091	0.0052707	0.848765
ILF2	65.11	110.5	19.78	52.92	0.59	0.00041962	0.001795	0.00017008	0.0008999	0.848765
DBNL	207.94	299.57	57.47	95.45	0.69	7.6294e-05	0.00047107	5.1473e-05	0.00039021	0.848765
DFFA	28.17	44.62	16.28	14.61	0.63	7.6294e-06	0.00010036	7.8622e-07	2.2174e-05	0.848765
EFHD2	63.38	108.12	15.06	74.64	0.59	0.00019073	0.00097958	0.010884	0.024557	0.848765
GMPPA	40.69	79.45	13.64	39.15	0.51	0.0010452	0.0035861	0.0015582	0.0051498	0.848765
GTPC1	51.94	79.95	23.22	25.9	0.65	0.00067139	0.002542	0.00065337	0.0026135	0.848765
MBOA7	40.61	66.54	17.92	34.34	0.61	5.3406e-05	0.00035906	0.00089686	0.0033312	0.848765
PLXA1	300.97	444.89	93.65	153.97	0.68	0.0012894	0.0042401	0.0031716	0.0090992	0.848765
PTH2	17.06	27.31	8.45	12.53	0.62	0.0028076	0.0076777	0.004098	0.011162	0.848765
RAB10	69.98	119.28	24.95	41	0.59	0.0019302	0.005751	0.0010459	0.0037795	0.848765
RS23	12.43	45.8	27.9	13.35	0.27	0.010406	0.022301	0.0041453	0.011262	0.848765
TAF1L	48.95	303.98	113.1	136.87	0.16	5.3406e-05	0.00035906	1.3259e-05	0.00015009	0.848765
UB2D2	54.66	102.59	27.84	41.88	0.53	0.00014496	0.00078443	0.00022298	0.0011176	0.848765
IF2A	71.88	141.34	22.24	55.62	0.51	1.5259e-05	0.00014634	9.966e-06	0.00012308	0.845679
RTCB	129.65	226.74	47.67	87.02	0.57	1.5259e-05	0.00014634	6.538e-07	1.9962e-05	0.845679
CSN8	22.43	37.38	14.16	18.75	0.6	0.0015793	0.0049961	0.0041274	0.011222	0.845679
DCK	0	13.45	3.19	9.99	0	0.0016617	0.0051539	0.00015233	0.00083654	0.845679
F208A	1229.29	2112.66	521.63	786.78	0.58	3.8147e-05	0.00028401	2.9571e-05	0.00025629	0.845679
GRP75	519.17	1140.87	298.44	379.41	0.46	3.8147e-05	0.00028401	5.1764e-06	7.9387e-05	0.845679
KIF5A	107.91	212.16	54.67	107.54	0.51	7.6294e-05	0.00047107	6.387e-05	0.00044772	0.845679
PAK1	0	63.96	8.07	46.13	0	0.0016617	0.0051539	9.7091e-05	0.00058642	0.845679
PSA7	117.9	165.29	27.21	54.66	0.71	0.00067139	0.002542	0.0017859	0.0057537	0.845679
RL3	70.22	164.34	32.66	75.47	0.43	5.3406e-05	0.00035906	0.00023297	0.001151	0.845679
RS26	5.98	14.02	4.65	17.6	0.43	3.8147e-05	0.00028401	0.0048093	0.012643	0.845679
RUXF	8.73	22.3	6.05	9.23	0.39	0.00010681	0.00061288	4.1741e-05	0.00033065	0.845679
S10AB	276.81	664.12	176.81	340.44	0.42	7.6294e-06	0.00010036	1.1847e-05	0.00013883	0.845679
SERA	63.17	142.59	35.32	239.53	0.44	0.0023346	0.006721	0.011991	0.026481	0.845679
TCEA2	25.24	58.22	14.21	25.27	0.43	0.00032806	0.0014895	0.00020807	0.0010559	0.845679
TMED2	39.82	60.87	12.24	22.88	0.65	0.00083923	0.0030194	0.00087741	0.0032662	0.845679
BET1	0	10.26	3.63	14.5	0	0.003483	0.0091777	0.0085366	0.020178	0.844136
GAR1	0	60.06	26.51	80.34	0	0.0004824	0.0020018	0.00034285	0.0015524	0.842593
RS27L	18.92	34.26	15.45	11.79	0.55	0.0023346	0.006721	0.0045917	0.012176	0.842593
ACAP2	29.44	74.44	22.51	49.16	0.4	0.0015793	0.0049961	0.0012091	0.0042285	0.842593
HCLS1	85.51	133.04	29.8	81.46	0.64	0.00053406	0.0021209	0.0032332	0.0092019	0.842593
IF2G	82.96	178.5	58.26	62.36	0.46	0.00010681	0.00061288	3.7628e-05	0.00030543	0.842593
LACB2	15.99	31.48	7.67	20.05	0.51	0.0033646	0.0089008	0.0041569	0.011284	0.842593
PARP1	190.35	355.27	78.37	182.51	0.54	2.2888e-05	0.00019481	4.8081e-05	0.00036955	0.842593
RS27A	177.59	449.99	163.37	186.86	0.39	0.00032806	0.0014895	8.5337e-05	0.00053766	0.842593
SAHH	180.1	293.43	32.41	153.86	0.61	0.00053406	0.0021209	0.00061911	0.0025005	0.842593
TMEDA	86.75	145.86	29.98	55.4	0.59	2.2888e-05	0.00019481	2.6824e-05	0.00024729	0.842593
XRN2	58.94	123.94	36.23	62.39	0.48	0.00085233	0.0030435	7.6882e-05	0.00050503	0.842593
RBBP7	0	39.84	8.01	41.03	0	0.0016617	0.0051539	0.00018096	0.00094396	0.841049
HYPK	0	11.95	5.76	8.66	0	0.0010895	0.0037028	1.7078e-05	0.0001793	0.839506
ARPC4	71.12	113.12	27.76	69.03	0.63	0.0047455	0.011821	0.0066211	0.016358	0.839506
BCLF1	106.1	183.13	67.49	52.95	0.58	7.6294e-06	0.00010036	3.8684e-07	1.4629e-05	0.839506
EIF3M	42.6	59.21	17.38	34.13	0.72	0.00067139	0.002542	0.0062161	0.015485	0.839506
HPRT	34.57	52.59	11.23	17.89	0.66	0.0010452	0.0035861	0.0014222	0.0048003	0.839506
K2C72	0	36.5	27.33	34.04	0	0.0089645	0.019929	0.0069761	0.017008	0.839506
K6PL	257.09	369.64	62.91	143.68	0.7	0.0010452	0.0035861	0.001933	0.0061035	0.839506
LYRIC	50.44	75.75	23.59	33.7	0.67	0.0015793	0.0049961	0.0021465	0.0066824	0.839506
RPN1	775.91	1271.31	259.09	326.31	0.61	7.6294e-06	0.00010036	3.7104e-06	6.2364e-05	0.839506
RS24	37.47	68.34	21.99	62.03	0.55	5.3406e-05	0.00035906	0.00086958	0.0032577	0.839506
SF3B2	135.15	300.05	55.14	111.57	0.45	0.00010681	0.00061288	0.00013487	0.00075957	0.839506
SQSTM	0	30.16	9.88	39.07	0	0.0010971	0.0037028	0.0017439	0.0056413	0.839506
TIAR	27.1	56.19	28.5	14.17	0.48	0.0019302	0.005751	0.0011414	0.0040412	0.839506
5NTC	9.46	48.26	25.6	65.48	0.2	0.00083923	0.0030194	0.013616	0.029349	0.837963
AN32E	28.47	54.43	18.21	24.1	0.52	3.8147e-05	0.00028401	3.0836e-05	0.00026381	0.83642
CCD58	0	20.36	5.82	12.12	0	0.0010971	0.0037028	1.028e-05	0.0001255	0.83642
CYTB	85.8	206.76	45.79	133.35	0.41	3.8147e-05	0.00028401	0.00028562	0.0013565	0.83642
ERH	31.34	61.33	22.88	46.05	0.51	0.00083923	0.0030194	0.0011957	0.0041975	0.83642
IBP7	17.23	30.78	10.97	20.03	0.56	1.5259e-05	0.00014634	0.00059971	0.0024459	0.83642
IF5A1	93.38	152.54	36.12	58.13	0.61	0.0023346	0.006721	0.0015296	0.0050802	0.83642
MTCH2	30.63	55.97	13.5	24.45	0.55	0.0010452	0.0035861	0.0064014	0.015875	0.83642
NEK9	0	53.4	14.67	31.3	0	0.0025845	0.0072584	0.00033694	0.0015382	0.83642
RPE	21.25	36.64	11.48	15.41	0.58	0.00041962	0.001795	0.0012052	0.0042219	0.83642
HMGA1	0	15.68	2.68	25.39	0	0.0016617	0.0051539	0.002841	0.0083377	0.834877
ANR22	0	24.18	0	22.82	0	0.0025262	0.0071186	0.00013891	0.00077694	0.833333
AK1BA	0	23.78	0	415.81	0	0.0025262	0.0071186	0.068642	0.10967	0.833333
TIAM2	0	83.66	0	84.53	0	0.0025262	0.0071186	0.00032602	0.0015069	0.833333
ALDOC	207.02	812.44	166.89	625.25	0.25	7.6294e-06	0.00010036	0.0001074	0.00063824	0.833333
ANM1	71.71	108.71	58.99	33.23	0.66	0.0065765	0.015457	0.033027	0.060626	0.833333
ATPA	1481.07	2394.43	430.58	830.22	0.62	0.0012894	0.0042401	0.0018992	0.0060253	0.833333
CAPZB	271.84	372.68	81.05	101.56	0.73	0.00010681	0.00061288	0.00010226	0.0006132	0.833333
CHSP1	43.58	72.65	17.42	34.6	0.6	7.6294e-05	0.00047107	8.7626e-05	0.0005461	0.833333
CSDE1	32.96	99.27	36.02	50.56	0.33	0.0015157	0.0049262	0.00027614	0.0013223	0.833333
CSK	40.19	58.35	14	31.53	0.69	0.0019302	0.005751	0.0058853	0.014895	0.833333
F10A5	192.61	291.96	43.32	222.04	0.66	0.00053406	0.0021209	0.0044633	0.011902	0.833333
NDUS3	80.38	126.68	21.22	187.57	0.63	0.0012894	0.0042401	0.020752	0.041305	0.833333
NSUN2	0	73.13	23.87	67.21	0	0.0008919	0.0031644	0.00012044	0.00069585	0.833333
PCNP	7.8	16.99	6.38	7.7	0.46	5.3406e-05	0.00035906	2.5874e-05	0.00024351	0.833333
PLXA3	80.93	213.12	67.41	132.38	0.38	0.0010895	0.0037028	0.00013674	0.00076739	0.833333
RL15	9.69	23.43	8.94	13.06	0.41	0.0024485	0.0070004	0.0009992	0.0036424	0.833333
SEC13	54.42	140.41	32.02	158.65	0.39	0.00019073	0.00097958	0.010394	0.0236	0.833333
XPO2	202.59	438.13	163.14	312.02	0.46	0.0028076	0.0076777	0.0075201	0.018104	0.833333
CREL2	0	33.81	16.72	26.61	0	0.00032105	0.0014895	1.0284e-06	2.5352e-05	0.830247
EIF3B	133.95	256.61	75.12	98.87	0.52	7.6294e-06	0.00010036	3.0397e-09	1.4497e-06	0.830247
PFD6	3.23	14.58	5.84	13.9	0.22	2.2888e-05	0.00019481	0.00039217	0.0017241	0.830247
ABCE1	73.78	101.89	25.01	59.12	0.72	0.0028076	0.0076777	0.0097051	0.022444	0.830247
ARF6	18.26	30.12	7.34	10.62	0.61	0.0012894	0.0042401	0.0036771	0.010228	0.830247
ATPB	1469.66	2182.99	369.4	727.25	0.67	0.0028076	0.0076777	0.0048714	0.012765	0.830247
MTPN	46.75	80.37	20.82	28.95	0.58	0.00083923	0.0030194	0.00073815	0.0028766	0.830247
NDKA	16.27	58.76	25.62	72.14	0.28	7.6294e-06	0.00010036	0.00019391	0.00099127	0.830247
PSME4	442.56	583.67	158.47	119.62	0.76	0.0023346	0.006721	0.0024671	0.0074776	0.830247
RBBP4	71.99	108.84	31.74	42.82	0.66	0.00053406	0.0021209	0.00036446	0.0016241	0.830247
RL35	8.16	23.21	8.15	17.78	0.35	0.00032105	0.0014895	3.6536e-05	0.00029875	0.830247
RS15	20.25	35.27	12.65	30.8	0.57	0.00019073	0.00097958	0.0013954	0.004729	0.830247
SC31A	222.98	302.48	72.3	133.18	0.74	5.3406e-05	0.00035906	7.408e-05	0.00049505	0.830247
UBQL4	123.26	334.33	104.68	136.54	0.37	0.00053406	0.0021209	0.00021841	0.0010964	0.830247
XYLT1	92.98	154.21	62.91	55.03	0.6	0.00032806	0.0014895	3.6231e-05	0.00029772	0.830247
DCTD	0	12.95	3.73	9	0	0.0069467	0.016221	0.00045866	0.001957	0.828704
SLX4	81.26	308.53	98.74	254.6	0.26	0.00083923	0.0030194	0.0013689	0.0046535	0.828704
CPIN1	0	29.82	29.02	13.86	0	0.033154	0.059738	0.010291	0.023491	0.82716
CY1	26.79	46.39	15.18	24.53	0.58	0.00067139	0.002542	0.0020909	0.0065276	0.82716
DUT	19.72	38.69	9.71	76.49	0.51	0.0040054	0.010191	0.052189	0.087676	0.82716
GNAI3	74.9	107.09	26.58	24.76	0.7	0.0023346	0.006721	0.016222	0.033805	0.82716
GNAO	42.99	66.82	18.15	20.97	0.64	0.00083923	0.0030194	0.00068163	0.0026941	0.82716
HNRPR	270.47	447.43	90.16	238.21	0.6	7.6294e-05	0.00047107	0.00023145	0.0011462	0.82716
PKHA7	227.99	509	66.8	469.67	0.45	0.00067139	0.002542	0.0011204	0.0039845	0.82716
TMED4	10.34	20.49	5.95	8.15	0.5	0.00032806	0.0014895	0.0004037	0.0017585	0.82716
UBQL2	57.96	80.84	24.74	44.75	0.72	0.0028076	0.0076777	0.0097221	0.022453	0.82716
CDKL5	0	74.14	23.2	52.39	0	0.0016617	0.0051539	5.6137e-05	0.00041517	0.825617
IFT27	0	20.43	5.36	12.49	0	0.0016617	0.0051539	8.9941e-05	0.00055462	0.825617
PIN1	9.58	19.33	6.88	14.54	0.5	0.0015157	0.0049262	0.0020364	0.0063754	0.825617
MCM2	0	93.17	8.14	120.25	0	0.0025262	0.0071186	0.0010691	0.0038591	0.824074
COPB2	136.69	364.37	73.39	159.54	0.38	5.3406e-05	0.00035906	1.4091e-05	0.00015375	0.824074
DDX1	181.42	259.38	59.24	112.07	0.7	7.6294e-06	0.00010036	4.5767e-06	7.2186e-05	0.824074
ACPM	0	21.73	11.28	9.71	0	5.3406e-05	0.00035906	7.685e-05	0.00050503	0.824074
ADH7	0	37.53	14.15	83.47	0	0.00072651	0.0027167	0.0084168	0.019922	0.824074
ANAG	0	90.22	31.74	128.46	0	0.0028656	0.0078234	0.0077235	0.018502	0.824074
CAB39	36.19	45.96	10.08	18.96	0.79	0.00041962	0.001795	0.002671	0.0079794	0.824074
CSN4	75.49	108.61	31.76	38.38	0.7	0.0033646	0.0089008	0.0019473	0.0061428	0.824074
ERP44	119.76	206.89	56.21	57.11	0.58	5.3406e-05	0.00035906	4.2763e-05	0.00033645	0.824074
IDI1	10.14	25.15	11.12	13.11	0.4	0.0010452	0.0035861	0.00036423	0.0016241	0.824074
NDRG1	136.87	393.06	57.93	417.84	0.35	0.00032806	0.0014895	0.0011018	0.0039472	0.824074
NOP58	61.49	132.37	34.04	71.85	0.46	0.00010681	0.00061288	9.0997e-05	0.00055874	0.824074
PABP2	26.87	77.68	26.72	41.31	0.35	0.00038471	0.0017301	5.351e-06	8.0254e-05	0.824074
RL31	34.27	78.74	30.01	71.24	0.44	7.6294e-06	0.00010036	0.00019189	0.00098703	0.824074
RL36L	3.08	12.04	3.78	15.32	0.26	0.0008919	0.0031644	0.010382	0.0236	0.824074
RL6	27.8	47.05	16.26	59.74	0.59	3.8147e-05	0.00028401	0.0059309	0.014953	0.824074
SF3A2	54.92	86.39	25.28	30.49	0.64	0.00053406	0.0021209	0.00075713	0.0029164	0.824074
CN142	4.71	9.14	3.48	7.31	0.52	0.00053406	0.0021209	0.0014655	0.0049165	0.822531
UPAR	0	23.4	3.51	20.48	0	0.0025262	0.0071186	0.00038171	0.0016848	0.820988
A1ATR	25.61	46.52	18.29	25.39	0.55	0.0010452	0.0035861	0.00058376	0.0023926	0.820988
ARC1B	250.29	420.21	77.13	247.68	0.6	0.00032806	0.0014895	0.0006694	0.0026616	0.820988
ASSY	90.6	167.36	35.13	115.8	0.54	0.0015793	0.0049961	0.0034267	0.0096398	0.820988
EIF3F	52.59	91.1	29.49	56.34	0.58	0.00053406	0.0021209	0.00097569	0.0035879	0.820988
F213A	19.12	40.22	14.65	30.64	0.48	0.0047455	0.011821	0.0047439	0.01249	0.820988
GGH	13.04	45.88	21.7	19.75	0.28	0.00697	0.016221	0.0027891	0.0082273	0.820988
KDEL2	40.89	81.16	22.75	32.97	0.5	0.00010681	0.00061288	0.00013304	0.0007543	0.820988
NDUS1	120.54	177.1	38.47	58.08	0.68	0.0065765	0.015457	0.0059196	0.014939	0.820988
NXP20	33.23	59.68	20.84	24.68	0.56	0.0015157	0.0049262	0.00018802	0.00097466	0.820988
RL32	15.93	31.51	9.92	33.09	0.51	1.5259e-05	0.00014634	0.0017425	0.0056413	0.820988
RS27	7.77	18.72	6.96	9.25	0.41	0.0047455	0.011821	0.0045243	0.012045	0.820988
TXD17	118.03	199.82	68.66	112.06	0.59	0.0047455	0.011821	0.0049639	0.012979	0.820988
SELM	0	14.93	6.22	12.04	0	0.00072651	0.0027167	0.00048605	0.002058	0.819444
MX2	0	29.72	3.8	22.72	0	0.0032637	0.0088522	0.00029642	0.0013973	0.817901
KGUA	0	32.66	15.57	19.02	0	0.00014496	0.00078443	0.00052749	0.0022082	0.817901
ATPG	136.58	197.42	52.38	115.21	0.69	0.0033646	0.0089008	0.0096146	0.022267	0.817901
CALD1	1058.26	1686.53	430.38	762.24	0.63	1.5259e-05	0.00014634	2.917e-05	0.00025602	0.817901
CHCH1	0	23.44	14.36	23.68	0	0.0010971	0.0037028	0.00034655	0.0015615	0.817901
K2C8	984.96	2240.93	501.74	1073.97	0.44	0.0015793	0.0049961	0.0011038	0.0039495	0.817901
PLTP	0	72.82	24.78	78.73	0	0.0025845	0.0072584	0.0010329	0.0037425	0.817901
REVERSE4024	704.94	1159.8	345.82	720.44	0.61	0.00041962	0.001795	0.0012144	0.0042408	0.817901
RL22	58.15	92.23	16.47	33.34	0.63	7.6294e-06	0.00010036	3.8558e-05	0.0003107	0.817901
RS18	36.05	82.03	28.47	42.94	0.44	7.6294e-05	0.00047107	0.0003332	0.0015314	0.817901
SCFD1	70.47	110.6	26.8	28.5	0.64	0.0033646	0.0089008	0.0038771	0.010699	0.817901
TPM3L	178.24	250.69	45.65	60.42	0.71	0.00067139	0.002542	0.00088047	0.003274	0.817901
SERC	0	45.18	63.19	119.64	0	0.014354	0.029163	0.12188	0.17635	0.816358
ARHGC	216.31	385.5	120.16	158.4	0.56	0.0089645	0.019929	0.0080743	0.01918	0.816358
RU2B	9.48	32.34	13.84	14.52	0.29	0.0033359	0.0089008	0.001655	0.0054033	0.816358
ARPC5	54.45	119.29	20.17	51.77	0.46	0.00032806	0.0014895	0.00085819	0.0032308	0.814815
SNAG	0	18.38	7.5	14.5	0	0.0029466	0.0080117	0.00073689	0.002875	0.814815
DYLT1	0	14.75	9.44	12.06	0	0.0014723	0.0048037	0.0010995	0.0039435	0.814815
NDUA2	0	5.75	3.56	12.66	0	0.0024866	0.0070852	0.0080374	0.01912	0.814815
AP1B1	152.57	225.29	34.62	60.79	0.68	0.0019302	0.005751	0.0010389	0.0037583	0.814815
ARP2	235.64	307.95	59.88	67.75	0.77	0.0015793	0.0049961	0.0013777	0.0046737	0.814815
ENOPH	35.36	58.8	15.41	20.87	0.6	0.0028076	0.0076777	0.0031653	0.0090889	0.814815
FA98B	38.89	50.43	18.27	14.71	0.77	7.6294e-06	0.00010036	5.7538e-05	0.00041993	0.814815
GDIR2	230.41	346.25	71.34	212.31	0.67	0.0056	0.013633	0.012304	0.026957	0.814815
KAD4	0	27.98	6.65	37.82	0	0.0016963	0.0052465	0.00074468	0.0028918	0.814815
KCRU	0	73.91	26.2	65.77	0	0.0019655	0.0058456	0.00118	0.0041601	0.814815
LSM4	0	12.06	1.87	11.44	0	0.0025262	0.0071186	0.00044314	0.0019005	0.814815
MP2K1	36.52	54.16	16.15	19.95	0.67	2.2888e-05	0.00019481	2.5092e-06	4.7446e-05	0.814815
MPPB	0	37.71	13.62	22.38	0	0.0010252	0.0035861	9.549e-05	0.0005808	0.814815
OSTF1	85.4	126.09	20.17	46.33	0.68	0.00014496	0.00078443	0.00056625	0.0023352	0.814815
PP1B	145.05	200.42	41.86	101.05	0.72	0.00019073	0.00097958	0.0012743	0.0044037	0.814815
RFA2	22.06	36	9.73	14.49	0.61	0.0033646	0.0089008	0.0014717	0.0049275	0.814815
SAE2	63.48	97.69	32.35	41.81	0.65	2.2888e-05	0.00019481	1.7291e-05	0.00018095	0.814815
SC11A	18.25	26.96	8.64	13.85	0.68	0.0023346	0.006721	0.002453	0.0074419	0.814815
SYIM	136.44	204.89	46.43	87.91	0.67	7.6294e-06	0.00010036	2.1337e-05	0.00021324	0.814815
TUT4	91.63	154.5	59.75	103.09	0.59	0.0089645	0.019929	0.017161	0.035385	0.813272
AIFM1	151.26	223.91	54.83	152.88	0.68	0.0040054	0.010191	0.011816	0.026181	0.811728
CLAP1	444.97	911.39	358.75	366.87	0.49	0.00083923	0.0030194	0.0009769	0.0035884	0.811728
ECM1	31.31	56.74	55.28	39.88	0.55	0.020813	0.040201	0.093076	0.14176	0.811728
KRT83	16.14	36.71	63.9	17.94	0.44	0.034233	0.061186	0.72941	0.76916	0.811728
NUDC2	9.98	20.33	6.43	10.23	0.49	0.0024485	0.0070004	0.0016084	0.0052707	0.811728
PURB	23.47	37.52	14.76	12.74	0.63	0.00041962	0.001795	6.1414e-05	0.00043688	0.811728
SFXN1	0	33.7	16.9	52.14	0	0.00058466	0.0022918	0.00062029	0.0025022	0.811728
DNJC9	0	27.41	8.23	25.2	0	0.0016963	0.0052465	0.00022514	0.0011242	0.810185
RHG25	0	52.62	34.52	40.4	0	0.0029466	0.0080117	0.00046702	0.00199	0.808642
AATM	251.46	407.13	101.95	174.59	0.62	0.00083923	0.0030194	0.0011185	0.0039845	0.808642
AT2A2	351.87	645.94	144.14	678.79	0.54	0.00014496	0.00078443	0.00065121	0.0026111	0.808642
COMD3	21.6	25.55	10.24	10.84	0.85	0.0065765	0.015457	0.016835	0.034863	0.808642
GRPE1	0	24.31	10.62	35.19	0	0.0010916	0.0037028	0.01738	0.035703	0.808642
HV209	35.14	94.85	60.28	118.5	0.37	0.0015793	0.0049961	0.035705	0.0643	0.808642
PALLD	265.6	401.37	88.69	158.21	0.66	7.6294e-05	0.00047107	0.00022828	0.0011356	0.808642
STK4	22.6	47.06	19.94	23.4	0.48	0.0024485	0.0070004	0.0010809	0.0038889	0.808642
SYTC	71.65	148.38	26.89	100.82	0.48	0.0012894	0.0042401	0.0017963	0.0057704	0.808642
TBA4A	1227.4	1676.5	374.3	533.17	0.73	3.8147e-05	0.00028401	2.3432e-05	0.00022687	0.808642
TIPRL	0	25.37	7.87	16.16	0	0.0010971	0.0037028	3.6888e-05	0.00030089	0.808642
TSP1	197.62	392.27	113.6	270.95	0.5	0.0012894	0.0042401	0.0013733	0.0046637	0.808642
MCM3	0	72.15	0	114.03	0	0.0038573	0.010021	0.002488	0.0075206	0.805556
INP4B	0	91.58	0	95.99	0	0.0038573	0.010021	0.00048729	0.0020593	0.805556
MCM7	0	51.71	0	66.03	0	0.0038573	0.010021	0.0013112	0.0044939	0.805556
DHAK	48.11	102.7	24.93	71.35	0.47	0.0076904	0.017578	0.0059433	0.014973	0.805556
LAP2A	208.41	355.77	131.34	167.23	0.59	0.010406	0.022301	0.015834	0.033079	0.805556
LS14A	41.14	60.62	22.3	30.71	0.68	0.0010895	0.0037028	0.003099	0.0089526	0.805556
PAXI	35.7	64.63	26.61	37.74	0.55	0.01593	0.031803	0.010987	0.024705	0.805556
PYC	0	106.11	0	137.4	0	0.0038573	0.010021	0.0013095	0.0044929	0.805556
RBM39	51.1	103.58	35.33	67.64	0.49	7.6294e-06	0.00010036	6.2056e-06	8.9019e-05	0.805556
RL1D1	0	22.1	0	24.28	0	0.0038573	0.010021	0.0010152	0.0036966	0.805556
SF3B5	5.03	11.03	5.03	6.58	0.46	7.6294e-05	0.00047107	8.2335e-05	0.00052695	0.805556
SNR40	0	15.26	0	12.38	0	0.0038573	0.010021	0.00030899	0.0014406	0.805556
ANKY1	0	142.46	51.73	80.72	0	0.001332	0.0043632	0.00013457	0.00075957	0.805556
WWC2	0	248.15	40.5	399.15	0	0.0025262	0.0071186	0.00099926	0.0036424	0.805556
CDD	12.73	34.34	11.09	65.55	0.37	0.00014496	0.00078443	0.0059169	0.014939	0.804012
PXDN	76.62	212.19	485.32	92.41	0.36	0.0060398	0.01444	0.90248	0.91793	0.804012
CATC	168.34	320.73	90.74	268.75	0.52	0.0015793	0.0049961	0.0060081	0.015102	0.802469
CCD47	28.27	65.36	24.1	29.62	0.43	0.008027	0.01826	0.0040837	0.011149	0.802469
HNRDL	130.78	186.43	53.27	62.69	0.7	0.0028076	0.0076777	0.0053194	0.013777	0.802469
HSP76	186.78	226.99	52.19	135.42	0.82	0.012032	0.025338	0.021929	0.043138	0.802469
ITPA	7.64	52.44	31.7	27.34	0.15	0.003483	0.0091777	0.00077132	0.0029539	0.802469
QCR6	16.23	22.61	7.18	14.16	0.72	0.0028076	0.0076777	0.0043699	0.011691	0.802469
RAGP1	0	39.11	13.27	36.08	0	0.0016617	0.0051539	0.00011377	0.00066775	0.802469
RL28	21.54	48.12	15.7	31.88	0.45	7.6294e-06	0.00010036	4.9856e-05	0.00037968	0.802469
SYEP	239.59	393.92	81.43	206.95	0.61	0.00010681	0.00061288	7.6938e-05	0.00050503	0.802469
THYN1	11.37	20.97	7.07	8.82	0.54	0.0045073	0.01139	0.0036922	0.010257	0.802469
BPNT1	21.7	40.78	8.73	61.22	0.53	0.0040054	0.010191	0.01969	0.039427	0.800926
GPDM	100.07	172.36	60.08	166.64	0.58	0.00067139	0.002542	0.0027177	0.0080682	0.800926
P5CR2	0	16.64	13.21	38.52	0	0.010787	0.023028	0.011428	0.025441	0.799383
HS90B	931.65	2227.61	439.72	1091.68	0.42	5.3406e-05	0.00035906	2.4678e-05	0.000236	0.799383
EIF3L	77.2	122.51	29.36	37.4	0.63	0.00032806	0.0014895	0.00020968	0.0010605	0.799383
ADPGK	43.19	63.03	21.28	24.72	0.69	0.0056	0.013633	0.007024	0.0171	0.799383
ASH2L	35.84	48.86	20.63	34.43	0.73	0.00085233	0.0030435	0.0012029	0.0042184	0.799383
CS010	28.86	51.48	12.1	39	0.56	7.6294e-05	0.00047107	0.00023546	0.0011609	0.799383
GLYC	26.6	40.55	14.32	25.34	0.66	0.0076904	0.017578	0.0075429	0.01812	0.799383
IN35	0	32.34	10.72	23.54	0	0.00085233	0.0030435	0.00023091	0.0011462	0.799383
MCM6	86.68	263.43	127.86	102.15	0.33	0.0010452	0.0035861	0.005607	0.014332	0.799383
NDUAD	25.2	35.53	12.41	17.37	0.71	0.0089645	0.019929	0.030775	0.057327	0.799383
NUDC	18.84	42.84	18.79	32.33	0.44	7.6294e-06	0.00010036	4.2724e-06	6.9358e-05	0.799383
PTPRC	208.29	275.97	105.7	258.58	0.75	0.0033646	0.0089008	0.042556	0.074228	0.799383
PUR9	239.52	501.02	139.58	175.04	0.48	0.0023346	0.006721	0.0014832	0.0049609	0.799383
PYR1	0	228.74	64.91	206.23	0	0.0010971	0.0037028	0.00016708	0.00089104	0.799383
SRP72	0	70.5	28.22	42.43	0	0.0010971	0.0037028	0.00010665	0.00063493	0.799383
STT3A	73.21	135.61	18.78	67.27	0.54	0.0033646	0.0089008	0.0027052	0.0080504	0.799383
WIBG	14.41	24.91	10.21	11.08	0.58	0.0023346	0.006721	0.0011102	0.0039643	0.799383
SPCS3	11.1	27.11	11.74	19.61	0.41	0.0005489	0.0021644	0.00039963	0.0017454	0.79784
BDH	0	20.94	8.27	23.14	0	0.004166	0.010543	0.001897	0.006024	0.796296
ARFP1	24.66	37.91	12	16.82	0.65	0.00083923	0.0030194	0.0013234	0.0045265	0.796296
AT10B	0	129.12	23.52	108.3	0	0.0021052	0.0062167	0.00042452	0.0018253	0.796296
GFPT1	107.57	232.62	73.31	109.05	0.46	0.00083923	0.0030194	0.0001679	0.00089262	0.796296
K1C19	757.74	2620.47	338.78	1514	0.29	0.00019073	0.00097958	0.00025761	0.0012455	0.796296
SNUT1	34.12	60.57	29.46	25.89	0.56	0.0023346	0.006721	0.0027141	0.0080648	0.796296
TPM3	202.21	295.55	82.39	61.63	0.68	0.00053406	0.0021209	0.00058525	0.0023957	0.796296
WDR61	47.81	65.79	16.62	24.12	0.73	0.0012894	0.0042401	0.0014644	0.0049165	0.796296
ZCHC4	212.86	362.3	81.98	134.09	0.59	0.0033646	0.0089008	0.0020703	0.0064756	0.796296
IL1RA	0	20.51	2.16	35.85	0	0.0038573	0.010021	0.0053998	0.013931	0.794753
2AAB	71.23	108.29	45.08	219.58	0.66	0.0023346	0.006721	0.00706	0.017175	0.794753
ATD3A	44.68	69.58	24.32	26.74	0.64	0.0065765	0.015457	0.0062883	0.015629	0.794753
RL24	19.15	31.05	15.38	24.12	0.62	0.00010681	0.00061288	0.00018905	0.00097696	0.794753
TCPG	393.75	613.45	120.87	238.12	0.64	0.00010681	0.00061288	9.4122e-06	0.00011956	0.79321
COR1A	459.11	676.31	176.57	531.7	0.68	0.0076904	0.017578	0.051163	0.086257	0.79321
GLNA	68.36	153.13	39.81	112.87	0.45	0.0076904	0.017578	0.0040426	0.011082	0.79321
HTRA2	34.84	46.92	19.42	13.45	0.74	0.00083923	0.0030194	0.0018906	0.0060128	0.79321
PEDF	174.89	317.46	44.28	180.94	0.55	0.0010452	0.0035861	0.0012287	0.0042817	0.79321
PKHO2	0	54.25	27.18	32.91	0	0.0060398	0.01444	0.0043684	0.011691	0.79321
QCR2	247.06	324.88	53.44	183.6	0.76	0.0076904	0.017578	0.013616	0.029349	0.79321
SND1	299.8	500.96	64.92	220.13	0.6	0.00041962	0.001795	0.0004186	0.0018069	0.79321
SUGT1	30.12	46.63	17.28	17.15	0.65	0.0023346	0.006721	0.0015995	0.0052496	0.79321
NDUS6	0	8.44	1.33	9.19	0	0.0038573	0.010021	0.00061637	0.0024955	0.791667
YBOX3	36.09	84.96	30.69	145.03	0.42	0.00025177	0.0012432	0.0031467	0.009063	0.790123
AP4A	7.55	14.56	6.27	9	0.52	0.0038816	0.010045	0.0019255	0.0060855	0.790123
CLPP	32.75	50.3	11.24	23.96	0.65	0.0060398	0.01444	0.0042694	0.011514	0.790123
CPNE3	139.96	200.07	45.96	70.97	0.7	0.00041962	0.001795	0.00028772	0.0013621	0.790123
FMOD	22.18	68.29	30.4	147.51	0.32	0.0033359	0.0089008	0.047098	0.080878	0.790123
H13	0	46.6	18.09	37.47	0	0.013833	0.028476	0.0055914	0.014314	0.790123
K1C17	50.42	122.1	37.05	1642.36	0.41	0.0010452	0.0035861	0.010395	0.0236	0.790123
LAMB1	428.68	787.4	190.93	641.02	0.54	0.00053406	0.0021209	0.00042019	0.0018114	0.790123
MAOM	120.9	202.58	32.48	80.43	0.6	0.0028076	0.0076777	0.0011442	0.0040468	0.790123
MIPO1	65.44	168.83	66.1	194.81	0.39	5.3406e-05	0.00035906	0.00036119	0.0016157	0.790123
RL27A	23.29	34.33	13.44	21.01	0.68	0.0028076	0.0076777	0.017808	0.036216	0.790123
RS29	0	12.92	6.35	18.15	0	0.001332	0.0043632	0.0013187	0.004515	0.790123
ACY1	0	21.65	14.18	25.69	0	0.021434	0.041162	0.010948	0.024634	0.78858
IBP2	0	23.33	5.88	161.99	0	0.0038573	0.010021	0.017768	0.036167	0.78858
TP53B	0	75.86	17.57	85.75	0	0.0050993	0.012655	0.00086056	0.0032361	0.78858
ADRO	21.54	32.55	13.38	21.26	0.66	0.0017822	0.0054918	0.00032369	0.0014983	0.787037
ARL8A	52.4	103.91	29.46	62.84	0.5	0.0065765	0.015457	0.0043568	0.011674	0.787037
CNTP2	147.11	202.55	62.41	80.42	0.73	0.0076904	0.017578	0.032522	0.059797	0.787037
OAT	0	60.73	60.62	98.57	0	0.0019655	0.0058456	0.011936	0.026377	0.787037
PARP4	346.31	1413.1	963.43	1401.27	0.25	0.0040054	0.010191	0.010396	0.0236	0.787037
RBMX	336.58	415.92	127.26	185.48	0.81	0.0012894	0.0042401	0.0012096	0.0042285	0.787037
RL10A	116.67	250.45	56.84	86.38	0.47	0.00053406	0.0021209	0.00025476	0.0012359	0.787037
SRPK1	306.52	577.05	78.34	239.07	0.53	0.00067139	0.002542	0.00074119	0.002885	0.787037
SURF4	65.92	98.79	30.51	75.87	0.67	0.0056	0.013633	0.037895	0.067694	0.787037
TMOD3	151.36	250.93	69.08	123.86	0.6	0.0047455	0.011821	0.0046776	0.012345	0.787037
UBQL1	53.07	86.69	31.04	68.53	0.61	0.0033646	0.0089008	0.0058515	0.01482	0.787037
NECP2	0	20.91	68.42	68.64	0	0.021434	0.041162	0.55806	0.61538	0.783951
AATC	78.12	120.53	21.03	55.68	0.65	0.0019302	0.005751	0.0061338	0.01536	0.783951
AN32A	130.53	204.66	34.71	72.95	0.64	0.00041962	0.001795	0.00067738	0.0026819	0.783951
BAG2	0	19.46	7.22	14.65	0	0.0077447	0.01769	0.0044225	0.011822	0.783951
DDX42	0	49.94	12.44	38.23	0	0.0038573	0.010021	0.00015132	0.00083515	0.783951
DSRAD	91.23	144.92	61.67	94.29	0.63	0.00058466	0.0022918	0.00064658	0.0025957	0.783951
GOLP3	6.56	33.8	11.66	26.27	0.19	0.0029466	0.0080117	0.00061178	0.0024799	0.783951
PKN1	0	168.99	29.77	139.45	0	0.0038573	0.010021	0.00073238	0.0028608	0.783951
PSA4	91.81	149.96	41.65	58.54	0.61	0.00019073	0.00097958	0.00012246	0.00070508	0.783951
RENT1	72.87	132.26	62.74	50.83	0.55	0.066536	0.10576	0.063967	0.10354	0.783951
RL21	0	24.89	10.42	24.2	0	0.0038816	0.010045	0.003483	0.0097736	0.783951
NDUS8	4.76	23.61	11.74	15.03	0.2	0.00032105	0.0014895	0.00019721	0.0010051	0.782407
CASP1	62.09	77.69	29.21	52.97	0.8	3.8147e-05	0.00028401	0.000374	0.0016596	0.780864
CD2AP	40.65	79.75	20.96	38.58	0.51	0.00010681	0.00061288	6.1436e-05	0.00043688	0.780864
GNS	94.83	137	33.81	70.03	0.69	0.0019302	0.005751	0.0040025	0.010981	0.780864
GPSM3	0	11.36	6.16	9.59	0	0.0066334	0.015568	0.0052216	0.013576	0.780864
IDHC	348.58	583.7	156.55	373.5	0.6	0.0010452	0.0035861	0.0052816	0.013689	0.780864
RL13	25.43	66.26	22.45	55.69	0.38	5.3406e-05	0.00035906	0.0014671	0.0049169	0.780864
WFDC2	0	14.58	3.46	11.36	0	0.0025262	0.0071186	0.00067773	0.0026819	0.780864
ZMY11	284.2	749	202.07	541.76	0.38	0.00041962	0.001795	0.00024261	0.0011874	0.780864
SPB5	0	116.67	22.07	220.55	0	0.0066334	0.015568	0.0041071	0.011176	0.779321
IPO7	26.65	156.04	63.84	127.79	0.17	0.00072651	0.0027167	2.6039e-05	0.00024351	0.779321
NOP2	0	38.98	0	46.41	0	0.0059215	0.014208	0.0017468	0.0056413	0.777778
ABCF3	0	32.49	0	38.08	0	0.0059215	0.014208	0.0019219	0.00608	0.777778
CYTA	0	5.64	0	26.82	0	0.0059215	0.014208	0.041951	0.073344	0.777778
DCPS	19.69	42.6	15.22	19.47	0.46	0.0019302	0.005751	0.00074891	0.0029048	0.777778
DCTP1	0	9.34	0	12.53	0	0.0059215	0.014208	0.0017472	0.0056413	0.777778
DNA2	0	42.34	0	62.29	0	0.0059215	0.014208	0.005805	0.014732	0.777778
HG2A	89.45	131.7	34.88	43.3	0.68	0.018234	0.035823	0.012271	0.026921	0.777778
HMGB1	20.98	50.87	37.66	43.33	0.41	0.037262	0.065718	0.025233	0.048618	0.777778
INVO	0	30.35	0	153.1	0	0.0059215	0.014208	0.060211	0.098613	0.777778
MRRP1	0	24.59	0	29.96	0	0.0059215	0.014208	0.00086927	0.0032577	0.777778
NSDHL	0	26.3	11.69	23.52	0	0.01058	0.022615	0.0078359	0.018721	0.777778
PREP	0	88	34.69	53.86	0	0.0041281	0.010455	0.00065674	0.0026207	0.777778
QCR9	4.05	6.87	2.61	4.89	0.59	0.0060398	0.01444	0.0061823	0.01543	0.777778
RRBP1	395.45	622.2	183.87	360.52	0.64	2.2888e-05	0.00019481	0.00027607	0.0013223	0.777778
SODM	226.97	493.18	133.77	263.82	0.46	0.0033646	0.0089008	0.0026746	0.007983	0.777778
IMA5	0	37.93	20.46	22.64	0	0.0058761	0.014208	0.0028825	0.0084296	0.776235
GRAP1	133.67	238.94	61.86	168.3	0.56	0.0076904	0.017578	0.013319	0.028888	0.776235
SPEE	5.28	33.24	10.85	47.58	0.16	0.0023768	0.0068249	0.019708	0.03944	0.776235
TPPC1	0	8.65	6.57	5.81	0	0.043167	0.073521	0.015429	0.032417	0.774691
1433T	254.65	302.32	66.72	135.55	0.84	0.00014496	0.00078443	0.00015602	0.00084568	0.774691
AK1C2	18.65	57.57	27.74	204.96	0.32	0.00697	0.016221	0.0497	0.084388	0.774691
ALG1	0	32.11	17.12	28.56	0	0.012146	0.025535	0.0087321	0.020528	0.774691
CNN3	203.05	298.49	49.66	138.62	0.68	0.0028076	0.0076777	0.0015237	0.005071	0.774691
GTF2I	36.82	123.03	30.43	75.41	0.3	0.0016963	0.0052465	0.00033119	0.0015266	0.774691
HNRH3	183.25	232.7	38.23	56.52	0.79	0.00041962	0.001795	0.00039828	0.0017417	0.774691
IPO5	131.97	215.88	47.16	100.93	0.61	0.00032806	0.0014895	0.00067278	0.0026696	0.774691
LSP1	116.24	207.97	74.41	128.73	0.56	0.0056	0.013633	0.014581	0.030948	0.774691
MAT2B	29.81	41.41	7.56	14.89	0.72	0.00083923	0.0030194	0.0023277	0.0071794	0.774691
MYBB	2211.83	3158.64	464.29	1399.89	0.7	0.0015793	0.0049961	0.0059522	0.014979	0.774691
OCAD1	34.25	59.02	17.66	24.37	0.58	0.0056	0.013633	0.0067538	0.016576	0.774691
PLOD3	16.63	92.8	44.68	64.53	0.18	0.0029466	0.0080117	0.0027003	0.0080454	0.774691
PP1A	82.57	119.29	39.33	55.55	0.69	0.0019302	0.005751	0.0011896	0.0041848	0.774691
SMD3	23.55	45.11	8.23	48.2	0.52	0.00053406	0.0021209	0.0046319	0.012263	0.774691
SMRC2	146.01	220.76	71.91	105.64	0.66	5.3406e-05	0.00035906	4.386e-05	0.00034345	0.774691
THIO	92.3	135.22	35.25	120.71	0.68	0.00025177	0.0012432	0.012672	0.027581	0.774691
RAB31	0	22.6	12.11	13.41	0	0.020364	0.039843	0.01421	0.030333	0.773148
K2C3	64.84	122.76	20.78	256.25	0.53	0.00041962	0.001795	0.0099341	0.022753	0.771605
RL10	29.69	62.31	21.58	30.74	0.48	0.00014496	0.00078443	5.6659e-05	0.0004172	0.771605
RLA1	14.81	24.34	16.53	25.76	0.61	0.0028076	0.0076777	0.0078722	0.018794	0.771605
SBDS	18.55	34.6	14.66	17.67	0.54	0.015768	0.031803	0.016564	0.034411	0.771605
TPRKB	6.82	20.14	9.07	11.73	0.34	0.010406	0.022301	0.0061633	0.015399	0.771605
MYCBP	2.17	9.49	3.99	5.98	0.23	0.0023768	0.0068249	0.00080697	0.0030657	0.770062
PNPO	0	19.03	9.09	12.77	0	0.024868	0.046521	0.0087405	0.020528	0.770062
RPB3	0	16.46	5.08	12.62	0	0.0053553	0.013251	0.0012315	0.0042867	0.770062
TWF1	0	53.01	25.28	48.76	0	0.00085233	0.0030435	0.00016266	0.00087172	0.770062
COASY	15.42	51.94	23.59	34.98	0.3	0.003483	0.0091777	0.0024183	0.0073903	0.768519
PSMD1	128.72	182.86	62.42	90.39	0.7	0.00065359	0.002542	9.3719e-06	0.0001195	0.768519
3BP1	62.28	97.51	33.59	74.81	0.64	0.0056	0.013633	0.0071951	0.01744	0.768519
ADT2	119.5	347.78	91.73	344.87	0.34	0.00041962	0.001795	0.0017173	0.0055792	0.768519
ADT3	49.24	102.36	54.42	140.5	0.48	0.00067139	0.002542	0.0020087	0.0063005	0.768519
AIP	27.64	38.86	12.03	10.85	0.71	0.00032806	0.0014895	0.00031167	0.0014487	0.768519
BAZ1B	355.56	487.31	132.2	251.37	0.73	0.034233	0.061186	0.018757	0.03781	0.768519
ETHE1	44.83	65.86	18.69	27.93	0.68	0.0065765	0.015457	0.0054814	0.014087	0.768519
IF1AX	10.7	23.3	8.25	18.8	0.46	0.0010452	0.0035861	0.00096206	0.0035417	0.768519
LDHB	487.98	846.41	159.64	755.3	0.58	0.00067139	0.002542	0.0092104	0.02148	0.768519
LMAN2	101.35	136.94	36.93	50.48	0.74	0.0033646	0.0089008	0.0029542	0.008579	0.768519
OXR1	1115.46	2776.01	1815.89	1704.43	0.4	0.030365	0.055131	0.031173	0.057764	0.768519
SAHH3	73.74	263.96	60.65	189.22	0.28	0.0019302	0.005751	0.0017889	0.0057575	0.768519
SAP18	17.46	26.03	11.86	10.33	0.67	0.0023346	0.006721	0.0024025	0.0073488	0.768519
SYVC	166.64	227.34	77.37	63.94	0.73	0.012032	0.025338	0.0062678	0.015601	0.768519
TALDO	469.68	663.78	157.8	253.1	0.71	0.0019302	0.005751	0.0032199	0.0091814	0.768519
VAMP3	7.6	15.49	5.77	15.95	0.49	0.0089645	0.019929	0.012014	0.026514	0.766975
VAMP7	0	11.34	2.07	28.74	0	0.0050993	0.012655	0.026292	0.050303	0.765432
ABRAL	2.8	13	5.03	10.58	0.22	0.0013667	0.0044678	0.00050311	0.0021141	0.765432
AR6P1	23.23	37.85	12.63	23.46	0.61	0.0019302	0.005751	0.0026047	0.0078033	0.765432
CHP1	8.83	18.61	8.09	10.18	0.47	0.0012864	0.0042401	0.00035577	0.0015936	0.765432
CLIP1	86.47	181.09	112.71	111.69	0.48	0.03849	0.066682	0.018826	0.037902	0.765432
ISG15	9.8	16.07	4.08	23.09	0.61	0.00697	0.016221	0.026333	0.050337	0.765432
NDUS5	18.76	22.89	20.32	8.24	0.82	0.053856	0.088993	0.47523	0.53813	0.765432
PSB10	22.78	53.75	10.26	30.98	0.42	0.0012894	0.0042401	0.0026605	0.0079552	0.765432
RL7	35.12	62.37	21.2	82.51	0.56	0.00032806	0.0014895	0.014324	0.030557	0.765432
TMX1	38.06	62.87	28.73	27.71	0.61	0.0047455	0.011821	0.0040777	0.011149	0.765432
NOL3	5.28	29	12.17	20.82	0.18	0.0017577	0.0054315	0.00041278	0.0017887	0.763889
BACH	0	18.23	4.61	26.85	0	0.0059215	0.014208	0.0036235	0.0101	0.762346
PDK1	0	18.9	4.75	20.32	0	0.0059215	0.014208	0.00063749	0.0025654	0.762346
ARPC2	207.08	254.61	57.92	77.46	0.81	0.023674	0.044512	0.024074	0.046716	0.762346
ARSA	49.09	85.17	32.55	49.5	0.58	3.8147e-05	0.00028401	2.4811e-05	0.0002366	0.762346
ASNA	60.84	74.43	16.78	27.37	0.82	0.0033646	0.0089008	0.0042432	0.01146	0.762346
CISY	218.09	389.25	125.84	143.41	0.56	0.020813	0.040201	0.015655	0.03283	0.762346
HTRA1	36.8	67.62	16.09	43.99	0.54	0.0019302	0.005751	0.0031554	0.0090762	0.762346
HV305	0	20.86	13.12	15.14	0	0.015785	0.031803	0.0097707	0.022534	0.762346
HXK2	83.6	134.64	62.26	75.62	0.62	0.0089645	0.019929	0.0105	0.023819	0.762346
KPRA	20.65	35.56	14.02	17.53	0.58	0.0019302	0.005751	0.001422	0.0048003	0.762346
MYO5B	296.01	458.44	141.43	122.17	0.65	0.00019073	0.00097958	0.00055221	0.0022926	0.762346
NCF4	38.06	59.42	25.2	27.44	0.64	0.018234	0.035823	0.059507	0.097701	0.762346
PDLI3	147.03	282.38	80.55	198.62	0.52	0.0028076	0.0076777	0.0085467	0.020187	0.762346
RAB7A	170.19	269.41	53.99	90.02	0.63	0.012032	0.025338	0.011717	0.02598	0.762346
RL4	107.37	178.45	47.7	104.79	0.6	0.00032806	0.0014895	0.0036	0.010051	0.762346
RT07	0	16.53	7.07	58.59	0	0.0068017	0.015918	0.03898	0.069187	0.762346
SDC1	0	31.51	16.63	56.79	0	0.012037	0.025338	0.0073325	0.017709	0.762346
VATB2	143.99	180.52	53.3	83.72	0.8	0.043167	0.073521	0.068	0.10916	0.762346
NDUV1	50.21	75.43	22.37	29.01	0.67	0.01387	0.028476	0.011214	0.025031	0.760802
OVCA2	0	8.81	2.27	13.73	0	0.0059215	0.014208	0.0015368	0.0050993	0.759259
BAP31	71.92	99.2	26.11	56.94	0.72	0.01593	0.031803	0.023029	0.045136	0.759259
DLRB1	19.46	30.44	13.39	39.82	0.64	0.00053406	0.0021209	0.0020215	0.0063349	0.759259
EEA1	217.5	259.77	46.1	75.57	0.84	0.0015793	0.0049961	0.025244	0.048618	0.759259
ENSA	0	11.42	4.87	11.51	0	0.0025262	0.0071186	0.0028753	0.0084193	0.759259
FRIL	822.96	1261.2	396.26	512.96	0.65	0.020813	0.040201	0.017274	0.035552	0.759259
GSHR	191.25	265.52	40.9	93.72	0.72	0.026848	0.049474	0.023422	0.045745	0.759259
GSTM5	40.91	79.17	20.11	56.9	0.52	0.00067139	0.002542	0.0025966	0.0077961	0.759259
HS90A	1305.94	2157.87	340.48	1023.42	0.61	0.0010452	0.0035861	0.001185	0.0041733	0.759259
KCAB2	17.23	34.96	15.3	27.56	0.49	0.029439	0.054099	0.017816	0.036216	0.759259
RAB6A	25.4	37.78	15.25	12.52	0.67	0.01593	0.031803	0.014046	0.03008	0.759259
RABP2	0	27.21	13.5	136.05	0	0.010058	0.021849	0.060648	0.099183	0.759259
SUMF2	48.33	69.57	15.17	40.14	0.69	0.0023346	0.006721	0.0029598	0.0085878	0.759259
TX1B3	23.47	33.32	8.21	19.25	0.7	0.00067139	0.002542	0.0052362	0.013593	0.759259
CL023	0	11.7	4.99	13.17	0	0.0032637	0.0088522	0.0015807	0.0052032	0.756173
CUTA	43.06	79.01	25.58	72.7	0.54	0.0015793	0.0049961	0.021442	0.042375	0.756173
DHX9	331.8	505.22	92.31	262.86	0.66	0.00025177	0.0012432	0.00034185	0.0015502	0.756173
FUMH	210.27	315.97	91.95	149.45	0.67	0.0076904	0.017578	0.0051206	0.013345	0.756173
GALK1	46.27	61.03	18.94	33.94	0.76	0.01387	0.028476	0.013732	0.029504	0.756173
IQGA3	295.27	561.64	274.48	313.82	0.53	0.00041962	0.001795	0.0022135	0.0068766	0.756173
KAP0	62	91.55	20.54	29.59	0.68	0.0047455	0.011821	0.003735	0.010367	0.756173
KV302	38.14	88.24	38.33	58.38	0.43	0.0015793	0.0049961	0.0024272	0.0074107	0.756173
NALP8	106.64	207.86	84.01	140.05	0.51	0.0056	0.013633	0.0048579	0.01274	0.756173
RL18A	56.26	83.43	24.69	29.67	0.67	0.00083923	0.0030194	0.001234	0.0042867	0.756173
TPD52	62.84	92.91	24.85	67.75	0.68	0.010406	0.022301	0.014374	0.030625	0.756173
UBL4A	8.73	18.06	8.67	7.52	0.48	0.029439	0.054099	0.020785	0.041346	0.756173
S61A1	42.65	67.39	32.14	53.93	0.63	0.00038471	0.0017301	0.00023715	0.0011658	0.75463
PTK7	0	118.82	61.91	78.22	0	0.0041068	0.010425	0.0012655	0.004378	0.753086
EI2BG	0	31.53	19.62	26.6	0	0.00058466	0.0022918	8.5874e-05	0.00053766	0.753086
HNRPQ	388.16	648.04	163.65	463.36	0.6	1.5259e-05	0.00014634	0.00015744	0.00085057	0.753086
ARF1	115.9	171.6	40.06	78.57	0.68	0.0089645	0.019929	0.014414	0.030668	0.753086
ATP5J	7.61	21.36	11.18	20.27	0.36	0.00014496	0.00078443	0.0023245	0.0071761	0.753086
DRG1	40.43	57.93	23.63	36.69	0.7	0.00014496	0.00078443	0.00077003	0.0029525	0.753086
GNAT2	99.89	142.21	46.65	60.12	0.7	0.00083923	0.0030194	0.00077006	0.0029525	0.753086
H4	789.84	972.74	134.71	303.42	0.81	0.0047455	0.011821	0.016243	0.033827	0.753086
IL16	94.72	126.9	49.69	221.53	0.75	0.0056	0.013633	0.066407	0.10702	0.753086
KTN1	239.88	327.04	80.58	262.1	0.73	7.6294e-05	0.00047107	0.0037601	0.010419	0.753086
RAB13	0	11.3	8.67	9.28	0	0.041102	0.071059	0.025812	0.049511	0.753086
RB11B	96.15	122.37	29.46	49.86	0.79	0.03849	0.066682	0.031121	0.057702	0.753086
SC23A	198.3	409.35	216.38	149.32	0.48	0.059937	0.096502	0.042647	0.074269	0.753086
SPB3	0	21.7	8.9	115.32	0	0.0038573	0.010021	0.0082879	0.019659	0.753086
SPRY4	10.72	19.6	10.05	10.35	0.55	0.0089645	0.019929	0.013704	0.029501	0.753086
CEAM1	0	45.29	6.79	47.07	0	0.0033334	0.0089008	0.0018052	0.0057932	0.751543
PA24B	42.75	83.33	38.49	48.46	0.51	0.013833	0.028476	0.011927	0.026373	0.751543
DSC2	0	17.53	0	332.74	0	0.0091517	0.019959	0.10976	0.16155	0.75
S10A2	0	11.59	0	79.87	0	0.0091517	0.019959	0.0043418	0.011653	0.75
NAT10	0	27.13	0	88.06	0	0.0091517	0.019959	0.011141	0.024917	0.75
UD110	0	11.31	0	96.33	0	0.0091517	0.019959	0.025323	0.048715	0.75
SFRP4	0	6.99	0	45.8	0	0.0091517	0.019959	0.027528	0.052232	0.75
SPRR3	0	8.16	0	36.63	0	0.0091517	0.019959	0.0093406	0.021733	0.75
TCPD	222.16	368.62	111.57	169.12	0.6	0.026848	0.049474	0.028382	0.053486	0.75
CADH3	0	20	0	70.82	0	0.0091517	0.019959	0.010606	0.023995	0.75
COPD	186.65	245.4	61.4	73.48	0.76	0.0015793	0.0049961	0.00060055	0.0024463	0.75
EPN4	67.54	107.86	56.74	47.03	0.63	0.048279	0.080862	0.042626	0.074269	0.75
GATM	0	43.37	17.33	56.59	0	0.0020976	0.0062053	0.0026892	0.0080194	0.75
GDIB	573.24	839.4	169.42	288.9	0.68	0.0065765	0.015457	0.010707	0.024206	0.75
HDHD3	0	4.73	0	11.69	0	0.0091517	0.019959	0.0045459	0.012084	0.75
HNRPU	1156.79	1804.58	409.61	1152.85	0.64	3.8147e-05	0.00028401	0.0004876	0.0020593	0.75
IF16	152.73	230.46	43.26	136.94	0.66	0.0028076	0.0076777	0.0059549	0.014979	0.75
INT4	0	51.39	13.4	379.72	0	0.0087193	0.019713	0.028242	0.053312	0.75
KAD2	115.9	147.97	36.89	149.64	0.78	0.023674	0.044512	0.028678	0.053952	0.75
MCA3	17.46	24.01	8.09	9.52	0.73	0.0019302	0.005751	0.010522	0.023853	0.75
MEP50	0	6.93	0	24.84	0	0.0091517	0.019959	0.0043178	0.011609	0.75
MK	0	3.6	0	9.12	0	0.0091517	0.019959	0.0017906	0.0057575	0.75
PPGB	75.06	134.79	50.11	56.84	0.56	0.0076904	0.017578	0.0035983	0.010051	0.75
RL17	50.06	128.92	40.29	71.86	0.39	0.00014496	0.00078443	0.00018974	0.00097882	0.75
RL7A	45.87	132.81	48.85	80.69	0.35	0.00083923	0.0030194	0.0011138	0.0039728	0.75
RM41	0	2.5	0	7.72	0	0.0091517	0.019959	0.0039804	0.010939	0.75
SSRP1	56.46	117.32	34.28	58.24	0.48	0.0089645	0.019929	0.0032088	0.0091646	0.75
VA0D1	27.43	40.94	15.82	24.28	0.67	0.020813	0.040201	0.02178	0.042915	0.75
ZCCHV	53.25	83.6	35.25	46.6	0.64	1.5259e-05	0.00014634	3.1255e-06	5.5328e-05	0.75
A2ML1	0	72.51	30.82	279.01	0	0.0038573	0.010021	0.025089	0.048459	0.748457
MTMRD	18.87	272.28	156.95	314.65	0.07	0.0041068	0.010425	0.0029533	0.008579	0.748457
ZN555	31.22	52.13	29.82	46.26	0.6	0.013833	0.028476	0.020973	0.041595	0.748457
CP013	0	13.44	6.27	13.32	0	0.0041281	0.010455	0.0018848	0.0060026	0.746914
CPT2	92.59	116.69	49.2	42.96	0.79	0.0019302	0.005751	0.001615	0.0052847	0.746914
MMP12	95.39	144	54.21	153.32	0.66	0.0065765	0.015457	0.015691	0.032843	0.746914
MYOF	414	592.79	193.51	249.13	0.7	0.0089645	0.019929	0.0077278	0.018502	0.746914
NIPS2	73.18	104.68	31.04	37.14	0.7	0.043167	0.073521	0.054482	0.090794	0.746914
NOM1	0	70.09	26.35	70.25	0	0.014354	0.029163	0.013379	0.02895	0.746914
PCP	29.83	46.17	23.02	21.59	0.65	0.059937	0.096502	0.050877	0.085861	0.746914
PSA	234.77	307.18	84.24	115.19	0.76	0.00025177	0.0012432	0.00060837	0.0024691	0.746914
RAB3D	18.83	37.78	14.27	22.6	0.5	0.0076904	0.017578	0.0060368	0.015151	0.746914
RAB8A	33.67	43.48	16.98	16.79	0.77	0.026848	0.049474	0.033866	0.061892	0.746914
SHLB1	46.38	66.8	25.46	27.57	0.69	0.00014496	0.00078443	0.0073109	0.017695	0.746914
TCPR1	0	754.61	894.52	832.47	0	0.10551	0.1574	0.088375	0.1359	0.746914
WASF2	58.08	75.76	21.72	28.12	0.77	0.026848	0.049474	0.025191	0.048599	0.746914
CADH1	119.72	218.64	50.19	199.17	0.55	0.0047455	0.011821	0.0031827	0.0091154	0.74537
MIMIT	0	8.89	5.36	8.09	0	0.013471	0.028143	0.0075465	0.01812	0.743827
AN36A	0	75.23	26.63	86.03	0	0.0059215	0.014208	0.0023028	0.0071157	0.743827
CHTOP	68.85	120.51	67.76	85.22	0.57	0.010406	0.022301	0.02949	0.05526	0.743827
ECHM	215.39	285.35	53.42	135.7	0.75	0.01387	0.028476	0.015765	0.032976	0.743827
OTUB1	63.04	104.81	25.46	50.17	0.6	0.0019302	0.005751	0.0023396	0.0072029	0.743827
RER1	8.51	28.44	26.71	31.77	0.3	0.0092251	0.020079	0.013505	0.029166	0.743827
RUXE	20.12	46.62	16.36	34.7	0.43	5.3406e-05	0.00035906	0.0015071	0.0050308	0.743827
SART3	55.29	91.11	38.87	49.45	0.61	0.021434	0.041162	0.017836	0.036216	0.743827
SNP23	29.87	32.87	6.62	9.49	0.91	0.018234	0.035823	0.01072	0.024221	0.743827
RADIL	0	57.44	29.5	70.13	0	0.023824	0.044744	0.013843	0.029722	0.740741
RM40	6.13	38.93	10.97	30.81	0.16	0.0025262	0.0071186	0.0001797	0.00093887	0.740741
LTOR3	2.68	12.51	8.51	14.07	0.21	0.0012301	0.0041478	0.0010808	0.0038889	0.740741
AK1C3	46.62	78.27	37.08	154.01	0.6	0.00067139	0.002542	0.010606	0.023995	0.740741
BAX	46.44	55.43	17.97	24.11	0.84	0.03849	0.066682	0.020826	0.041404	0.740741
CHCH3	19.99	31	9.47	11.73	0.64	0.023674	0.044512	0.021744	0.042871	0.740741
CILP1	124.96	159.79	56.17	62.86	0.78	0.0047455	0.011821	0.0045821	0.012162	0.740741
DYN2	170.66	231.9	53.18	113.49	0.74	0.0065765	0.015457	0.01954	0.039246	0.740741
ENPLL	621.04	858.75	222.14	410.9	0.72	0.0040054	0.010191	0.0046421	0.012281	0.740741
ITA2	30.15	105.17	48.42	144.44	0.29	0.0020976	0.0062053	0.0046472	0.012284	0.740741
MTBP	46.23	77.44	43.49	37.58	0.6	0.043167	0.073521	0.035295	0.063769	0.740741
RL14	41.19	89.68	36.79	64.28	0.46	0.01387	0.028476	0.0054527	0.014035	0.740741
RL26	0	12.06	5.54	26.69	0	0.0038573	0.010021	0.02459	0.047662	0.740741
SCAM3	49.68	82.72	23.9	49.64	0.6	0.0076904	0.017578	0.026367	0.050373	0.740741
SCRN1	73.15	96.3	28.37	56.12	0.76	0.00025177	0.0012432	0.0040814	0.011149	0.740741
A4	15.34	61.13	22.89	53.27	0.25	0.0047289	0.011821	0.0040785	0.011149	0.739198
MA7D1	0	50.15	18.17	46.08	0	0.0038573	0.010021	0.0046769	0.012345	0.739198
PPM1G	21.07	56.48	25.05	46.85	0.37	0.0025845	0.0072584	0.0015102	0.005036	0.739198
EIF3D	46.85	75.02	28.9	29.74	0.62	0.0033359	0.0089008	0.0012508	0.0043351	0.739198
1433Z	798.99	1318.94	312.08	575.32	0.61	7.6294e-05	0.00047107	0.00011964	0.00069244	0.737654
AT1B3	31.21	44.77	12.79	59.82	0.7	0.0012894	0.0042401	0.0052306	0.013589	0.737654
CCD18	144.53	215.77	90.66	131.84	0.67	0.010406	0.022301	0.0090482	0.021176	0.737654
CDK6	0	16.16	4.93	14.12	0	0.0068017	0.015918	0.0049645	0.012979	0.737654
CTNA2	0	40.02	25.21	45.88	0	0.020194	0.039532	0.0098217	0.022574	0.737654
EIF1	11.02	22.87	14.42	25.25	0.48	7.6294e-06	0.00010036	5.6043e-05	0.00041517	0.737654
EIF3A	396.48	548.31	130.7	207.04	0.72	0.0040054	0.010191	0.0027625	0.0081865	0.737654
HSP74	292.71	457.27	485.99	507.73	0.64	0.012032	0.025338	0.012153	0.026713	0.737654
MMRN1	83.9	135.11	44.98	80.1	0.62	0.00010681	0.00061288	0.0042437	0.01146	0.737654
MYO5C	111.55	215.56	114.27	109.46	0.52	0.0092251	0.020079	0.0039201	0.010809	0.737654
PARK7	287.75	373.07	55.05	181.55	0.77	0.01387	0.028476	0.0080619	0.019164	0.737654
RU2A	39.74	54.22	11.63	26.17	0.73	0.0047455	0.011821	0.0057612	0.014659	0.737654
S10A9	477.62	746.23	154.88	395.11	0.64	0.012032	0.025338	0.0061397	0.015363	0.737654
UBE2N	56.03	98.89	32.26	89.47	0.57	0.00083923	0.0030194	0.0030779	0.0088993	0.737654
GPC1	0	26.55	4.78	74.47	0	0.0091517	0.019959	0.0021521	0.0066937	0.736111
FDFT	0	11.29	4.67	39.66	0	0.0091517	0.019959	0.0076642	0.018376	0.736111
MICLK	0	16.29	6.78	26.3	0	0.0091517	0.019959	0.0013522	0.0046061	0.736111
CPSF7	0	8.76	4.05	22.9	0	0.0091517	0.019959	0.0041758	0.011317	0.736111
ESRP1	0	72.74	28.28	61.68	0	0.0069467	0.016221	0.0085549	0.020192	0.736111
FCERG	5.82	10.29	4.67	5.61	0.57	0.03188	0.057661	0.023004	0.045112	0.736111
MCCB	71.77	98.05	26.79	41.21	0.73	0.03849	0.066682	0.051358	0.086497	0.736111
RGS10	16.02	20.64	5.56	14.03	0.78	0.0056	0.013633	0.010375	0.0236	0.736111
AN32B	89.76	112.56	17.13	44.34	0.8	0.01387	0.028476	0.011188	0.025006	0.734568
CBX1	20	31.15	14.43	18.05	0.64	0.026089	0.04864	0.015593	0.03274	0.734568
CETN2	21.88	28.9	8.46	9.76	0.76	0.03849	0.066682	0.017297	0.035578	0.734568
COX5B	18.55	34.61	14.59	26.56	0.54	0.00032806	0.0014895	0.0013251	0.0045276	0.734568
ECI1	151.1	180.81	38.16	75.89	0.84	0.030365	0.055131	0.030952	0.057547	0.734568
NRX3A	737.14	1272.63	273.14	808.43	0.58	0.010406	0.022301	0.0086308	0.020328	0.734568
STRAP	101.33	166.74	49.19	60.27	0.61	0.00067139	0.002542	0.0005303	0.0022144	0.734568
TOM40	75.91	98.59	21.62	45	0.77	0.048279	0.080862	0.012143	0.026713	0.734568
WIPF1	22.86	34.61	12.3	41.56	0.66	0.017938	0.035555	0.014444	0.030696	0.734568
POF1B	0	15.53	8.97	58.91	0	0.012851	0.026899	0.0098586	0.022643	0.733025
ARHL2	32.75	47.94	10.26	24.65	0.68	0.0089645	0.019929	0.011502	0.025587	0.733025
BAG3	39.9	68.13	27.75	27.73	0.59	0.0028076	0.0076777	0.0017338	0.0056239	0.733025
NYNRI	0	118.11	63.23	79.51	0	0.0033334	0.0089008	0.00093823	0.0034652	0.733025
SAR1B	0	70.67	118.09	71.39	0	0.26807	0.34525	0.55929	0.6162	0.731481
1433E	455.12	565.06	126.53	179.07	0.81	0.0019302	0.005751	0.0024325	0.0074183	0.731481
3HIDH	47.28	68.01	13.19	62.44	0.7	0.0015793	0.0049961	0.01491	0.031545	0.731481
6PGL	73.95	93.27	25.73	59.22	0.79	0.0028076	0.0076777	0.011093	0.024878	0.731481
ACTB	6858.59	7357.81	618.69	1108.78	0.93	0.010406	0.022301	0.011414	0.025426	0.731481
CALX	712.9	947.58	263.91	327.37	0.75	0.0040054	0.010191	0.0024352	0.0074183	0.731481
CLH2	509.18	615.78	203.7	203.96	0.83	0.048279	0.080862	0.088399	0.1359	0.731481
DHSB	47.31	61.04	12.08	32.09	0.78	0.030365	0.055131	0.041569	0.072812	0.731481
DHSO	36.24	86.94	33.24	132.87	0.42	0.010406	0.022301	0.068133	0.10923	0.731481
HCDH	121.16	204.92	51.95	167.61	0.59	0.01593	0.031803	0.024035	0.046668	0.731481
IMA7	31.14	45.04	22.79	32.74	0.69	0.041797	0.07211	0.042816	0.074526	0.731481
LCP2	56.97	74.84	35.57	40.63	0.76	0.012032	0.025338	0.014057	0.030086	0.731481
LPXN	7.84	33.16	18.28	25.14	0.24	0.01058	0.022615	0.0075612	0.018142	0.731481
LSM2	0	3.27	2.27	5.1	0	0.0059215	0.014208	0.0032708	0.0092718	0.731481
PIR	16.65	27.76	11.19	32.85	0.6	0.008027	0.01826	0.015071	0.031805	0.731481
PPAC	34.33	44.06	15.28	31.75	0.78	0.00083923	0.0030194	0.0067375	0.01656	0.731481
PSMD9	18.66	30.32	12.96	11.17	0.62	0.059937	0.096502	0.07771	0.12113	0.731481
RAB32	16.58	19.61	7.64	5.53	0.85	0.0089645	0.019929	0.013207	0.028672	0.731481
SLIRP	28.91	42.86	26.33	31.38	0.67	0.01593	0.031803	0.023955	0.046539	0.731481
VAPA	64.79	78.42	16.95	28.63	0.83	0.0076904	0.017578	0.015148	0.031947	0.731481
MOGS	119.74	157.31	39.91	75.15	0.76	0.00083923	0.0030194	0.00050378	0.0021142	0.731481
GHC1	0	25.34	10.15	22.42	0	0.010787	0.023028	0.0027347	0.0081116	0.729938
PTN1	11.12	46.84	18.89	28.72	0.24	0.0021052	0.0062167	0.0015747	0.0051887	0.729938
CN37	0	40.21	20.48	29.64	0	0.011873	0.025281	0.0073324	0.017709	0.728395
COMD1	0	8.49	4.72	11.61	0	0.014483	0.029373	0.0070979	0.01723	0.728395
ENAH	36.21	56.31	20.19	42.83	0.64	0.01387	0.028476	0.020902	0.041504	0.728395
FHR1	187.58	273.31	78.41	137	0.69	0.0015793	0.0049961	0.0037499	0.0104	0.728395
NSF1C	95.04	118.64	19.15	82.47	0.8	0.0028076	0.0076777	0.016134	0.033664	0.728395
NT5D1	25.74	35.11	15.03	20.37	0.73	0.018635	0.036567	0.015344	0.032299	0.728395
PYGB	521.47	597.78	94.28	227.28	0.87	0.0056	0.013633	0.013857	0.029724	0.728395
RD23B	91.84	125.37	36.69	55.41	0.73	0.0023346	0.006721	0.0052569	0.013636	0.728395
RIR2B	0	22.33	11.56	17.68	0	0.038301	0.066682	0.026136	0.050076	0.728395
TOM1	56.88	83.23	26.71	31.17	0.68	0.00067139	0.002542	0.0019174	0.0060716	0.728395
2ABD	0	9.52	5.48	18.25	0	0.012851	0.026899	0.0033372	0.009428	0.726852
COPG2	0	90.22	23.69	65.08	0	0.0038573	0.010021	0.00036455	0.0016241	0.726852
MECR	0	18.71	9.98	17.07	0	0.013487	0.028159	0.0097859	0.022554	0.726852
PSB7	31.27	43.68	18.73	30.02	0.72	0.0090201	0.019959	0.0069079	0.016904	0.726852
TSNAX	6.88	43.96	35.45	23.43	0.16	0.083223	0.12859	0.20057	0.26722	0.725309
ADAS	47.07	75.06	34.44	66.14	0.63	0.00053406	0.0021209	0.00065601	0.0026207	0.725309
ARL1	28.72	36.84	14.25	10.26	0.78	0.0089645	0.019929	0.0080292	0.019114	0.725309
BAF	52.76	74.2	20.9	42.58	0.71	0.00041962	0.001795	0.0026092	0.007809	0.725309
E2AK2	70.94	96.09	50.24	27.53	0.74	0.073685	0.11562	0.2786	0.35362	0.725309
GDIR1	301.43	380.42	122.08	102.85	0.79	0.0028076	0.0076777	0.002561	0.0077201	0.725309
LYPA1	33.15	70.27	26.1	94.04	0.47	0.0015793	0.0049961	0.014157	0.03024	0.725309
SH3L3	40.99	76.07	30.88	117.01	0.54	1.5259e-05	0.00014634	0.0012867	0.0044321	0.725309
USO1	135.76	218.87	109.53	122.36	0.62	0.0033646	0.0089008	0.0019654	0.006194	0.725309
CCD73	35.81	146.43	69.38	98.31	0.24	0.053856	0.088993	0.034125	0.062148	0.723765
SPEF2	0	35.66	26.31	94.88	0	0.012851	0.026899	0.0053839	0.0139	0.723765
HEAT1	0	0	0	100.38	NA	0.014266	0.029021	0.0029413	0.0085564	0.722222
FA83H	0	0	0	104.22	NA	0.014266	0.029021	0.011913	0.026362	0.722222
CSTN1	0	0	0	88.68	NA	0.014266	0.029021	0.014579	0.030948	0.722222
KC1A	0	0	0	21.29	NA	0.014266	0.029021	0.0054294	0.013985	0.722222
C10	0	0	0	5.43	NA	0.014266	0.029021	0.0055162	0.014154	0.722222
CTBP2	0	17.53	8.78	14.65	0	0.0097162	0.021134	0.0060413	0.015151	0.722222
DHRS2	0	0	0	243.26	NA	0.014266	0.029021	0.13656	0.19372	0.722222
IBP5	0	0	0	25.33	NA	0.014266	0.029021	0.013463	0.029094	0.722222
ITAM	114.43	204.41	47.39	234.18	0.56	0.0033646	0.0089008	0.0057232	0.014595	0.722222
LDH6B	0	0	0	12.98	NA	0.014266	0.029021	0.0042919	0.011566	0.722222
LYPD3	0	0	0	35.62	NA	0.014266	0.029021	0.010215	0.023332	0.722222
NFU1	0	6.35	3.81	14.44	0	0.0080452	0.018276	0.0043153	0.011609	0.722222
PAPOA	0	17.89	9.7	39.14	0	0.0091517	0.019959	0.0031651	0.0090889	0.722222
PMVK	11.55	18.49	12	10.96	0.62	0.048279	0.080862	0.037387	0.066966	0.722222
RS26L	4.55	11.19	4.58	6.11	0.41	0.0090201	0.019959	0.0049087	0.012853	0.722222
RT11	0	0	0	8.92	NA	0.014266	0.029021	0.0035751	0.010007	0.722222
TYB10	0	0	0	3.74	NA	0.014266	0.029021	0.0069703	0.017007	0.722222
MPRD	5.89	34.7	22.34	46.92	0.17	0.0049325	0.012259	0.0036161	0.010088	0.720679
SMC1A	103.96	135.49	58.35	74.04	0.77	0.00092081	0.0032601	0.00023122	0.0011462	0.720679
ATG7	0	33.75	19.34	25.66	0	0.059111	0.096202	0.063941	0.10354	0.719136
CYB5B	18.02	25.64	9.14	10.85	0.7	0.01593	0.031803	0.015684	0.032843	0.719136
DYL1	30.78	43.8	10.7	17.26	0.7	0.073685	0.11562	0.035125	0.063531	0.719136
KDM2A	0	32.34	20.92	64.42	0	0.0091517	0.019959	0.0031869	0.0091197	0.719136
REVERSE17262	30.72	76.07	39.31	84.13	0.4	0.00085233	0.0030435	0.0010272	0.0037322	0.719136
RS9	37.66	61.07	18.59	30.61	0.62	0.0010452	0.0035861	0.00082991	0.0031457	0.719136
SF3B3	178.42	294.11	105.78	244.88	0.61	7.6294e-06	0.00010036	0.00056052	0.0023202	0.719136
SP16H	88.88	157.86	70.91	108.55	0.56	0.0049325	0.012259	0.0011936	0.0041945	0.719136
TES	83.82	103.69	26.09	44.74	0.81	0.00014496	0.00078443	0.00087645	0.0032662	0.719136
VAC14	69.74	84.58	26.54	30.66	0.82	0.073685	0.11562	0.076581	0.11964	0.719136
VPS28	10.06	12.72	7.64	11.36	0.79	0.0056	0.013633	0.0074452	0.017955	0.719136
IMA3	35.95	79.64	24.5	41.92	0.45	0.026848	0.049474	0.024961	0.04824	0.717593
APMAP	159.28	289.91	69.99	184.43	0.55	0.00010681	0.00061288	0.00024673	0.001204	0.716049
ACLY	263.73	371.83	54.01	120.36	0.71	0.01593	0.031803	0.010316	0.023516	0.716049
NUBP2	0	18.7	8.54	21.29	0	0.011278	0.024045	0.006747	0.016571	0.716049
PRDX5	173.49	243.31	84.16	209.99	0.71	0.01593	0.031803	0.015424	0.032417	0.716049
RS21	6.44	19.06	10.25	22.54	0.34	0.00085233	0.0030435	0.0029195	0.0085081	0.716049
SNX6	39.45	54.12	20.85	18.72	0.73	0.16735	0.23187	0.17679	0.23985	0.716049
TBB2B	0	56.49	53.32	114.04	0	0.030984	0.056163	0.056473	0.093457	0.716049
EIF3C	109.61	203.29	64.88	111.09	0.54	0.00025177	0.0012432	8.1932e-05	0.00052695	0.714506
ACO13	10.68	16.24	7.53	13.09	0.66	0.00077659	0.0028942	0.00091087	0.0033719	0.714506
AP2M1	53.56	74.8	36.65	33.87	0.72	0.073685	0.11562	0.15642	0.21668	0.714506
TNPO1	76.1	133.03	51.93	78.53	0.57	0.0004824	0.0020018	1.6103e-05	0.00017067	0.712963
COMT	172.46	229.71	59.13	145.15	0.75	0.01387	0.028476	0.012205	0.026811	0.712963
DUS23	0	8.37	3.7	14.12	0	0.0059215	0.014208	0.0037908	0.010496	0.712963
GLOD4	117.55	139.04	15.11	55.71	0.85	0.043167	0.073521	0.062789	0.10213	0.712963
HMGB2	50.79	75	19.45	40.69	0.68	0.01593	0.031803	0.012328	0.026993	0.712963
ITAD	0	22.44	18.3	56.72	0	0.0091517	0.019959	0.0038435	0.010624	0.712963
K2C6A	97.04	157.36	84.71	1226.72	0.62	0.018234	0.035823	0.0067786	0.016624	0.712963
KCNB2	113.8	152.23	78.7	81.49	0.75	0.0010452	0.0035861	0.0008024	0.0030519	0.712963
PEF1	50.52	57.02	21.75	26.61	0.89	0.010406	0.022301	0.0066575	0.016424	0.712963
PSA3	96.02	131.23	32.96	38.3	0.73	0.020813	0.040201	0.010849	0.024494	0.712963
TRXR1	104.68	140.97	46.25	131.13	0.74	0.0065765	0.015457	0.019823	0.039647	0.712963
ABHDB	21.48	39.83	21.31	78.11	0.54	0.0058761	0.014208	0.048576	0.08288	0.71142
FMO3	27.12	56.79	16.97	42.38	0.48	0.0058761	0.014208	0.003235	0.0092019	0.71142
TRIP6	18.73	24.83	13.1	17.83	0.75	0.0048305	0.012024	0.0044327	0.01183	0.71142
UB2V2	12.46	24.5	9.88	22.25	0.51	0.008027	0.01826	0.025616	0.04922	0.71142
PLIN3	190.44	270.08	117.6	120.48	0.71	0.00067139	0.002542	0.0010945	0.0039337	0.709877
RFA3	6.7	13.11	10.07	21.25	0.51	0.00065359	0.002542	0.0029037	0.0084693	0.709877
BAP18	17.53	30.42	13.85	18.39	0.58	0.072043	0.11433	0.044005	0.076355	0.709877
ENOB	364.82	534.78	72.37	312.77	0.68	0.012032	0.025338	0.0056022	0.01433	0.709877
FPPS	65.88	130.32	65.26	51.76	0.51	0.0040054	0.010191	0.0024847	0.0075175	0.709877
LSM12	70.46	104.96	32.92	36.59	0.67	0.03849	0.066682	0.031348	0.058022	0.709877
PDLI5	99.67	119.3	40.12	48.94	0.84	0.0028076	0.0076777	0.00169	0.0055068	0.709877
RTN4	1052.07	1310.08	333.38	420.43	0.8	0.030365	0.055131	0.028176	0.053278	0.709877
Sep 06	41.46	53.65	23.97	39.26	0.77	0.03849	0.066682	0.017832	0.036216	0.709877
SNX3	32.2	44.54	12.52	34.79	0.72	0.00032806	0.0014895	0.0090751	0.021224	0.709877
CISD1	11.46	16.51	6.2	12.13	0.69	0.052492	0.087477	0.05437	0.090699	0.709877
NAGAB	22.76	47.29	21.4	32.87	0.48	0.024491	0.045894	0.021706	0.042845	0.709877
GDN	0	7.79	21.12	26.28	0	0.058024	0.095454	0.050178	0.084811	0.708333
BZW2	0	13.67	6.95	39.7	0	0.0091517	0.019959	0.0032511	0.0092319	0.708333
MMP1	0	21.13	44.64	48.57	0	0.017817	0.0354	0.013127	0.028515	0.708333
RM23	0	5.99	2.7	11.94	0	0.010827	0.023097	0.0041856	0.011334	0.708333
NH2L1	8.03	15.25	10.7	15.24	0.53	0.0023346	0.006721	0.0038513	0.010637	0.70679
ASAP2	107.12	128.83	50.23	35.29	0.83	0.034233	0.061186	0.023281	0.045549	0.70679
BAIP2	0	0	6.36	28.71	NA	0.012851	0.026899	0.0092024	0.021477	0.70679
CD177	0	17.77	11.41	40.61	0	0.023376	0.044404	0.018088	0.036684	0.70679
DC1I2	119	148.22	52.57	75.93	0.8	0.00019073	0.00097958	0.0015436	0.0051117	0.70679
DC1L2	80.38	95.37	17.98	25.1	0.84	0.010406	0.022301	0.008609	0.020291	0.70679
DLG1	0	15.55	12.86	45.59	0	0.012851	0.026899	0.005539	0.014191	0.70679
ILEU	265.95	374.52	164.36	405.81	0.71	0.22875	0.30019	0.13178	0.18839	0.70679
LBR	0	39.61	23.43	33.01	0	0.0016617	0.0051539	0.00018773	0.00097466	0.70679
LYN	29.69	40.28	15.72	20.95	0.74	0.0089645	0.019929	0.0096218	0.022268	0.70679
MYL6B	44.21	59.86	12.87	28.92	0.74	0.0065765	0.015457	0.013948	0.029891	0.70679
NCLN	48.13	76.04	37.23	52.46	0.63	0.00072651	0.0027167	0.00011176	0.00065711	0.70679
NIPS1	37.73	54.24	18.37	44.94	0.7	0.00053406	0.0021209	0.0032223	0.0091814	0.70679
QCR1	280.51	338.55	57.23	116.01	0.83	0.030365	0.055131	0.022111	0.043464	0.70679
Sep 14	25.38	43.52	22.13	24.86	0.58	0.037262	0.065718	0.029872	0.055881	0.70679
TBCA	17.25	23.14	7.71	23.16	0.75	0.0019302	0.005751	0.0043484	0.011661	0.70679
XRCC6	397.25	562.51	157.71	321.22	0.71	0.00083923	0.0030194	0.00049883	0.0020987	0.70679
FUCO	46.26	76.59	37.6	83.52	0.6	0.017938	0.035555	0.048249	0.082557	0.705247
MAVS	36.61	45.5	20.1	18.04	0.8	0.041797	0.07211	0.017504	0.03587	0.705247
GLYM	110.99	232.62	236.61	163	0.48	0.11871	0.17342	0.30197	0.37785	0.703704
ABCD3	115.38	176.54	60.36	61.15	0.65	0.026848	0.049474	0.014763	0.031293	0.703704
ABHDA	36.05	56.56	23.24	24.32	0.64	0.059937	0.096502	0.05614	0.092998	0.703704
AK1A1	267.35	383.14	139.32	116.97	0.7	0.081429	0.12604	0.14836	0.20755	0.703704
CAPG	553.45	873.43	329.73	412.78	0.63	0.081429	0.12604	0.058692	0.096649	0.703704
CJ068	20.37	96.56	51.58	93.92	0.21	0.0057419	0.013969	0.0045381	0.012073	0.703704
DHSA	240.57	334.84	73.19	126.86	0.72	0.01387	0.028476	0.017703	0.0361	0.703704
GMPPB	34.2	57.34	19.94	31.71	0.6	0.053856	0.088993	0.052282	0.087788	0.703704
H31	71.09	137.29	102.79	141.23	0.52	0.00041962	0.001795	0.000578	0.0023719	0.703704
HDAC2	66.27	79.97	33.44	32.47	0.83	0.0019302	0.005751	0.00055248	0.0022926	0.703704
PDIA5	36.34	67.25	34.83	32.24	0.54	0.043167	0.073521	0.056503	0.09346	0.703704
PDLI1	165.07	209.48	53.28	74.45	0.79	0.059937	0.096502	0.02813	0.053237	0.703704
PRDX3	262.72	354.44	99.66	182.84	0.74	0.020813	0.040201	0.026011	0.049864	0.703704
RP1	1285.06	1451.58	376.92	591.53	0.89	0.081429	0.12604	0.027367	0.052044	0.703704
CSK21	29.01	45.8	23.59	16.49	0.63	0.066536	0.10576	0.040715	0.071655	0.70216
PO210	0	74.13	49.69	219.84	0	0.020658	0.040201	0.012518	0.02733	0.70216
CEAM5	0	54	19.5	241.22	0	0.018466	0.036257	0.021873	0.043073	0.700617
GALNS	0	33.25	18.09	26.35	0	0.011873	0.025281	0.0057493	0.014645	0.700617
IBP3	0	0	3.3	12.55	NA	0.02439	0.045756	0.014957	0.031624	0.700617
K1H1	19.02	30.62	249.7	18.33	0.62	0.053856	0.088993	0.47572	0.5385	0.700617
LMNB1	299.28	476.43	142.9	431.26	0.63	0.0019302	0.005751	0.011059	0.024838	0.700617
PP2BA	31.6	60.44	34.6	33.54	0.52	0.058288	0.095747	0.048351	0.082603	0.700617
PSB8	87.97	137.78	36.89	55.43	0.64	0.018234	0.035823	0.033954	0.061951	0.700617
RAB18	24.96	29.89	25.57	12.06	0.84	0.01593	0.031803	0.35677	0.42404	0.700617
SRP14	71.38	80.96	20.97	48.53	0.88	0.0023346	0.006721	0.0079993	0.019071	0.700617
WDR1	715.31	855.14	266.97	362.6	0.84	0.0019302	0.005751	0.0041659	0.011299	0.700617
RLF	351.39	523.17	379	580.86	0.67	0.15557	0.21753	0.15707	0.21735	0.699074
LEG1	414.13	599.63	87.7	271.24	0.69	0.012032	0.025338	0.0066786	0.016464	0.697531
ATP5I	4.23	9.95	9.28	12.39	0.43	0.00041962	0.001795	0.010929	0.024608	0.697531
5NT3A	0	7.4	6.83	28.33	0	0.041491	0.071694	0.069452	0.1108	0.697531
ACBP	37.03	110.59	52.07	99.55	0.33	0.00025177	0.0012432	0.0050943	0.013297	0.697531
BGH3	563.83	979.43	427.67	509.6	0.58	0.020813	0.040201	0.011133	0.024917	0.697531
DC1L1	29.27	52.89	25.79	29.2	0.55	0.050058	0.083715	0.054694	0.091101	0.697531
DOCK7	869.67	1073.75	488.84	459.91	0.81	0.066536	0.10576	0.059717	0.097943	0.697531
FRIH	226.25	371.38	158.29	153.61	0.61	0.081429	0.12604	0.050165	0.084811	0.697531
K1C13	16.77	31.05	20.7	722.07	0.54	0.016196	0.032315	0.04525	0.078148	0.697531
MDHC	634.13	732.64	159.84	314	0.87	0.089767	0.13767	0.05657	0.093477	0.697531
NP1L4	126.37	144.25	31.02	45.75	0.88	0.00053406	0.0021209	0.002791	0.0082273	0.697531
ODP2	167.63	223.27	51.73	159.03	0.75	0.030365	0.055131	0.034566	0.062758	0.697531
ODPA	90.07	105.96	41.78	35.6	0.85	0.023674	0.044512	0.0162	0.033781	0.697531
PSB1	139.55	164.56	31.21	94.28	0.85	0.03849	0.066682	0.028345	0.053446	0.697531
QKI	53.94	64.12	22.75	46.1	0.84	0.12974	0.18687	0.046926	0.080625	0.697531
RL36	54.69	76.5	34.12	30.76	0.71	0.020813	0.040201	0.19451	0.2607	0.697531
TIGAR	12.8	26.42	12.97	22.4	0.48	0.079858	0.12466	0.036969	0.066253	0.697531
TKT	1295.37	1670.74	494.28	784.49	0.78	0.020813	0.040201	0.017259	0.035544	0.697531
TMOD2	13.62	45.3	22.97	26.66	0.3	0.024868	0.046521	0.020066	0.040036	0.697531
WDR31	0	17.37	29.05	21.5	0	0.091681	0.14054	0.21008	0.27843	0.697531
RAB35	16.38	20.41	5.76	8.74	0.8	0.089767	0.13767	0.10896	0.16081	0.695988
WDR65	0	0	0	56.21	NA	0.022494	0.042827	0.0071523	0.017349	0.694444
LORF1	0	0	0	52.24	NA	0.022494	0.042827	0.013862	0.029724	0.694444
P63	0	0	0	42.24	NA	0.022494	0.042827	0.011613	0.025782	0.694444
ARK73	70.15	132.3	80.37	159.3	0.53	0.00010681	0.00061288	0.000929	0.0034352	0.694444
DDRGK	42.5	53.66	16.01	17.76	0.79	0.010406	0.022301	0.014147	0.030238	0.694444
ENDD1	0	27.16	16.3	23.3	0	0.05966	0.096502	0.038504	0.068634	0.694444
FA83B	0	0	0	67	NA	0.022494	0.042827	0.017316	0.035595	0.694444
IF2B1	0	0	0	42.23	NA	0.022494	0.042827	0.10341	0.15433	0.694444
NUDT4	0	8.87	22.6	19.72	0	0.19554	0.26407	0.40556	0.47225	0.694444
RDH10	0	0	0	13.56	NA	0.022494	0.042827	0.015892	0.033181	0.694444
SPR1B	0	0	0	54.26	NA	0.022494	0.042827	0.030461	0.056856	0.694444
T2FA	0	0	0	17.1	NA	0.022494	0.042827	0.0056503	0.014432	0.694444
UBC12	47.97	82.2	26.61	54.64	0.58	0.0076904	0.017578	0.0045826	0.012162	0.694444
CC147	20.14	90.14	44.66	60.83	0.22	0.092853	0.14227	0.067897	0.10905	0.692901
MCAT	11.56	19.61	13.12	18.52	0.59	0.036242	0.064053	0.023504	0.045769	0.692901
1A23	0	15.58	11.15	29.93	0	0.0066923	0.015696	0.0098189	0.022574	0.691358
ACSL3	64.25	109.18	46.08	78.24	0.59	0.030365	0.055131	0.040208	0.070988	0.691358
ATOX1	3.44	12.49	9.26	11.03	0.28	0.09874	0.14882	0.061685	0.10058	0.691358
FAH2A	0	15.9	14.94	18.3	0	0.02537	0.047327	0.013731	0.029504	0.691358
HXK1	254.46	329.53	86.34	184.56	0.77	0.034233	0.061186	0.021369	0.042255	0.691358
ITB2	226.33	347.61	129.5	299.46	0.65	0.034233	0.061186	0.016976	0.035068	0.691358
KV311	0	0	6.9	22.81	NA	0.014266	0.029021	0.03585	0.064457	0.691358
TFIP8	23.18	36.54	18.45	22.58	0.63	0.023073	0.043878	0.021027	0.041678	0.691358
TFR1	126.99	160.63	49.61	540.16	0.79	0.012032	0.025338	0.030782	0.057327	0.691358
NCK1	8.94	31.03	15.59	22.73	0.29	0.052492	0.087477	0.040037	0.070761	0.689815
NUP93	45.99	77.81	37.63	66.79	0.59	0.0028609	0.007817	0.0028764	0.0084193	0.689815
UBP32	68.92	183.39	168.72	77.87	0.38	0.14225	0.20187	0.17105	0.23329	0.688272
SF3B1	135.07	214.54	55.02	140.59	0.63	0.0024866	0.0070852	0.00041387	0.0017911	0.688272
ALPK3	382.54	435.96	97.2	117.98	0.88	0.012032	0.025338	0.017568	0.035935	0.688272
CCD33	92.76	157.16	386.77	92.97	0.59	0.24621	0.32045	0.52207	0.58206	0.688272
CKAP4	495.47	633.12	136.84	446.76	0.78	0.01593	0.031803	0.01252	0.02733	0.688272
COX6C	11.41	13.38	5.99	14.79	0.85	0.030365	0.055131	0.025802	0.049511	0.688272
DCUP	33.47	46.41	16.94	41.22	0.72	0.030365	0.055131	0.063767	0.10342	0.688272
DRB5	0	92.69	85.4	123.77	0	0.10264	0.15331	0.10669	0.15831	0.688272
GBP2	0	38.71	23.11	37.03	0	0.027976	0.051524	0.023203	0.045424	0.688272
HAT1	0	45.5	24.76	36.04	0	0.045459	0.07703	0.030578	0.057043	0.688272
MANF	29.43	46.75	38.59	82.83	0.63	0.066536	0.10576	0.031555	0.05831	0.688272
PADI3	0	5.94	80.72	124.24	0	0.083131	0.12856	0.48274	0.54459	0.688272
PBIP1	20.11	66.59	37.39	50.69	0.3	0.038167	0.066682	0.034878	0.063153	0.688272
PSB3	79.83	108.1	50.24	160.64	0.74	0.0028076	0.0076777	0.01881	0.037893	0.688272
PSD10	22.79	40.05	82.79	65.36	0.57	0.14152	0.20161	0.54338	0.60158	0.688272
SYCC	50.06	92.75	43.78	61.62	0.54	0.003483	0.0091777	0.0010237	0.0037233	0.688272
PGES2	22.33	49.78	34.29	54.96	0.45	0.008027	0.01826	0.017456	0.035815	0.686728
ZAP70	0	14.23	12.5	27.47	0	0.024932	0.046589	0.033914	0.061946	0.686728
CSN5	20.29	26.05	14.78	15.91	0.78	0.0040054	0.010191	0.0054936	0.014107	0.685185
FBLN1	592.69	773.53	175.05	530.08	0.77	0.0047455	0.011821	0.011075	0.024854	0.685185
FLOT2	59.22	86.5	46.69	34.1	0.68	0.28373	0.3622	0.29966	0.37544	0.685185
GNAT1	0	14.07	10.5	11.3	0	0.074431	0.11668	0.05552	0.092155	0.685185
IPYR2	80.01	89.11	30.63	50.88	0.9	0.01593	0.031803	0.0094093	0.021841	0.685185
LYSC	441.15	582.17	205.39	258.11	0.76	0.043167	0.073521	0.039572	0.070088	0.685185
MGMT	9	27.14	15.63	20.96	0.33	0.0090201	0.019959	0.0073285	0.017709	0.685185
NPL	0	17.51	12.71	39.95	0	0.00859	0.019474	0.044781	0.077418	0.685185
PYRG1	16.42	48.09	23.65	40.83	0.34	0.0025262	0.0071186	0.0011228	0.0039878	0.685185
RB6I2	152.71	270.28	432.2	235.16	0.56	0.41711	0.49719	0.66194	0.70948	0.685185
SDCB1	40.31	54.14	25.21	67.76	0.74	0.026848	0.049474	0.03104	0.057645	0.685185
SRP68	29.74	79.02	42.63	56.31	0.38	0.0013667	0.0044678	0.00019	0.00097882	0.685185
TB182	179.19	221.14	92.49	148.58	0.81	0.00025177	0.0012432	0.00075402	0.0029111	0.685185
COBL1	69.71	111.88	50.93	238.37	0.62	0.020194	0.039532	0.028992	0.05445	0.682099
EDF1	0	7.72	7.05	10.87	0	0.0080452	0.018276	0.0047675	0.012542	0.682099
GSLG1	263.2	293.09	83.6	110.7	0.9	0.043167	0.073521	0.027522	0.052232	0.682099
NEP	38.72	72.54	43.05	38.94	0.53	0.10335	0.15424	0.12327	0.17766	0.682099
SNG2	9.93	17.17	10.22	23.79	0.58	0.041102	0.071059	0.042918	0.074664	0.682099
SUCB2	148.63	201.9	54.72	104.9	0.74	0.018234	0.035823	0.0263	0.050303	0.682099
NDUS2	45.61	60.78	32.87	20.09	0.75	0.018234	0.035823	0.0177	0.0361	0.680556
1433B	305.53	353.01	87.52	309.75	0.87	0.0028076	0.0076777	0.074852	0.11751	0.679012
ADK	248.15	305.98	124.35	177.04	0.81	0.026848	0.049474	0.041876	0.073272	0.679012
GMFG	14.72	37.57	11.58	33.51	0.39	0.0010452	0.0035861	0.0057971	0.014727	0.679012
GSTO1	222.86	282.24	152.22	113.79	0.79	0.066536	0.10576	0.38784	0.45512	0.679012
H2A2B	426.56	585.3	171.38	242.31	0.73	0.09874	0.14882	0.075366	0.11809	0.679012
H2B1B	453.12	502.85	192.89	281.72	0.9	0.081429	0.12604	0.068491	0.10957	0.679012
LG3BP	412.94	493.85	133.16	202.77	0.84	0.073685	0.11562	0.026184	0.050138	0.679012
LONM	121.89	145.4	42.93	81.79	0.84	0.023674	0.044512	0.016632	0.03453	0.679012
RET1	0	4.04	3.9	9.41	0	0.0091517	0.019959	0.0061167	0.015328	0.679012
SRS10	15.85	23.94	13.29	13.84	0.66	0.043167	0.073521	0.065367	0.10555	0.679012
TBA1C	2750.03	3815.2	1247.4	1444.66	0.72	0.00019073	0.00097958	7.8103e-05	0.00051066	0.679012
TERA	895.31	1357.41	413.01	755.16	0.66	0.00067139	0.002542	0.0018916	0.0060128	0.679012
TOP1	0	43.17	27.05	36.07	0	0.0087193	0.019713	0.0039477	0.010876	0.679012
VWA1	50.11	63.04	28.98	20.28	0.79	0.11871	0.17342	0.10569	0.15709	0.679012
XRCC5	340.18	422.95	128.56	259.08	0.8	0.00010681	0.00061288	0.00069841	0.0027442	0.679012
LSM7	0	0	1.05	5.91	NA	0.022494	0.042827	0.010155	0.023213	0.677469
IDH3G	27.19	42.41	30.66	39.67	0.64	0.023674	0.044512	0.018491	0.037386	0.677469
RM04	0	0	3.61	17.55	NA	0.022494	0.042827	0.0080154	0.019095	0.677469
TRIM2	0	0	5.84	36.97	NA	0.020863	0.04025	0.023459	0.045757	0.677469
ARFG1	0	25.49	12.68	23.99	0	0.021098	0.040657	0.016949	0.035041	0.675926
COX2	75.64	101.66	34.03	89.31	0.74	0.03849	0.066682	0.039109	0.069353	0.675926
FHOD3	137.98	194.47	108.52	144.62	0.71	0.0033646	0.0089008	0.0054625	0.014049	0.675926
GSTP1	1229.93	1576.71	329.29	548.19	0.78	0.089767	0.13767	0.084043	0.13003	0.675926
H2AX	1037.38	1138.14	181.68	210.8	0.91	0.030365	0.055131	0.026807	0.051154	0.675926
RAD50	102.4	145.4	165.6	58.81	0.7	0.36922	0.45057	0.63904	0.68874	0.675926
S10A8	449.21	664.07	150.59	359.68	0.68	0.020813	0.040201	0.019645	0.039381	0.675926
SCMC1	101.37	152.09	42.41	116.77	0.67	0.043167	0.073521	0.040321	0.07115	0.675926
SEH1	0	7.42	8.45	13.68	0	0.0091517	0.019959	0.0040986	0.011162	0.675926
PPIH	0	0	1.7	12.65	NA	0.022494	0.042827	0.018984	0.038175	0.674383
MMP2	48.63	61.78	19.34	40.95	0.79	0.01387	0.028476	0.019937	0.039827	0.674383
PGM2L	0	0	6.68	22.44	NA	0.022494	0.042827	0.012472	0.027289	0.674383
6PGD	457.39	505.97	182.9	423.27	0.9	0.0028076	0.0076777	0.014359	0.030614	0.67284
ACON	412.47	607.27	165.93	378.97	0.68	0.0028076	0.0076777	0.0015421	0.0051117	0.67284
ANX11	476.05	545.28	132.98	145.97	0.87	0.11871	0.17342	0.11717	0.17096	0.67284
DEF1	107.62	240.86	104.89	224.15	0.45	0.023674	0.044512	0.019655	0.039381	0.67284
DHB12	66.83	111.87	56.43	86.55	0.6	0.09874	0.14882	0.07143	0.11331	0.67284
ENY2	0	0	3.9	9.28	NA	0.017817	0.0354	0.018017	0.036562	0.67284
H1BP3	50.12	59.82	20.26	15.37	0.84	0.059937	0.096502	0.034693	0.062885	0.67284
MPCP	121.76	150.46	52.25	118.13	0.81	0.030365	0.055131	0.043375	0.07542	0.67284
NQO1	40.66	61.67	33.59	56.99	0.66	0.12982	0.18687	0.10377	0.15479	0.67284
NRAP	1716.08	2150.61	443.72	726.99	0.8	0.081429	0.12604	0.058504	0.096386	0.67284
PAL4A	31.98	41.42	27.44	16.13	0.77	0.048279	0.080862	0.13009	0.18645	0.67284
RS28	17.76	37.5	6.41	51.04	0.47	0.0019302	0.005751	0.0033253	0.0094088	0.67284
SC24C	165.49	193.83	137.96	93.65	0.85	0.023674	0.044512	0.23817	0.3101	0.67284
TAGL2	1126.12	1279.59	328.64	604.56	0.88	0.018234	0.035823	0.011601	0.025774	0.67284
TBB1	145.72	416.95	121.35	674.84	0.35	0.0065765	0.015457	0.0031762	0.0091045	0.67284
AP1G1	78.83	113.76	35.08	60.13	0.69	0.034233	0.061186	0.02833	0.053446	0.671296
TIM13	0	0	1.71	6.05	NA	0.022494	0.042827	0.017201	0.035446	0.671296
1433G	293.41	460.69	98.85	195.72	0.64	0.0056	0.013633	0.0028167	0.0082881	0.669753
ATPO	88.91	125.81	36.82	93.6	0.71	0.026848	0.049474	0.054099	0.090291	0.669753
INO1	32.72	43.19	21.85	55.77	0.76	0.059111	0.096202	0.06458	0.10438	0.669753
K1C18	521.1	600.3	244.66	612.51	0.87	0.018234	0.035823	0.013519	0.029177	0.669753
PSMD6	138.56	180.98	131.8	227.94	0.77	0.020813	0.040201	0.049844	0.084504	0.669753
RASK	22.71	35.74	16.52	15.52	0.64	0.14152	0.20161	0.12716	0.18264	0.669753
SAC2	123.34	235.99	107.2	161.21	0.52	0.016729	0.033337	0.0098914	0.022702	0.669753
PPR18	0	0	10.13	42.81	NA	0.034611	0.061728	0.0311	0.057702	0.66821
PTRD1	0	3.09	6.29	13.24	0	0.0091517	0.019959	0.0091769	0.021432	0.66821
RTCA	0	21.14	15.2	35.12	0	0.014483	0.029373	0.015655	0.03283	0.66821
RPR1B	0	21.49	12.49	25.04	0	0.0053553	0.013251	0.0033103	0.0093759	0.666667
AEBP1	152.83	214.52	114.22	116.13	0.71	0.066536	0.10576	0.099211	0.14933	0.666667
BLM	0	0	0	41.45	NA	0.036032	0.063716	0.011132	0.024917	0.666667
COX7C	0	10.45	4.37	9.15	0	0.017496	0.034804	0.023483	0.045757	0.666667
CUX2	0	0	0	290.09	NA	0.036032	0.063716	0.03877	0.068976	0.666667
DSC3	0	0	0	323.6	NA	0.036032	0.063716	0.034996	0.063332	0.666667
DUS3	29.28	44.01	44.26	37.11	0.67	0.39274	0.47391	0.59529	0.64933	0.666667
FBLN2	302.49	437.34	191.33	385.54	0.69	0.03849	0.066682	0.045968	0.079224	0.666667
FKBP8	33.66	47.78	26.09	27.61	0.7	0.017938	0.035555	0.020849	0.041424	0.666667
GYS1	0	0	18.28	46.99	NA	0.014266	0.029021	0.012615	0.027494	0.666667
KITH	0	0	0	10.35	NA	0.036032	0.063716	0.016366	0.034019	0.666667
KV123	0	0	0	33.12	NA	0.036032	0.063716	0.038789	0.068976	0.666667
LSR	0	0	0	38.87	NA	0.036032	0.063716	0.035935	0.064574	0.666667
MRP1	0	0	0	94.64	NA	0.036032	0.063716	0.040842	0.071803	0.666667
NALP5	3375.34	3923.59	1156.4	1005.41	0.86	0.073685	0.11562	0.059259	0.097389	0.666667
OLFM4	0	0	10.07	39.3	NA	0.014266	0.029021	0.0086	0.020284	0.666667
QIL1	10.76	14.08	10.33	12.39	0.76	0.021389	0.041147	0.077818	0.12119	0.666667
RAC2	93.28	114.07	44.53	70.04	0.82	0.28373	0.3622	0.11154	0.16382	0.666667
REVERSE17231	526.14	1299.5	471.36	1374.28	0.4	0.043167	0.073521	0.011914	0.026362	0.666667
RL18	44.25	75	35.54	57.81	0.59	0.0015793	0.0049961	0.0067934	0.016648	0.666667
SF3A3	392.32	412.95	160.89	215.53	0.95	0.03849	0.066682	0.072557	0.11449	0.666667
T126A	0	0	0	14.33	NA	0.036032	0.063716	0.011628	0.025798	0.666667
VPS29	40.64	50.2	11.49	23.81	0.81	0.081429	0.12604	0.1203	0.17458	0.666667
ADH1A	0	0	11.49	39.36	NA	0.080058	0.12479	0.055681	0.092376	0.665123
DCTN3	0	0	3.94	12.49	NA	0.080058	0.12479	0.071845	0.11374	0.665123
DDX3Y	52.46	69.96	31.52	27.26	0.75	0.0092251	0.020079	0.0057514	0.014645	0.665123
SPB8	0	4.15	5.05	9.47	0	0.05593	0.092283	0.045327	0.078241	0.665123
THEM6	0	5.23	4.62	11.75	0	0.032313	0.058286	0.047324	0.081182	0.665123
1A01	16.2	36.02	39.21	107.51	0.45	0.034233	0.061186	0.044733	0.077416	0.66358
ABD12	0	0	9.28	20.44	NA	0.058024	0.095454	0.052334	0.08783	0.66358
AIMP2	58.43	71.72	26.32	38.97	0.81	0.09874	0.14882	0.068549	0.10957	0.66358
HOOK2	0	272.46	435.64	484.46	0	0.14878	0.21088	0.2237	0.29367	0.66358
HSP72	173.28	236.94	58.95	210.3	0.73	0.0076904	0.017578	0.024797	0.048035	0.66358
LASP1	233.4	266.73	70	90.81	0.88	0.020813	0.040201	0.031516	0.058269	0.66358
OFUT1	39.49	72.38	58.23	17.74	0.55	0.41711	0.49719	0.37364	0.44095	0.66358
RL11	229.6	294.66	90.88	88.48	0.78	0.11871	0.17342	0.15285	0.21269	0.66358
TTL12	38.7	63.65	23.59	62.51	0.61	0.050058	0.083715	0.041314	0.07248	0.66358
2B18	0	5.26	126.25	22.8	0	0.88884	0.93373	0.19967	0.26644	0.662037
2AAA	366.01	410.56	85.94	189.65	0.89	0.10838	0.16024	0.04411	0.076498	0.660494
ADO	153.01	176.16	107.85	63.49	0.87	0.12974	0.18687	0.070564	0.11225	0.660494
AFG32	0	44.42	22.4	48.3	0	0.029383	0.054055	0.02495	0.04824	0.660494
DPY30	0	17.95	13.46	33.28	0	0.0038573	0.010021	0.005702	0.014552	0.660494
H32	160.72	230.32	199.6	210.81	0.7	0.0010452	0.0035861	0.0036787	0.010228	0.660494
HNRPF	312.06	347.42	114.75	190.85	0.9	0.043167	0.073521	0.046774	0.080405	0.660494
IPO9	90.62	165.12	102.89	207.68	0.55	0.073685	0.11562	0.039115	0.069353	0.660494
KAD9	408.41	585.71	254.7	216.55	0.7	0.0019302	0.005751	0.0022933	0.0070931	0.660494
MGDP1	13.73	22.21	12.1	15.4	0.62	0.08323	0.12859	0.10722	0.15888	0.660494
NDUB9	54.07	59.57	20.81	28.37	0.91	0.059937	0.096502	0.034389	0.06254	0.660494
NUD16	0	10.29	8.96	12.12	0	0.021098	0.040657	0.053143	0.08883	0.660494
TAP1	100.79	137.04	47.99	61.68	0.74	0.073685	0.11562	0.14428	0.20303	0.660494
UFC1	70.66	102.39	105.18	156.62	0.69	0.020813	0.040201	0.020051	0.04003	0.660494
VISL1	0	0	2.9	40.5	NA	0.022494	0.042827	0.035481	0.064069	0.660494
CJ118	0	0	46.79	82.79	NA	0.034611	0.061728	0.021932	0.043138	0.658951
COX7R	0	3.82	5.16	11.63	0	0.012851	0.026899	0.017689	0.0361	0.658951
GSTA1	6.65	26.14	39	56.59	0.25	0.2052	0.27459	0.22025	0.2896	0.658951
HACD3	38.07	49.98	13.36	22.49	0.76	0.089767	0.13767	0.14597	0.2048	0.658951
HMCS1	33.62	52.04	51.82	46.66	0.65	0.34655	0.42827	0.5053	0.56545	0.658951
PPCE	92.53	111.16	45.33	66.98	0.83	0.014043	0.028813	0.015408	0.032412	0.658951
TMCO1	7.16	21.85	16.98	43.7	0.33	0.0033334	0.0089008	0.023538	0.045809	0.658951
AGFG1	67	80	32.02	20.44	0.84	0.22875	0.30019	0.10476	0.15592	0.657407
ECHB	289.3	348.47	85.18	192.59	0.83	0.043167	0.073521	0.031355	0.058022	0.657407
HEMH	34.14	56.76	19.5	53.52	0.6	0.14152	0.20161	0.10581	0.1572	0.657407
K1C24	37.81	42.77	16.07	20.41	0.88	0.030365	0.055131	0.034604	0.062794	0.657407
K2C5	382.78	340.43	178.44	3059.2	1.12	0.22875	0.30019	0.0079996	0.019071	0.657407
LRRF1	126.97	174.71	125.69	57.95	0.73	0.030365	0.055131	0.34387	0.4112	0.657407
MMAB	0	13.76	9.96	12.31	0	0.059172	0.096202	0.062165	0.10122	0.657407
THIC	90.36	106.46	20.27	40.28	0.85	0.043167	0.073521	0.10072	0.15091	0.657407
VATE1	63.76	79.23	28.47	46.89	0.8	0.14152	0.20161	0.081464	0.12639	0.657407
RETN	15.88	25.43	15.67	18.71	0.62	0.089767	0.13767	0.13128	0.18776	0.655864
STK24	33.75	57.37	27.56	59.6	0.59	0.0020911	0.0062025	0.037632	0.067296	0.655864
AMD	0	0	46.44	167.9	NA	0.044011	0.074729	0.038553	0.068686	0.654321
ARK72	119.15	164.21	79.08	142.34	0.73	0.089767	0.13767	0.070683	0.11239	0.654321
FA49B	70.31	107.43	30.48	30.34	0.65	0.14152	0.20161	0.074068	0.11655	0.654321
GNAL	21.55	26.94	16.87	27.28	0.8	0.050058	0.083715	0.036693	0.065831	0.654321
HCD2	93.77	101	22.09	127.67	0.93	0.026848	0.049474	0.033118	0.060759	0.654321
ICAL	242.34	284.32	55.68	130.95	0.85	0.14152	0.20161	0.064184	0.10384	0.654321
IF2B	140.86	151.45	31.12	40.9	0.93	0.22875	0.30019	0.11003	0.16188	0.654321
PEPD	74.08	85.39	16.01	27.13	0.87	0.059937	0.096502	0.13389	0.19083	0.654321
RA1L2	190.02	235.55	97.15	109.1	0.81	0.026848	0.049474	0.077146	0.12037	0.654321
TBC15	0	52.05	28.76	44.31	0	0.0087193	0.019713	0.0067246	0.016541	0.654321
CPT1A	17.59	44.53	25.41	72.1	0.39	0.010058	0.021849	0.009345	0.021733	0.652778
DAP1	2.93	11.75	7.44	15.83	0.25	0.0038573	0.010021	0.00084514	0.0031925	0.652778
GSK3A	27.88	37.51	19.01	33.89	0.74	0.017056	0.033948	0.015028	0.031734	0.652778
CO1A1	2390.37	4242.9	2086.95	1645.49	0.56	0.10838	0.16024	0.27053	0.34509	0.651235
ENOG	177.58	260.33	76.85	174.31	0.68	0.012032	0.025338	0.036875	0.066121	0.651235
FKB1A	471.85	517.13	77.74	91.92	0.91	0.073685	0.11562	0.14667	0.20548	0.651235
HIBCH	46.19	56.23	17.5	28.88	0.82	0.048279	0.080862	0.077788	0.12119	0.651235
IBTK	38.07	202.86	438.47	343.23	0.19	0.4488	0.52815	0.5833	0.63898	0.651235
ODO2	304.99	359.88	69.26	114.97	0.85	0.16735	0.23187	0.071873	0.11374	0.651235
REVERSE7417	0	0	70.9	38.4	NA	0.26219	0.34019	0.88057	0.90115	0.651235
S10AD	23.32	30.52	8.2	42.79	0.76	0.01387	0.028476	0.032355	0.059588	0.651235
TRI29	113.14	213.06	186.31	176.57	0.53	0.048279	0.080862	0.04009	0.070817	0.651235
TWF2	77.74	89.99	29.91	44.13	0.86	0.12974	0.18687	0.084099	0.13006	0.651235
COA3	4.96	9.93	6.63	8.04	0.5	0.093839	0.14325	0.11967	0.17414	0.651235
1C01	6.07	34.1	29.46	50.68	0.18	0.10264	0.15331	0.045603	0.078635	0.649691
AT1A2	334.01	493.99	68.82	203.26	0.68	0.034233	0.061186	0.013346	0.028916	0.648148
CS025	0	0	1.25	4.26	NA	0.036032	0.063716	0.010923	0.024608	0.648148
DOPD	29.19	33.66	14.97	28.66	0.87	0.048279	0.080862	0.038944	0.069187	0.648148
HS902	20.01	65.03	28.29	70.76	0.31	0.03849	0.066682	0.017532	0.035905	0.648148
LGAT1	0	0	3.77	22.24	NA	0.034611	0.061728	0.048898	0.083281	0.648148
PGK2	208.42	240.48	57.94	67.2	0.87	0.048279	0.080862	0.050101	0.084767	0.648148
PLAK	140.12	166.08	79.07	425.4	0.84	0.24621	0.32045	0.090632	0.13874	0.648148
PRDX6	487.27	543.48	104.07	168.53	0.9	0.09874	0.14882	0.095647	0.14489	0.648148
RL5	108.83	146.46	48.31	66.18	0.74	0.03849	0.066682	0.035699	0.0643	0.648148
DHE4	0	34.17	47	32.03	0	0.16981	0.23498	0.33326	0.40039	0.646605
CDC42	155.34	181.73	115.29	81.17	0.85	0.39274	0.47391	0.60552	0.65899	0.645062
DHX15	149.56	172.44	75.17	52.43	0.87	0.32473	0.40643	0.4613	0.52467	0.645062
HSP71	1787.56	2195.78	553.49	878.07	0.81	0.066536	0.10576	0.033405	0.061184	0.645062
KT3K	31.85	36.94	11.95	20.85	0.86	0.00697	0.016221	0.0062782	0.015616	0.645062
KV122	28.27	41	23.86	45.83	0.69	0.15405	0.21577	0.11339	0.16633	0.645062
NIT2	207.83	258.12	153.29	170.66	0.81	0.034233	0.061186	0.033634	0.061532	0.645062
PROP	30.11	43.2	18.81	36.62	0.7	0.18731	0.25506	0.12686	0.18237	0.645062
SMU1	224.24	240.98	92.9	109.51	0.93	0.010406	0.022301	0.017653	0.036064	0.645062
SYSC	79.42	88.43	35.68	50.7	0.9	0.012032	0.025338	0.0069846	0.017017	0.645062
TPMT	0	0	6.83	15.76	NA	0.044011	0.074729	0.052638	0.088118	0.645062
AAKB1	0	8.31	9.26	12.65	0	0.0091517	0.019959	0.0038435	0.010624	0.643519
ACAD8	0	0	6.37	31.24	NA	0.02439	0.045756	0.034638	0.06282	0.643519
AGAL	32.53	46.12	41.3	27.66	0.71	0.21214	0.28106	0.28599	0.36148	0.643519
GBP6	0	12.6	31.08	137.49	0	0.075561	0.11828	0.041026	0.07205	0.643519
LETM1	145.93	153.54	99.89	155.03	0.95	0.008027	0.01826	0.017118	0.035318	0.643519
MPPA	29.15	36.25	18.76	29.45	0.8	0.058288	0.095747	0.063455	0.10301	0.643519
BRE	23.37	30.63	15.47	18.56	0.76	0.19639	0.26407	0.10856	0.16043	0.641975
CXA1	0	0	5.4	41.7	NA	0.036032	0.063716	0.098703	0.14863	0.641975
EIF1B	0	0	2.34	6.78	NA	0.036032	0.063716	0.027222	0.051827	0.641975
HTAI2	0	0	2.88	14.24	NA	0.036032	0.063716	0.036578	0.065659	0.641975
MNDA	71.79	87.88	50.31	88.86	0.82	0.10838	0.16024	0.089632	0.13746	0.641975
MRT4	291.76	359.47	100.89	133.93	0.81	0.09874	0.14882	0.12767	0.1833	0.641975
PGM2	171.66	238.17	60.85	126.3	0.72	0.0033646	0.0089008	0.0046957	0.012383	0.641975
PYGM	99.97	111.15	57.64	58.54	0.9	0.12974	0.18687	0.070892	0.11262	0.641975
RAP2B	33.52	38.82	9.67	25.28	0.86	0.14152	0.20161	0.18523	0.24987	0.641975
RS10L	0	8.1	7.31	11.01	0	0.069213	0.1099	0.076606	0.11964	0.641975
UBA1	1596.33	1821.27	627.39	1073.3	0.88	0.0019302	0.005751	0.0032618	0.0092544	0.641975
VNN2	0	0	9.02	27.8	NA	0.036032	0.063716	0.017436	0.035797	0.641975
COAA1	0	52.46	64.45	100.04	0	0.093492	0.14279	0.096511	0.1458	0.640432
FRPD2	91.15	138.46	66.62	153.15	0.66	0.073685	0.11562	0.07521	0.1179	0.640432
IDE	0	42.63	47.93	40.9	0	0.29338	0.37295	0.39139	0.45816	0.640432
NADC	15.56	24.12	13.35	41.09	0.64	0.073685	0.11562	0.020392	0.040614	0.640432
IL18	4.83	29.17	31.85	17.89	0.17	0.14225	0.20187	0.42099	0.48715	0.638889
U5S1	143.38	246.6	248.96	159.11	0.58	0.49508	0.57349	0.76174	0.7987	0.638889
AMPL	389.02	582.83	171.56	372.96	0.67	0.043167	0.073521	0.033942	0.061951	0.638889
BOP1	0	0	0	25.3	NA	0.059058	0.096202	0.030915	0.057519	0.638889
CAP1	1207.36	1549.57	336.29	545.29	0.78	0.11871	0.17342	0.10425	0.15537	0.638889
CPNS2	7.06	16.29	7.93	14.28	0.43	0.1323	0.19019	0.09492	0.14424	0.638889
CR1	0	0	0	147.73	NA	0.059058	0.096202	0.072919	0.11501	0.638889
DIC	0	0	0	22.82	NA	0.059058	0.096202	0.030598	0.057048	0.638889
ES8L1	0	0	0	30.1	NA	0.059058	0.096202	0.049831	0.084504	0.638889
EVPL	307.56	378.33	125.04	453	0.81	0.048279	0.080862	0.028794	0.054139	0.638889
EZRI	1184.94	1546.53	235.06	440.34	0.77	0.16735	0.23187	0.11981	0.17426	0.638889
HMGA2	0	0	0	16.89	NA	0.059058	0.096202	0.096484	0.1458	0.638889
ICLN	0	0	0	43.95	NA	0.059058	0.096202	0.11145	0.16376	0.638889
M2OM	19.34	29.02	19.35	30.07	0.67	0.03849	0.066682	0.039492	0.069984	0.638889
NELFA	0	0	0	32.47	NA	0.059058	0.096202	0.029628	0.055462	0.638889
OCAD2	39.49	48.57	35.15	21.6	0.81	0.16735	0.23187	0.63765	0.68803	0.638889
PGRP1	14.21	25.14	19.57	52.09	0.57	0.03188	0.057661	0.05291	0.088529	0.638889
RAB25	0	0	0	12.34	NA	0.059058	0.096202	0.038799	0.068976	0.638889
SYCP1	0	39.55	63.34	137.96	0	0.065257	0.10476	0.091507	0.13976	0.638889
VCAM1	0	0	10.22	39.53	NA	0.10832	0.16024	0.059743	0.097943	0.638889
WASP	0	0	0	19.83	NA	0.059058	0.096202	0.026504	0.050606	0.638889
HV103	1.36	6.31	6.99	34.9	0.22	0.044553	0.075573	0.11988	0.1743	0.637346
MMS22	0	0	33.49	84.5	NA	0.034611	0.061728	0.013727	0.029504	0.637346
CIRBP	62.59	80.74	20.61	24.63	0.78	0.053856	0.088993	0.060596	0.099183	0.635802
KCY	91.83	122.28	50.53	48.82	0.75	0.21214	0.28106	0.31488	0.39014	0.635802
MMP8	25.56	29.27	22.03	52.96	0.87	0.052492	0.087477	0.025655	0.049268	0.635802
PSA7L	40.73	51.38	32.88	15.73	0.79	0.24621	0.32045	0.69126	0.73616	0.635802
CALM	564.12	607.5	139.37	182.6	0.93	0.19639	0.26407	0.058297	0.096093	0.635802
NDUS7	13.69	22.57	18.53	14.49	0.61	0.4488	0.52815	0.44635	0.51081	0.635802
EGFR	121.67	163.73	110.38	119.86	0.74	0.088349	0.13644	0.17111	0.23329	0.634259
GSH0	5.63	33.85	20.87	28.14	0.17	0.12417	0.18117	0.10961	0.16141	0.634259
LONF1	26.45	70.15	43.63	45.14	0.38	0.050371	0.084154	0.03412	0.062148	0.634259
MPI	32.26	44.32	25.37	22.79	0.73	0.36922	0.45057	0.15038	0.2101	0.634259
QORX	0	11	12.82	28.46	0	0.014433	0.029306	0.0091176	0.021308	0.634259
CTNL1	824.04	942.29	788.3	928.6	0.87	0.16735	0.23187	0.23989	0.31185	0.632716
ES1	63.79	73.93	12.21	36.03	0.86	0.053856	0.088993	0.042637	0.074269	0.632716
IMA4	0	30.32	19.24	27.81	0	0.013471	0.028143	0.016254	0.03383	0.632716
IST1	35.69	39.92	18.33	76.88	0.89	0.018234	0.035823	0.15172	0.21152	0.632716
KV204	85.3	134.66	46.83	82.98	0.63	0.048279	0.080862	0.047569	0.081476	0.632716
MYH13	803.21	892.92	239.8	258.1	0.9	0.066536	0.10576	0.054974	0.091432	0.632716
NDUA9	44.13	54.84	22.12	44.15	0.8	0.52261	0.6014	0.15618	0.21648	0.632716
NLTP	308.33	415.51	131.39	256.1	0.74	0.03849	0.066682	0.011135	0.024917	0.632716
REVERSE13455	17.32	18.74	11.6	16.94	0.92	0.044553	0.075573	0.091023	0.13921	0.632716
RO60	91.27	103.64	36.78	58.38	0.88	0.15405	0.21577	0.18882	0.2542	0.632716
CMC1	39.83	64.59	29.12	34.92	0.62	0.12974	0.18687	0.096749	0.14609	0.631173
FANCA	0	0	36.1	94.78	NA	0.032969	0.059438	0.029044	0.054516	0.631173
RASH	0	2.68	4.72	7.85	0	0.23481	0.30766	0.1467	0.20548	0.631173
1B46	0	43.98	67.56	146.04	0	0.065257	0.10476	0.041679	0.072966	0.62963
2B1B	0	5.73	169.88	108.49	0	0.8241	0.8813	0.33507	0.40213	0.62963
AMPB	151.89	162.42	39.85	70.27	0.94	0.09874	0.14882	0.17166	0.23384	0.62963
B2MG	111.98	158.38	68.54	139.38	0.71	0.0056	0.013633	0.027683	0.052466	0.62963
BST1	37.75	45.63	14.73	35.13	0.83	0.043167	0.073521	0.031763	0.058595	0.62963
CAP7	82.73	152.92	77.41	308.67	0.54	0.03849	0.066682	0.048304	0.082566	0.62963
CATE	37.65	52.7	20.79	97.85	0.71	0.097553	0.14845	0.060623	0.099183	0.62963
CP2S1	0	0	18.67	58.51	NA	0.032313	0.058286	0.038964	0.069187	0.62963
DUOX2	0	0	15.55	124.71	NA	0.036032	0.063716	0.040667	0.071608	0.62963
H33	879.68	960.66	196.88	214.5	0.92	0.18147	0.24801	0.14103	0.19921	0.62963
PIGR	341.81	395.77	120.15	394.18	0.86	0.34655	0.42827	0.098209	0.14803	0.62963
PLXB2	239.85	253.47	125.75	540.08	0.95	0.0056	0.013633	0.014633	0.031038	0.62963
PSMD5	66.64	77.68	29.51	59.35	0.86	0.081429	0.12604	0.071807	0.11374	0.62963
TBA4B	0	6.68	6.14	10.76	0	0.0091517	0.019959	0.0025232	0.0076198	0.62963
TOP2B	43.41	98.76	80.53	125.21	0.44	0.045447	0.07703	0.043625	0.07576	0.628086
CAN3	0	32.55	57.46	78.86	0	0.052787	0.087882	0.054806	0.091198	0.626543
CX6B1	26.78	48.6	34.51	78.84	0.55	0.0012894	0.0042401	0.0070933	0.01723	0.626543
DDX17	945.4	1019.2	208.79	199.33	0.93	0.0056	0.013633	0.028138	0.053237	0.626543
GLSK	74.59	88.89	23.33	97.51	0.84	0.12974	0.18687	0.12091	0.17514	0.626543
HEPS	0	61.98	294.91	165.79	0	0.90633	0.94583	0.89073	0.90959	0.626543
MARCS	139.89	200.13	66.71	67.79	0.7	0.55087	0.62871	0.26668	0.34096	0.626543
MGLL	117.97	239.99	200.15	443.2	0.49	0.0076904	0.017578	0.016353	0.034013	0.626543
MGN2	23.11	27.93	8.85	8.45	0.83	0.41711	0.49719	0.28675	0.36231	0.626543
NUP98	0	0	30.09	71.11	NA	0.036032	0.063716	0.032026	0.059015	0.626543
PSIP1	93.59	120.79	46.56	92.11	0.77	0.26453	0.34135	0.10642	0.15798	0.626543
T179B	0	21	11.89	17.36	0	0.036671	0.064744	0.012071	0.026618	0.626543
TLDC1	62.37	76.23	26.87	44.21	0.82	0.5075	0.58706	0.448	0.51218	0.626543
TRFL	1276.09	1844.61	655.64	2379.43	0.69	0.053856	0.088993	0.019916	0.039809	0.626543
UB2L6	13.51	15.59	9.19	28.33	0.87	0.021389	0.041147	0.0098014	0.022558	0.626543
AT2A3	191.04	212.97	90.43	100.84	0.9	0.041797	0.07211	0.029264	0.0549	0.625
GNPI2	9.84	13.35	9.07	12.18	0.74	0.32017	0.40341	0.21833	0.28753	0.625
KI13A	0	36.31	74.03	132.65	0	0.08296	0.12836	0.15325	0.21304	0.625
AL1A3	25.5	39.41	45.04	27.71	0.65	0.67052	0.74284	0.66319	0.71037	0.623457
ALDOB	41.07	64.05	38.27	68.48	0.64	0.0041068	0.010425	0.0058955	0.014909	0.623457
CBR1	267.28	322.87	104.73	195.46	0.83	0.26453	0.34135	0.10874	0.16063	0.623457
CD44	614.15	669.23	184	600.36	0.92	0.10838	0.16024	0.064229	0.10387	0.623457
CEAM8	0	0	8.55	42.94	NA	0.030984	0.056163	0.027506	0.052232	0.623457
DX39B	277.93	288.89	130.56	136.85	0.96	0.14152	0.20161	0.13486	0.19196	0.623457
ECH1	300.24	318.99	82.36	213.55	0.94	0.048279	0.080862	0.055369	0.091995	0.623457
EPS8	0	0	15.78	36.11	NA	0.14237	0.20196	0.1026	0.1534	0.623457
G6PD	316.6	390.2	77.43	190.21	0.81	0.15405	0.21577	0.12036	0.17458	0.623457
GLRX1	39.48	43.14	15.87	40.65	0.92	0.073685	0.11562	0.049451	0.084095	0.623457
INSR	216.28	289.95	222.08	478.56	0.75	0.12974	0.18687	0.098068	0.14788	0.623457
NDUA7	11.98	15.04	8.85	12.56	0.8	0.023674	0.044512	0.062052	0.10108	0.623457
PCCB	49.28	57.59	22.61	31.08	0.86	0.15405	0.21577	0.16502	0.22665	0.623457
PPBT	0	37.32	31.39	56.14	0	0.24465	0.31992	0.19249	0.25841	0.623457
SCAM2	59.23	77.55	37.23	45.34	0.76	0.19639	0.26407	0.16499	0.22665	0.623457
S10AC	0	2.85	50.1	130.86	0	0.065257	0.10476	0.10738	0.15896	0.621914
SDSL	0	0	7	24.31	NA	0.15358	0.21577	0.1019	0.15242	0.621914
ATPD	0	15.22	10.24	14.75	0	0.037633	0.066301	0.023789	0.046243	0.62037
C163A	229.59	251.2	177.65	677.23	0.91	0.048279	0.080862	0.11819	0.17234	0.62037
CD021	1879.13	1946.89	872.61	1276.27	0.97	0.03849	0.066682	0.035216	0.063661	0.62037
CO4A5	0	0	138.78	102.29	NA	0.44121	0.52124	0.41718	0.48375	0.62037
DUOX1	0	0	57.39	127.35	NA	0.044011	0.074729	0.029631	0.055462	0.62037
IAH1	17.64	18.41	17.87	36.89	0.96	0.013471	0.028143	0.014422	0.030668	0.62037
MYH9	6409.7	7884.98	2829.86	4003.14	0.81	0.01593	0.031803	0.018291	0.037049	0.62037
RAB21	35.57	40.95	20	31.15	0.87	0.073685	0.11562	0.051304	0.08645	0.62037
SCRB2	97.38	119.01	46.8	37.26	0.82	0.26453	0.34135	0.27131	0.34568	0.62037
SH3K1	42.71	50.23	26.01	57.64	0.85	0.046504	0.078761	0.065186	0.10531	0.62037
SLMAP	46.94	91.03	57.23	62.56	0.52	0.064865	0.10436	0.048608	0.08288	0.62037
SNX9	77.37	81.2	28.45	22.5	0.95	0.09874	0.14882	0.071244	0.11312	0.62037
HPLN1	0	0	3.72	92.63	NA	0.059058	0.096202	0.12231	0.17682	0.618827
M3K1	256.71	311.91	122.33	183.2	0.82	0.089767	0.13767	0.093718	0.14261	0.618827
S27A4	0	0	6.21	33.45	NA	0.059172	0.096202	0.087939	0.13543	0.618827
TBD2A	0	0	8.51	37.41	NA	0.059172	0.096202	0.071968	0.11383	0.618827
ACDSB	50.69	60.83	24.16	72.07	0.83	0.11871	0.17342	0.12313	0.17754	0.617284
ARPC3	186.72	190.25	85.15	111.51	0.98	0.12974	0.18687	0.075822	0.11869	0.617284
ASXL2	308.95	354.35	216.08	171.22	0.87	0.14152	0.20161	0.11823	0.17234	0.617284
CE152	463.91	594.92	326.98	508.92	0.78	0.059937	0.096502	0.052634	0.088118	0.617284
HEXA	36.78	57.1	20.39	24.36	0.64	0.34655	0.42827	0.31243	0.38769	0.617284
IDH3B	391.46	437.23	104.02	119.91	0.9	0.14152	0.20161	0.15646	0.21668	0.617284
LRP5	2379.59	3734.88	1101.95	3086.12	0.64	0.19639	0.26407	0.089815	0.13768	0.617284
MYH7B	503.26	642.94	296.81	354.64	0.78	0.34655	0.42827	0.50143	0.56187	0.617284
NNRE	95.22	131.16	65.96	215.35	0.73	0.32473	0.40643	0.16985	0.23233	0.617284
PDXK	166.09	177.28	40.68	175.74	0.94	0.26453	0.34135	0.14067	0.19879	0.617284
RAB14	130.31	156.62	36.06	114.67	0.83	0.14152	0.20161	0.075927	0.1188	0.617284
RHG18	85.63	84	34.97	90.77	1.02	0.081429	0.12604	0.034555	0.062758	0.617284
S10AE	26.69	31.32	14.06	18.11	0.85	0.49508	0.57349	0.29488	0.37074	0.617284
TMED5	26.86	25.92	14.46	16.36	1.04	0.066536	0.10576	0.073313	0.11552	0.617284
UGGG1	458.86	553.19	171.78	114.28	0.83	0.34655	0.42827	0.31549	0.39046	0.617284
FYB	0	0	12.15	48.97	NA	0.093492	0.14279	0.084832	0.13101	0.615741
NDUBB	9.62	12.37	6.45	10.22	0.78	0.042695	0.073521	0.04252	0.074203	0.615741
C1QBP	103.23	138.86	45.51	163.8	0.74	0.010406	0.022301	0.030442	0.056856	0.614198
FEN1	0	67.45	62.82	42	0	0.23663	0.30968	0.25107	0.32411	0.614198
ASNS	55.36	63.72	60.99	51.73	0.87	0.2012	0.26978	0.4181	0.48449	0.614198
EMD	46.81	49.6	9.8	20.17	0.94	0.19639	0.26407	0.12001	0.17434	0.614198
EPCR	0	0	6.77	40.76	NA	0.19252	0.26162	0.16504	0.22665	0.614198
GDE	78.85	89.75	73.38	118.5	0.88	0.093492	0.14279	0.09499	0.14428	0.614198
GGT5	61.91	81.35	37.85	59.43	0.76	0.22875	0.30019	0.2121	0.28056	0.614198
HINT2	42.07	45.72	15.04	24.53	0.92	0.24621	0.32045	0.1336	0.19058	0.614198
INPP	18.77	20.78	12.2	34.86	0.9	0.042695	0.073521	0.040606	0.071538	0.614198
ITA6	85.32	113.2	45.69	182.5	0.75	0.11477	0.16953	0.057443	0.094827	0.614198
MAOX	68.7	72.43	39.88	48.67	0.95	0.09874	0.14882	0.083752	0.12964	0.614198
MK01	73.44	78.55	22.14	18.62	0.93	0.10838	0.16024	0.15601	0.21634	0.614198
RB27A	10.55	12.17	6.33	13.56	0.87	0.066408	0.10576	0.073697	0.11607	0.614198
RBM14	183.05	260.78	123.26	95.09	0.7	0.12974	0.18687	0.1346	0.19176	0.614198
SYNC	126.17	133.09	52.92	96.91	0.95	0.03849	0.066682	0.029381	0.055087	0.614198
TCEA1	44.42	54.88	53.66	22.1	0.81	0.30379	0.38369	0.89141	0.90972	0.614198
XPO7	79.97	91.64	31.06	61.71	0.87	0.12974	0.18687	0.20236	0.26928	0.612654
1A68	0	0	43.5	47	NA	0.036032	0.063716	0.030981	0.057567	0.611111
ACTN1	1194.99	1369.04	452.08	650.4	0.87	0.11871	0.17342	0.13644	0.19363	0.611111
AL4A1	42.89	55.06	32.71	65.38	0.78	0.16981	0.23498	0.12543	0.18039	0.611111
AT1A4	0	0	0	28.51	NA	0.10035	0.15003	0.088623	0.1361	0.611111
CAH9	0	0	0	18.62	NA	0.10035	0.15003	0.081599	0.12654	0.611111
DDX4	0	0	0	32.09	NA	0.10035	0.15003	0.055006	0.091439	0.611111
ECHA	688.36	790.38	222.85	239.16	0.87	0.21214	0.28106	0.2213	0.29076	0.611111
EIF2D	0	0	0	16.61	NA	0.10035	0.15003	0.068031	0.10916	0.611111
FPRP	17.15	35.43	24.46	48.87	0.48	0.029383	0.054055	0.024829	0.048068	0.611111
GOLI4	0	0	0	34.9	NA	0.10035	0.15003	0.10336	0.15432	0.611111
LV301	54.72	55.65	36.58	63.1	0.98	0.19639	0.26407	0.19308	0.2591	0.611111
MCTS1	40.91	46.74	20.38	43.49	0.88	0.11871	0.17342	0.096425	0.1458	0.611111
NEUT	0	0	0	43.03	NA	0.10035	0.15003	0.12872	0.18465	0.611111
OXSR1	64.62	74.59	24.1	27.06	0.87	0.026848	0.049474	0.061379	0.10023	0.611111
PAI2	0	0	0	20.48	NA	0.10035	0.15003	0.060883	0.099469	0.611111
PCTL	74.93	111.07	27.41	44.26	0.67	0.09874	0.14882	0.068726	0.1097	0.611111
PDCD6	74.25	87.35	29.99	21.27	0.85	0.39274	0.47391	0.25722	0.33039	0.611111
PI15	0	0	0	57.26	NA	0.10035	0.15003	0.14443	0.20315	0.611111
RAB6B	0	0	0	5.34	NA	0.10035	0.15003	0.051922	0.087271	0.611111
REL	0	0	0	26.4	NA	0.10035	0.15003	0.067775	0.10891	0.611111
RHOB	0	0	0	14.97	NA	0.10035	0.15003	0.072445	0.11439	0.611111
RNT2	0	28.23	23.15	32.02	0	0.0059215	0.014208	0.0023483	0.0072181	0.611111
SPR2A	0	0	0	5.86	NA	0.10035	0.15003	0.050327	0.08502	0.611111
SRXN1	0	0	0	5.76	NA	0.10035	0.15003	0.058728	0.096661	0.611111
STAR5	0	0	0	7.28	NA	0.10035	0.15003	0.083258	0.12894	0.611111
TMM65	0	0	0	13.7	NA	0.10035	0.15003	0.05947	0.097689	0.611111
VPRBP	0	67.29	212.17	403.57	0	0.093492	0.14279	0.036203	0.06502	0.611111
MF2L2	0	0	15.82	38.21	NA	0.059058	0.096202	0.034062	0.062113	0.609568
MINP1	0	0	11.79	33.91	NA	0.032313	0.058286	0.047375	0.081229	0.609568
SFXN2	0	0	4.64	13.98	NA	0.20841	0.27822	0.10019	0.1504	0.609568
STAM1	0	0	5.5	11.81	NA	0.20841	0.27822	0.10554	0.15695	0.609568
ACTN3	197.13	243.71	100.22	156.28	0.81	0.24621	0.32045	0.19906	0.26595	0.608025
CAZA2	159.36	170.54	39.8	57.16	0.93	0.073685	0.11562	0.10053	0.15076	0.608025
CD97	0	48.81	46.07	58.23	0	0.20929	0.27916	0.21464	0.28347	0.608025
DNS2A	46.97	56.04	31.72	43.7	0.84	0.15557	0.21753	0.12241	0.17682	0.608025
EFHC2	0	0	35.43	37.98	NA	0.29362	0.37311	0.37514	0.44224	0.608025
ERMP1	0	58.42	1620.87	405.76	0	0.94994	0.98579	0.18185	0.24601	0.608025
ESYT2	103.99	115.07	27.11	32.19	0.9	0.15405	0.21577	0.15049	0.21017	0.608025
HDHD1	4.32	10.99	49.16	15.51	0.39	0.45126	0.52992	0.52892	0.58812	0.608025
KV119	34.48	48.11	21.16	32.01	0.72	0.14152	0.20161	0.12115	0.17537	0.608025
LRRC1	28.33	31.7	18.05	25.15	0.89	0.030984	0.056163	0.018729	0.037775	0.608025
NNMT	61.84	85.73	22.58	65.26	0.72	0.059937	0.096502	0.026972	0.051411	0.608025
PAWR	30.48	33.09	10.24	15.24	0.92	0.19639	0.26407	0.45336	0.51688	0.608025
REEP5	59.87	68.98	21.7	42.99	0.87	0.22875	0.30019	0.10914	0.16101	0.608025
RHEB	17.27	24.72	11.93	28.97	0.7	0.16407	0.22914	0.095048	0.14431	0.608025
RHOA	105.59	125.87	47.86	36.24	0.84	0.32473	0.40643	0.31036	0.38554	0.608025
SAP3	20.28	25.21	19.06	42.23	0.8	0.29338	0.37295	0.15258	0.21247	0.608025
SMAD2	21.61	26.55	18.43	21.87	0.81	0.093492	0.14279	0.092966	0.14166	0.608025
SPRE	26.98	35.58	12.01	45.94	0.76	0.21214	0.28106	0.087816	0.1353	0.608025
SWP70	40.59	53.91	35.37	45.58	0.75	0.14753	0.2092	0.19655	0.26312	0.606481
TECR	28.29	48.27	55.55	65.34	0.59	0.18147	0.24801	0.2692	0.34379	0.606481
AL1B1	105.44	110.89	54.26	59.05	0.95	0.19639	0.26407	0.19503	0.2613	0.604938
CX7A2	0	19.36	28.7	49.4	0	0.10292	0.15366	0.075715	0.11858	0.604938
GSH1	27.76	42.01	74.47	170	0.66	0.26625	0.34331	0.25127	0.32412	0.604938
LEG3	272.72	353.8	136.31	381.54	0.77	0.059937	0.096502	0.033177	0.060833	0.604938
PKP1	65.85	73.81	38.18	883.2	0.89	0.14152	0.20161	0.078834	0.1226	0.604938
PSB9	60.97	67.4	19.36	32.75	0.9	0.19639	0.26407	0.21357	0.28227	0.604938
SLIT3	844.61	845.26	449.47	435.46	1	0.36922	0.45057	0.3279	0.39838	0.604938
VKORL	0	0	10.81	19.52	NA	0.022494	0.042827	0.013362	0.028931	0.604938
CD166	129.77	150.57	35	163.72	0.86	0.22875	0.30019	0.072458	0.11439	0.601852
CY24A	0	0	6.59	22.58	NA	0.044011	0.074729	0.077605	0.12103	0.601852
DAPLE	226.09	257.32	129.66	72.53	0.88	0.49508	0.57349	0.19739	0.26392	0.601852
DHB11	70.11	77.51	43.05	37.12	0.9	0.4423	0.52124	0.35193	0.41904	0.601852
ESIP1	0	0	16.9	25.81	NA	0.12353	0.18032	0.16508	0.22665	0.601852
GLYG	56.6	61.35	9.09	16.83	0.92	0.41711	0.49719	0.48378	0.54559	0.601852
HINT1	0	0	7.1	17.88	NA	0.19252	0.26162	0.11705	0.17092	0.601852
HNRPM	881	952.56	271.06	301.95	0.92	0.030365	0.055131	0.055791	0.092512	0.601852
NTF2	49.25	79.02	49.37	101.83	0.62	0.081429	0.12604	0.035851	0.064457	0.601852
PHS2	0	0	2.68	5.64	NA	0.075927	0.1188	0.06853	0.10957	0.601852
PTN6	305.83	317.74	159.46	203.55	0.96	0.11871	0.17342	0.092794	0.14147	0.601852
SSDH	24.39	32.67	28.72	31.82	0.75	0.33876	0.42336	0.33639	0.40328	0.601852
SUMO4	0	0	5.3	10.28	NA	0.10733	0.15989	0.13484	0.19196	0.601852
SYAC	1276.87	1475.14	1416.88	2128.16	0.87	0.0065765	0.015457	0.041469	0.0727	0.601852
OAS2	62.17	69.54	42.39	50.03	0.89	0.32473	0.40643	0.21962	0.289	0.600309
1A80	0	0	4.9	11.05	NA	0.15358	0.21577	0.15152	0.21139	0.598765
ATG2B	6916.8	11508.4	6164.07	6744.3	0.6	0.03849	0.066682	0.040576	0.071524	0.598765
CPSM	1540.88	1806.85	669.62	767.83	0.85	0.15405	0.21577	0.14428	0.20303	0.598765
DDB1	182.38	216.61	79.33	115.32	0.84	0.030365	0.055131	0.02345	0.045757	0.598765
HXK3	47.6	63.71	48.23	53.61	0.75	0.25591	0.33242	0.31999	0.39472	0.598765
ILVBL	23.22	25.74	24.47	45.78	0.9	0.18502	0.25204	0.14461	0.20333	0.598765
KIF17	0	45.55	57.96	96.79	0	0.32788	0.41022	0.23567	0.30721	0.598765
PON2	0	0	13.86	39.8	NA	0.044011	0.074729	0.038748	0.068976	0.598765
VPS25	0	0	2.65	7.58	NA	0.093492	0.14279	0.072417	0.11439	0.598765
B2L13	13.35	35.31	28.88	31.77	0.38	0.28588	0.36467	0.24806	0.32097	0.597222
CH082	0	6.28	10.95	17.22	0	0.075561	0.11828	0.056542	0.093477	0.597222
LRC27	41.88	59.79	71.73	161.76	0.7	0.068353	0.10858	0.073065	0.11519	0.597222
AN32D	0	0	2.97	7.04	NA	0.28959	0.36883	0.13289	0.18965	0.595679
CAMP	34.99	58.88	18.61	104.86	0.59	0.053856	0.088993	0.034503	0.062713	0.595679
CXAR	0	0	5.21	27.3	NA	0.093492	0.14279	0.063396	0.10297	0.595679
HDGR2	60.53	102.84	70.43	31.42	0.59	0.55087	0.62871	0.61502	0.66779	0.595679
KAD3	72.59	93	59.92	52.07	0.78	0.96612	0.99451	0.42321	0.48887	0.595679
KYNU	0	0	11.32	58.83	NA	0.19252	0.26162	0.18227	0.24648	0.595679
NDUV2	75.02	85.04	67.78	66.18	0.88	0.26453	0.34135	0.2757	0.35074	0.595679
NEUA	46.78	50.55	17.97	31.41	0.93	0.097553	0.14845	0.1134	0.16633	0.595679
NIT1	25.93	37.07	22.68	39.44	0.7	0.05593	0.092283	0.075	0.11768	0.595679
PLSL	1898.6	2117.31	581.41	802.29	0.9	0.34655	0.42827	0.28874	0.36453	0.595679
PNPH	145.56	162.07	71.59	81.25	0.9	0.059937	0.096502	0.096137	0.14549	0.595679
RT36	8.92	11.67	9.53	13.89	0.76	0.073685	0.11562	0.086994	0.13416	0.595679
TM11A	102.3	57.94	194.07	627.17	1.77	0.023674	0.044512	0.2791	0.35384	0.595679
URFB1	6156.16	6471.16	1289.1	1476.85	0.95	0.28373	0.3622	0.24312	0.31531	0.595679
VP26A	84.24	108.93	36.95	61.04	0.77	0.020813	0.040201	0.034137	0.062148	0.595679
LYPA2	26.39	38.5	14.89	52.33	0.69	0.057083	0.094093	0.037524	0.067176	0.594136
RMD1	28.06	32.75	17.23	19.07	0.86	0.18147	0.24801	0.24879	0.32179	0.594136
CALL3	22	23.71	10.97	150.87	0.93	0.41711	0.49719	0.035564	0.064163	0.592593
GAMT	0	0	6.13	15.32	NA	0.14221	0.20187	0.12709	0.18262	0.592593
GOGA2	0	0	18.61	46.02	NA	0.14221	0.20187	0.10591	0.15729	0.592593
MAK	235.43	278.83	126.36	337.75	0.84	0.19639	0.26407	0.24501	0.31752	0.592593
MYL6	534.68	563.17	167.14	192.16	0.95	0.28373	0.3622	0.1324	0.18919	0.592593
NTPCR	0	0	16.78	17.84	NA	0.18343	0.25029	0.22573	0.29599	0.592593
RUFY1	102.67	123.17	82.62	66.13	0.83	0.4423	0.52124	0.7899	0.82124	0.592593
SODC	368.08	368.22	82.67	135.64	1	0.26453	0.34135	0.21764	0.28685	0.592593
CCL18	2.16	6.53	11.76	33.79	0.33	0.019059	0.037377	0.032848	0.06033	0.591049
PGRC2	0	13.2	21.99	28.26	0	0.16817	0.2329	0.087181	0.13439	0.591049
ACOT9	53.16	57.33	20.23	35.95	0.93	0.26453	0.34135	0.16937	0.23186	0.589506
CFAD	0	0	5.63	14.28	NA	0.15079	0.21299	0.12219	0.17672	0.589506
COX41	282	307.71	125.87	111.97	0.92	0.22875	0.30019	0.38874	0.4557	0.589506
FAHD1	32.31	32.47	21.54	33.36	1	0.26807	0.34525	0.1965	0.26312	0.589506
HEBP2	62.46	86.26	29.48	35.81	0.72	0.32473	0.40643	0.24921	0.32221	0.589506
IQCE	0	0	16.46	51.14	NA	0.10035	0.15003	0.071671	0.11358	0.589506
LGUL	205.87	221.59	52.56	137.99	0.93	0.15405	0.21577	0.10437	0.15548	0.589506
MMP10	0	0	5.18	60.75	NA	0.10565	0.15745	0.063712	0.10338	0.589506
PROSC	30.59	41.44	10.95	13.1	0.74	0.39274	0.47391	0.27692	0.35176	0.589506
PRS6B	257.56	289.68	93.99	73.22	0.89	0.49508	0.57349	0.33349	0.40053	0.589506
RAB2A	119.22	144.57	60.75	38.79	0.82	0.36922	0.45057	0.29106	0.36691	0.589506
RMXL1	0	0	5.42	42.74	NA	0.10565	0.15745	0.13691	0.19413	0.589506
SHLB2	27.37	26.74	20.33	32.01	1.02	0.14221	0.20187	0.11072	0.16283	0.589506
SORCN	110.26	124.89	93.06	200.8	0.88	0.32473	0.40643	0.12263	0.17706	0.589506
DYN1	0	0	30.22	58.41	NA	0.14221	0.20187	0.14213	0.2006	0.58642
HMGCL	62.56	84.39	27.7	68.96	0.74	0.12974	0.18687	0.07016	0.11177	0.58642
HS71L	230.26	273.7	83.21	93.5	0.84	0.26453	0.34135	0.3066	0.38201	0.58642
K1C12	36.87	39.85	22.64	27.28	0.93	0.19639	0.26407	0.12331	0.17766	0.58642
LYPL1	0	0	3.57	10.28	NA	0.17753	0.24546	0.15381	0.21373	0.58642
PIMT	105.67	116.43	13.34	59.91	0.91	0.11871	0.17342	0.084656	0.1308	0.58642
PMFBP	125.63	149.98	69.63	70.22	0.84	0.62926	0.70725	0.48784	0.54886	0.58642
SKP1	48.09	81.42	22.76	35.33	0.59	0.043167	0.073521	0.023471	0.045757	0.58642
VATF	0	0	2.75	6.48	NA	0.20841	0.27822	0.15446	0.21454	0.58642
CGNL1	196.94	234.23	137.8	313.16	0.84	0.41711	0.49719	0.1362	0.19339	0.584877
EXOC4	18.7	46.57	32.26	34.27	0.4	0.22402	0.29631	0.24662	0.31949	0.584877
1B18	40.37	47.78	43.66	247.58	0.84	0.1319	0.1897	0.15987	0.22077	0.583333
AF1L2	0	0	0	39.66	NA	0.18145	0.24801	0.092411	0.14101	0.583333
AT2B1	233.95	305.98	1122.91	160.22	0.76	0.73373	0.8006	0.3627	0.42986	0.583333
EF1A2	0	0	0	110.39	NA	0.18145	0.24801	0.22156	0.29099	0.583333
H11	0	0	0	10.48	NA	0.18145	0.24801	0.09156	0.13978	0.583333
K1C23	0	0	0	43.62	NA	0.18145	0.24801	0.14971	0.20935	0.583333
LAT1	0	0	0	13.21	NA	0.18145	0.24801	0.090746	0.13885	0.583333
MET7B	0	0	0	14.28	NA	0.18145	0.24801	0.099766	0.14996	0.583333
MP2K4	0	0	0	10.06	NA	0.18145	0.24801	0.093979	0.14294	0.583333
NAKD2	0	0	0	11.68	NA	0.18145	0.24801	0.11372	0.16665	0.583333
NCALD	0	0	0	7.22	NA	0.18145	0.24801	0.089464	0.13727	0.583333
OCTC	0	0	0	30.35	NA	0.18145	0.24801	0.1244	0.17907	0.583333
PP1G	31.85	61.63	46.79	40.64	0.52	0.31517	0.39731	0.59572	0.64959	0.583333
S10A7	0	0	3.49	49.24	NA	0.058024	0.095454	0.2118	0.28027	0.583333
STK25	0	0	4.39	16.35	NA	0.28071	0.3607	0.21089	0.27928	0.583333
TOLIP	50.98	54.06	17.56	25.45	0.94	0.089767	0.13767	0.24067	0.3125	0.583333
ZC3HF	0	19.77	40.66	28.34	0	0.84452	0.89508	0.96285	0.96926	0.583333
ZN185	33.26	40.47	28.02	75.51	0.82	0.20128	0.26978	0.10756	0.15909	0.583333
ATX10	55.6	61.95	41.24	36.89	0.9	0.14225	0.20187	0.19915	0.26596	0.580247
BIN1	70.05	84.47	45.96	57.16	0.83	0.16407	0.22914	0.15241	0.21232	0.580247
CP135	377.98	434.76	160.06	314.12	0.87	0.30379	0.38369	0.32069	0.39543	0.580247
EMAL4	277.68	273.27	100.83	206.14	1.02	0.19639	0.26407	0.048954	0.083334	0.580247
FCG3B	6.17	6.41	8.82	17.64	0.96	0.20841	0.27822	0.1461	0.20489	0.580247
IGHG2	1314.12	1551.26	581.15	774.47	0.85	0.18147	0.24801	0.10451	0.15561	0.580247
K1C15	253.87	292.96	69.56	879.31	0.87	0.26453	0.34135	0.025435	0.048901	0.580247
K2C6B	36.82	33.87	61.38	880.55	1.09	0.05966	0.096502	0.052582	0.088113	0.580247
MAST2	0	106.49	118.36	329.02	0	0.12628	0.18408	0.068135	0.10923	0.580247
PIPNA	35.21	38.29	17.8	21.1	0.92	0.36843	0.45057	0.44528	0.50982	0.580247
TCHP	26.47	46.11	32.11	30.25	0.57	0.31517	0.39731	0.29846	0.37425	0.580247
TPPC4	10.73	11.35	8.22	12.89	0.95	0.53829	0.61838	0.33672	0.40339	0.580247
DIRA1	0	0	5.39	11.21	NA	0.15513	0.2172	0.16889	0.2314	0.578704
TBCB	34.31	40.51	11.04	65.93	0.85	0.15405	0.21577	0.16358	0.22514	0.578704
CRLF3	0	10.87	25.83	43.53	0	0.097201	0.14818	0.074386	0.11688	0.57716
GRAK	0	0	19.12	22.9	NA	0.36273	0.44693	0.28978	0.36571	0.57716
H12	210.87	225.1	131.06	142.3	0.94	0.30379	0.38369	0.30103	0.37691	0.57716
ISOC1	5.06	13.63	13.59	18.7	0.37	0.45126	0.52992	0.23826	0.3101	0.57716
PTN12	46.18	57.55	41.06	38.82	0.8	0.12982	0.18687	0.1374	0.19458	0.57716
RISC	68.8	94.5	90.93	61.31	0.73	0.63969	0.7132	0.84448	0.87037	0.57716
TYB4	21.11	37.82	51.42	96.32	0.56	0.052787	0.087882	0.048412	0.082665	0.57716
DQA2	49.95	58.43	42.11	34.99	0.85	0.39274	0.47391	0.45116	0.51508	0.57716
ACYP1	0	2.11	3.32	6.75	0	0.19733	0.26512	0.16294	0.22455	0.575617
RS3A	303.8	362.53	188.75	99.55	0.84	0.55087	0.62871	0.52159	0.58172	0.574074
CD63	58.66	63.51	24.36	70.53	0.92	0.18147	0.24801	0.076141	0.11908	0.574074
G6PE	45.32	65.44	50.66	41.67	0.69	0.25849	0.33564	0.78982	0.82124	0.574074
HCK	0	0	8.7	13.5	NA	0.25534	0.3322	0.24785	0.32082	0.574074
NAA10	371.09	415.98	129.94	292.07	0.89	0.28373	0.3622	0.081071	0.1259	0.574074
PDDC1	19.84	19.8	14.86	21.22	1	0.20929	0.27916	0.11268	0.16541	0.574074
PNCB	99.1	108.91	49.12	90.12	0.91	0.4423	0.52124	0.29063	0.36651	0.574074
TRI25	116.4	125.39	35.81	56.54	0.93	0.09874	0.14882	0.14584	0.20479	0.574074
TSN	19.3	20.53	10.46	22.47	0.94	0.41711	0.49719	0.16809	0.2304	0.574074
PPOX	0	0	14.11	17.93	NA	0.41482	0.49719	0.40449	0.47117	0.572531
PPP6	23.58	23.77	9.79	17.26	0.99	0.22875	0.30019	0.25563	0.32873	0.572531
CATG	256.09	311.76	291.41	411.78	0.82	0.34655	0.42827	0.34603	0.41334	0.570988
CYFP2	0	118.22	147.76	136.55	0	0.61552	0.69345	0.63649	0.68708	0.570988
MIRO2	0	0	52.49	79.88	NA	0.44205	0.52124	0.33388	0.40085	0.570988
MVP	764.65	766.48	136.58	322.24	1	0.15405	0.21577	0.09699	0.14639	0.570988
SMC3	353	359.5	102.01	790.28	0.98	0.15405	0.21577	0.032437	0.059674	0.570988
TM109	117.49	151.37	69.1	49.45	0.78	0.96612	0.99451	0.44431	0.50929	0.569444
ACSL4	38.25	48.64	33.18	36.9	0.79	0.6247	0.7026	0.7238	0.76445	0.567901
CATZ	246.44	280.49	202.38	189.01	0.88	0.46829	0.54683	0.7133	0.75529	0.567901
CO4A	758.4	782.21	463.2	754.48	0.97	0.52261	0.6014	0.33521	0.40215	0.567901
COPA	811.96	934.88	446.1	371.89	0.87	0.26453	0.34135	0.77587	0.81071	0.567901
EMIL1	0	0	29.04	34.04	NA	0.34325	0.42827	0.26727	0.34145	0.567901
ERAP1	152.39	176.76	66.59	86.1	0.86	0.34655	0.42827	0.34308	0.41042	0.567901
H90B3	162.1	183.89	59.99	76.66	0.88	0.41711	0.49719	0.3641	0.43122	0.567901
IGHD	27.54	37.41	75.41	96.37	0.74	0.23297	0.30536	0.14631	0.2051	0.567901
IGKC	1349.31	1376.79	183.99	258.36	0.98	0.63969	0.7132	0.55112	0.60834	0.567901
LAC2	1018.9	1005.08	212.85	312.49	1.01	0.16735	0.23187	0.19935	0.26612	0.567901
LZIC	28.64	31.8	14.1	18.72	0.9	0.21214	0.28106	0.24065	0.3125	0.567901
NENF	20.58	18.33	11.69	16.45	1.12	0.39274	0.47391	0.28753	0.36315	0.567901
NIBAN	160.23	147.27	81.63	154.3	1.09	0.16735	0.23187	0.11938	0.17387	0.567901
PERM	524.56	731.93	487.06	1615.26	0.72	0.059937	0.096502	0.044569	0.077212	0.567901
THTR	52.16	53.22	28.04	39.21	0.98	0.18147	0.24801	0.27892	0.35384	0.567901
JAK1	159.19	257.23	119.73	166.29	0.62	0.42097	0.50088	0.46745	0.53058	0.566358
NCF2	73.65	73.62	31.81	32.9	1	0.55087	0.62871	0.5754	0.63075	0.566358
NDK3	10.74	14.3	8.22	16.35	0.75	0.34655	0.42827	0.31347	0.38882	0.566358
PPM1F	19.06	24.56	28.51	33.38	0.78	0.19252	0.26162	0.1818	0.24601	0.566358
TBA8	0	0	68.54	147.75	NA	0.18343	0.25029	0.1515	0.21139	0.566358
CPVL	53.09	57.26	45.89	36.13	0.93	0.76603	0.8296	0.68235	0.72773	0.564815
CRP	0	18.38	25	26.14	0	0.34637	0.42827	0.27789	0.35284	0.564815
DLDH	321.46	359.71	62.73	147.77	0.89	0.28373	0.3622	0.21411	0.28287	0.564815
FABP5	278.6	292.81	95.44	298.5	0.95	0.16735	0.23187	0.1437	0.20245	0.564815
FCL	88.84	93.99	22.59	48.67	0.95	0.12974	0.18687	0.17156	0.2338	0.564815
GMFB	25.94	32.04	25.08	24.75	0.81	0.1874	0.25508	0.16278	0.22442	0.564815
IFIH1	1160.93	1360.41	863.29	1552.24	0.85	0.4423	0.52124	0.12853	0.18445	0.564815
LAMB3	77.33	89.41	49.01	181.59	0.86	0.25591	0.33242	0.13713	0.19436	0.564815
PHP14	20.9	22.86	5.93	10.86	0.91	0.18147	0.24801	0.14492	0.20367	0.564815
SAFB2	29.33	0	31.57	103.61	Inf	0.036671	0.064744	0.02341	0.045745	0.564815
TRIPC	273.51	316.88	203.1	181.23	0.86	0.52261	0.6014	0.77845	0.81239	0.564815
UPP1	0	0	4.42	11.66	NA	0.20841	0.27822	0.20886	0.27703	0.564815
ADT1	94.9	58.89	104.59	129.75	1.61	0.72677	0.79693	0.4782	0.54038	0.561728
ANXA7	261.32	275.04	71.47	106.39	0.95	0.41711	0.49719	0.32739	0.39838	0.561728
CD109	263.26	291.54	124.89	173.88	0.9	0.63594	0.7132	0.4739	0.53699	0.561728
EPDR1	0	0	8.92	13.93	NA	0.15079	0.21299	0.13081	0.18716	0.561728
GABT	0	0	8.93	41.3	NA	0.29451	0.37395	0.23912	0.3111	0.561728
KPRB	32.71	32.21	15.62	27.38	1.02	0.36922	0.45057	0.29276	0.36857	0.561728
PP1RA	40.16	56.32	54.94	41.43	0.71	0.712	0.78202	0.56854	0.62417	0.561728
SUCB1	54.8	59.85	23.44	27.18	0.92	0.67052	0.74284	0.50563	0.56563	0.561728
VATB1	11.14	0	17.19	28.09	Inf	0.23002	0.30162	0.2288	0.29966	0.561728
DAB2	324.26	354.45	201.63	312.51	0.91	0.12974	0.18687	0.13781	0.19508	0.560185
GSTA4	0	0	2.7	15.34	NA	0.20124	0.26978	0.19328	0.2592	0.560185
H2AW	0	9.23	16.01	17.44	0	0.5563	0.63403	0.49033	0.55073	0.560185
POTEJ	0	0	17.36	46.03	NA	0.20124	0.26978	0.21534	0.28428	0.560185
ANR16	56.41	64.78	32.55	59.83	0.87	0.18502	0.25204	0.21087	0.27928	0.558642
AT1A1	531.07	451.3	185.48	637.14	1.18	0.089767	0.13767	0.058904	0.096902	0.558642
ATLA3	476.77	521.37	172.23	170.86	0.91	0.18147	0.24801	0.53363	0.59277	0.558642
COTL1	190.4	203.34	144.45	122.24	0.94	0.67052	0.74284	0.47756	0.53994	0.558642
GLRX5	49.77	50.97	28.6	51.92	0.98	0.4423	0.52124	0.30717	0.3823	0.558642
HV303	84.76	100.03	64.23	99.41	0.85	0.76603	0.8296	0.26934	0.34383	0.558642
ITB6	0	0	17.48	64.12	NA	0.15079	0.21299	0.090138	0.13808	0.558642
KINH	304.29	304.62	72.36	154.73	1	0.26453	0.34135	0.23751	0.30936	0.558642
KV112	0	0	2.96	8.47	NA	0.58964	0.66677	0.31165	0.38686	0.558642
LEG9	49.84	57.06	29.87	23.57	0.87	0.41711	0.49719	0.45251	0.51627	0.558642
PSB5	46.74	58.58	23.19	38.05	0.8	0.83173	0.88462	0.501	0.56158	0.558642
STK31	0	0	23.66	32.83	NA	0.36131	0.44551	0.31055	0.38564	0.558642
PSB6	26.93	29.32	11.19	13.99	0.92	0.83173	0.88462	0.60838	0.66167	0.557099
AL7A1	101.95	106.99	38.37	65.92	0.95	0.49508	0.57349	0.36255	0.42985	0.555556
ANX10	0	0	0	99.91	NA	0.37109	0.45057	0.28425	0.35983	0.555556
AP3S1	0	0	0	3.52	NA	0.37109	0.45057	0.17741	0.24049	0.555556
CAH12	0	0	0	21.83	NA	0.37109	0.45057	0.1706	0.23297	0.555556
CALL5	0	0	0	31.58	NA	0.37109	0.45057	0.29885	0.3746	0.555556
CBPE	0	0	0	51.83	NA	0.37109	0.45057	0.29318	0.36888	0.555556
CCD50	0	0	0	11.95	NA	0.37109	0.45057	0.19993	0.26658	0.555556
CD20	0	0	0	20.25	NA	0.37109	0.45057	0.26999	0.34453	0.555556
COMP	0	0	0	25.28	NA	0.37109	0.45057	0.17401	0.23646	0.555556
DPP2	87.67	90.02	33.97	26.36	0.97	0.4423	0.52124	0.43859	0.50358	0.555556
EPHA3	0	0	0	28.3	NA	0.37109	0.45057	0.17102	0.23329	0.555556
GBF1	414.96	367.43	414.74	266.03	1.13	0.86504	0.90988	0.97283	0.97605	0.555556
GPX2	0	0	0	7.41	NA	0.37109	0.45057	0.17336	0.23578	0.555556
GSTM4	0	0	0	65.26	NA	0.37109	0.45057	0.25676	0.32992	0.555556
GTR1	86.64	117.88	47	254.11	0.74	0.11871	0.17342	0.046731	0.080372	0.555556
H1X	70.55	71.12	24.18	23.53	0.99	0.4423	0.52124	0.54754	0.60499	0.555556
IGF2	0	0	0	14.29	NA	0.37109	0.45057	0.22042	0.28972	0.555556
MYH2	0	0	0	21.36	NA	0.37109	0.45057	0.16593	0.22772	0.555556
MYH6	394.22	413.88	221.43	426.82	0.95	0.55087	0.62871	0.35389	0.42093	0.555556
NGAL	90.66	117.75	87.71	267.43	0.77	0.11871	0.17342	0.044197	0.076609	0.555556
PLCL2	265.8	301.99	144.2	135.16	0.88	0.55087	0.62871	0.69634	0.73992	0.555556
PON3	0	0	0	14.7	NA	0.37109	0.45057	0.20557	0.27333	0.555556
RBGP1	0	0	0	27.25	NA	0.37109	0.45057	0.16508	0.22665	0.555556
SAP	1312.29	1703.09	848.41	1403.47	0.77	0.22875	0.30019	0.16227	0.2238	0.555556
SUCA	57.09	57.1	18.32	39.39	1	0.12974	0.18687	0.14821	0.20743	0.555556
TANC1	304.98	311.98	198.71	95.85	0.98	0.15405	0.21577	0.13621	0.19339	0.555556
TGM3	0	0	0	116.91	NA	0.37109	0.45057	0.30343	0.3792	0.555556
UD16	0	0	0	45.59	NA	0.37109	0.45057	0.19722	0.2638	0.555556
MT1E	11.67	20.34	15.86	50.26	0.57	0.059111	0.096202	0.031882	0.058783	0.555556
RB27B	12.5	13.39	6.32	11.15	0.93	0.69815	0.7714	0.66671	0.71298	0.555556
AT10A	246.48	267.24	192.71	293.55	0.92	0.28373	0.3622	0.41322	0.47984	0.554012
SNAPN	0	0	7.8	16.36	NA	0.075561	0.11828	0.057817	0.095397	0.554012
[truncated: 1,329 more rows]
